# Supplementary material for: Association between age and the host response in critically ill patients with sepsis
Source: Crit Care. 2022 Dec 13;26:385. doi: 10.1186/s13054-022-04266-9 (PMC9747080; doi:10.1186/s13054-022-04266-9)
Supplement: Supplementary file 3 — Additional file 3: Sheet 1. Gene annotation per module. Sheet 2. Purple module pathway analysis, Sheet 3. Blue module pathway analysis. Sheet 4. Yellow module pathway analysis. Sheet 5. Turquoise module pathway analysis. Sheet 6. Green module pathway analysis. Sheet 7. Brown module pathway analysis. Sheet 8. Pink module pathway analysis. [file 13054_2022_4266_MOESM3_ESM.xls]

## Sheet: Gene annotation per module
Genes per module
Purple module	Blue module	Yellow module	Turquoise module	Green module	Brown module	Pink module	Magenta module	Tan module	Black module
TREML1	GMPR	UBE2L6	PPP4R3B	NPM1	RSBN1L	MCL1	HK3	CD24	RGS2
C6orf25	GLRX5	IFIH1	RAB2A	ARL4C	PPTC7	RALB	GYG1	CEACAM8	NINJ1
CTTN	SLC4A1	OAS3	SEC23A	ATP8B2	JMJD1C	SUSD6	C19orf59	TCN1	PREX1
CMTM5	SELENBP1	IFIT3	C1orf52	LCK	PKN2	UBQLN2	ANXA3	BPI	ZDHHC18
NRGN	FAM104A	TAP1	EFHA1	LDHB	SPAG9	DIP2B	TBC1D8	KIF11	MIR21
SPARC	GSPT1	IFIT2	PLEKHF2	LPIN1	CD46	NRBF2	LOC644762	COL17A1	TREM1
LY6G6F	BNIP3L	GBP1	RP2	RORA	TMEM43	PPP1R3B	MAP2K6	CCNB2	REPS2
PF4	EPB42	DDX58	RNFT1	HNRNPA1	SMCHD1	ENSG00000251508	MAPRE1	KIAA0101	RBP7
CTDSPL	BCL2L1	PSMB9	ZDHHC17	BCL11B	WIPF1	CSF2RB	ENTPD7	TYMS	ASPRV1
PTGS1	FAM210B	EPSTI1	TSNAX	RRP1B	BACH1	IFNAR1	PCYT1A	NUSAP1	DPEP2
GP9	TRIM58	DTX3L	PPP1R12A	RFTN1	GALNT7	IRF2BPL	RGL4	CCNB1	LPAR2
SH3BGRL2	SRRD	IFIT5	ATF2	TRBC1	MKLN1	DPYD	TTC35	LCN2	MAST3
TMEM40	TNS1	HERC5	IREB2	IL23A	PAN3	TLR8	ATP6V1C1	SUSD3	FRY
ENSG00000238153	DMTN	TAP2	RNF138	ITK	BTN2A1	IL13RA1	TIPARP	ZWINT	XPC
SELP	ADIPOR1	GBP5	SYNJ1	RUNX3	PWWP2A	TGFA	BMX	NUCB2	TMCC3
TUBB1	TSPAN5	ZCCHC2	PGGT1B	PVRIG	CTBS	FNIP1	RABGEF1	RRM2	MSL1
MYLK	IGF2BP2	TRIM56	LTN1	RPL10A	CLEC7A	LTB4R	DACH1	CEBPE	CXCR2
TUBA8	ANK1	IFI6	TENT2	TRAF5	SLC15A4	MGAM	DDAH2	LTF	NLRP1
F13A1	EPB41	PARP12	KLHL28	CD2	CTBP2	PROK2	GRPEL1	RNASE3	CXCR1
PPBP	SPTB	OAS1	CHMP2B	NOP53	ZMIZ1	C1RL	SMPDL3A	CEP55	FCGR3B
ITGB3	TMOD1	ZBP1	SLMAP	PPP1R16B	GLIPR1	NDEL1	EXOSC4	NCAPG	PILRA
ITGB5	PRDX2	SAMD9L	RASA1	TRIB2	ABHD3	PLXNC1	OPLAH	MS4A3	TLR2
ITGA2B	STRADB	TRIM21	CAPZA2	FBL	EGLN1	NIBAN1	AGTPBP1	STMN1	TIAM2
PCSK6	FBXO7	MX1	CAPZA1	MCUB	NR2C2	PPP4R1	GADD45A	PTTG1	PRKCZ
ACRBP	PIP4K2A	LYSMD2	IMPA1	SLC38A1	TMEM154	SBF2	ATP11B	RETN	TMCC1
GP1BA	SLC6A8	PARP14	WASHC4	PRKCQ	PELI2	VNN2	GPR84	MMP8	RNF24
TSPAN33	SLC25A39	IFI44	STXBP3	ETS1	DMXL2	RPS6KA3	SORT1		TNFSF14
TSPAN9	BBOF1	RTP4	ZNF655	IL7R	CREB1	NFIL3	CLEC4D		ST6GALNAC2
PDLIM1	TENT5C	STAT1	CD164	CD3G	KMT2E	SORL1	PFKFB3		CHST15
MYL9	CSDA	OAS2	BZW1	IL2RB	NAB1	C16orf72	PPP1R3D		LOC728392
ALOX12	AHSP	IFIT1	RAB21	DOCK10	ZNF148	ARHGAP26	TRPS1		TMEM49
EHD3	VTI1B	DDX60	RAP2C	PTPRCAP	TOPORS	MANSC1	C14orf101		EMR3
GRAP2	CA1	XAF1	RNF139	CD3D	RCBTB2	MSL3	DRAM1		CPPED1
GNG11	RAD23A	OASL	GABPA	TTC39C	ZFP36L2	HNRNPH2	BST1		HAL
GP6	FAM117A	GBP2	MYSM1	KLRK1	ELF1	AQP9	SGTB		IGF2R
ELOVL7	ASCC2	DHX58	CNOT8	TCF7	CHMP1B	LMNB1	VNN1		SLC45A4
PRKAR2B	DPM2	PARP9	RBM7	PEBP1	ADCY7	BCL6	CD59		MME
MGLL	MXI1	APOL6	OXR1	EVL	PTGER4	NUMB	PLAC8		SH2D3C
PTCRA	RBM38	IRF7	ENSG00000254590	GPR171	FGL2	SDCBP	PGD		PRKD2
GNAZ	EIF2AK1	IFI44L	PNPLA8	ENSG00000234726	TDP2	ADM	IDI1		LOC90110
JAM3	HAGH	HSH2D	QKI	GPR18	KDM3A	E2F3	SLC25A28		PRKDC
PF4V1	RANBP10	SCO2	SLC35B3	BIN1	ENSG00000272256	LIMK2	CD177		CHST11
THBS1	CNPPD1	POLB	SELENOT	RPL13	RUNX2	SIPA1L2	LILRA5		MGC31957
FHL1	RAB2B	PSME2	TMX1	HMGN3	PIGX	WDFY3	ACN9		TNFRSF10C
PDE5A	FUNDC2	ISG15	PPM1B	C12orf57	C18orf25	CKLF	FAM105A		DOCK5
LTBP1	LOC653562	GBP4	C14orf129	GIMAP7	MYLIP	FOSL2	RCHY1		C1orf183
GAS2L1	ISCA1	BTN3A3	FPGT	RPL5	RESF1		LIN7A
MTURN	ABCC13	LAP3	GMFB	TXK	LOC286052		JMJD6
FSTL1	TPGS2	GBP3	BMT2	ESYT1	FLI1		LILRA6
MPL	CDC34	SHFL	THAP5	GIMAP5	BAZ2B		FCAR
MMRN1	PSMF1	GIMAP4	KIDINS220	IMP3	SP3		ZNF438
GUCY1A1	TRAK2	SP110	AFF4	ITGB7	MANBA		LAIR1
GNB5	SLC1A5	CMTR1	SCYL2	CD247	LAMP2		EMB
ENDOD1	SESN3		DCP2	ZMYND11	IKBIP		BAZ1A
CLU	PA2G4		SNX14	THEMIS	MAP3K2		GPR141
GUCY1B1	ALAS2		GNA13	CD8A	CREBRF		UGCG
PROS1	PPM1A		SLAIN2	NLRC3	OSBPL8		SFXN1
CDC14B	DCUN1D1		TAX1BP1	CD81	F2RL1		TDRD9
WHAMMP3	IFIT1B		ARMT1	TMEM243	RPGR		MCTP2
AQP10	HDGF		TGFBR1	FAM113B	DNAJC3		LGALS8
CAVIN2	HMBS		UBE2W	DPP4	FAM8A1		SAMSN1
SLA2	DCAF12		PAPOLG	IL32	USP25		PDGFC
CLEC1B	XK		CCDC126	TRIM44	LRRK2		RUNX1
SIAE	SLC14A1		USP33	PRKCH	ARNTL		C9orf103
C1orf198	NFIX		EXOC8	ARL5A	ELOVL5		NDST2
DNM3	MBNL3		B3GNT2	ITM2A	LY75		CA4
	GYPB		FBXO11	IMPDH2	KLF4		POR
	FIS1		SLU7	IARS1	ENSG00000249417		DHRS9
	ACSL6		C5orf24	FYN	ANAPC13		SLC2A14
	NUDT4		ENSG00000260509	TNFRSF25	IDS		PECR
	RIOK3		CCNC	GOLGA8A	NCOA6		PCMT1
	HPS1		PRPF38B	RFX5	CEP19		KPNA4
	KLF1		EPS15	SH3YL1	SNORA32		OAT
	BPGM		LOC162632	TESPA1	SGK1		CEACAM1
	RNF123		ADD3	SAMD3	RAPGEF2		TRMT6
	TMEM86B		JKAMP	ST6GAL1	C14orf43		HP
	JAZF1		ZNF267	ARMC1	PELI1		IL1R2
	PLEK2		TRAPPC6B	PRKACB	MALAT1		SFT2D2
	DPCD		RBM39	GZMK	DAPP1		MKNK1
	GPR146		PCF11	METAP2	CSAD		HGF
	TMEM200B		C6orf120	NAE1			TMEM110
	PINK1		CASC4	KLRB1			LRG1
	UBXN6		STK38L	AKAP11			SIGLEC9
	HEMGN		FAM91A1	KLRG1			SULT1B1
	ACP1		PIP4P2	GZMM			HSDL2
	RILP		NABP1	FCMR			STOM
	HBD		SLC25A24	ENOPH1			WIPI1
	CISD2		RAB28	LPXN			SH3BP5
	MYL4		MINDY3	SLC66A3			KL
	PITHD1		PHC3				SESN2
	GYPC		FAR1				PFKFB2
	POLR1D		NEK7				PGM2
	MAF1		ATP11C				SLC25A40
	LOC643008		PIK3CA				CD300LF
	March8		MEF2A				IRAK3
	SIAH2		MFSD14B				TP53I3
	UBE2O		TBK1				ZDHHC19
	GUK1		BNIP2				C9orf46
	MICAL2		RNF111				MERTK
	BAG1		LYSMD3				RHOU
	OPTN		STX7				BATF
	GID4		ZEB2				IL18RAP
	TSPO2		WTAP				ERI1
	BLVRB		C2orf69				FIG4
	ANKRD9		JAK2				GCLM
	FECH		NRAS				MMP9
	OSBP2		NPTN				TMEM185B
	FKBP8		SLC35A5				PPM1M
	CARM1		HERC4				PSTPIP2
	CYB5A		RAB11A				DHCR7
	FKBP1B		BAG4				VPS54
	ST6GALNAC4		PSMD10				B3GNT5
	RUNDC3A		UBA3				SLCO4C1
	ENSG00000237249		C1D				ACSL3
	GYPA		TVP23B				DLGAP4
	RPIA		TMED2				PSMD7
	ARHGEF12		PPIP5K2				CCPG1
	BABAM1		ENSG00000254758				ETS2
	SNCA		PHF20L1
	USP12		LAMTOR3
	XPO7		NIN
	FOXO4		SRP9
	RBFOX2		TMEM41B
	MAP4K5		CGGBP1
	DNAJB2		TET2
	B4GALT3		PJA2
	SLC2A1		KIAA1109
	OR2W3		ARL6IP6
	NCOA4		SNX13
	C9orf78		FBXO33
	WNK1		RAB14
	TPSAB1		PPP1R15B
	NEDD4L		FNDC3A
	KANK2		CBFB
	ALDH5A1		MATR3
	RHCE		MARCHF7
	FAXDC2		FOXN2
	KRT1		ENSG00000264246
	BCAS1		ZFYVE16
	HEPACAM2		ANKRD49
	GFUS		MORC3
	PAGE2		DENND10
	CR1L		NR3C1
	ACKR1		RAD21
	BSG		ZMYM2
	ST13P4		ZNF644
	CTNNAL1		PLEKHA3
	DCAF10		DDX59
	KLC3		ABHD13
	RNF187		SENP7
	IRX5		SENP6
	HBM		ZNF12
	PNP		LPCAT2
	RNF11		EPC2
	DNAJA4		RNF13
	SLC25A38		MAP3K8
	ECSIT		ARID4A
	ZER1		FGFR1OP2
	FAM104B		SLC38A2
	RGS10		CLK1
	LYL1		ATP8B5P
	HBQ1		PNISR
	STK11		DR1
	TESC		CPEB4
	FZR1		LRRC40
	ZBTB44		MOSPD2
	FOXO3		PSMC6
	CLIC2		CEPT1
	RNF14		ZBED5
	MXD4		ATP11A
	PHOSPHO1		CCNL1
	NPRL3		PTP4A1
	PSME4		UBE2D3
	GCLC		GALC
	C2orf88		PEX2
	FLCN		TTC14
	AMFR		BLOC1S2
	SELENOK		PPP3CB
	POC1B		RB1CC1
	SMIM24		MGAT4A
	ST13		SMARCA5
	RGCC		DENND6A
	KAT2B		CDK17
	ODC1		COMMD8
	CDC42BPA		CUL5
	RHAG		PAG1
	PBX1		PIK3C2A
	ZDHHC2		SERP1
	SHARPIN		IFNGR1
	CCS		ITPRID2
	RMND5A		AZI2
	KCNH2		SLTM
	RAP1GAP		RAP1B
	SLC38A5		SEC24B
	ITLN1		VPS53
	CIZ1		TMEM33
	KRTAP10-11		SRSF11
	TAL1		SYPL1
			ZC3H7A
			C2orf49
			NUDT21
			KLHL2
			PRNP
			RBM47
			PCNP
			SFRS3
			HNRNPA2B1
			FAM172A
			MIB1
			VCPIP1
			C9orf72
			CSGALNACT2
			ZBTB11
			PPP4R2
			TLK1
			SOCS4
			TASOR
			AKIRIN1
			TMEM106B
			LONRF1
			RSL24D1
			DEK
			PRPF18
			OSBPL11
			PTPN12
			BTBD10
			SEL1L
			CTNNB1
			PTAR1
			MGAT2
			RCOR3
			SUB1
			CPEB2
			CLK4
			SATB1
			GPCPD1
			DNAJB14
			FMR1
			FAM76B
			NXT2
			EIF4E3
			PYROXD1
			ADAM9
			SGMS1
			RAB33B
			HMGB1
			LOC646517
			ARGLU1
			NAA50
			PRDX3
			PLAGL1
			GOLT1B
			GLS
			TNPO1
			TMCO1
			TMEM161B
			PNRC2
			VAPA
			CUL2
			CRLS1
			SOAT1
			NRIP1
			C21orf91
			PPP2CB
			ERO1A
			NUP54
			RBMXL1
			PTPN2
			UBE2J1
			ENSG00000260146
			ENSG00000259935
			ANKRD12
			SNX10
			TNFAIP8
			SPCS3
			ALG13
			GNAQ
			TOB1
			PDE7A
			PPP1R2
			STK17B
			FHIP2A
			C2CD5
			ACSL4
			OTUD1
			MTMR10
			ZNF451
			ZNF770
			GALNT4
			GALNT1
			GSAP
			THUMPD1
			TAB2
			TMEM167A
			FAM126B
			FEM1C
			RNF146
			GK
			C3orf38
			LMBRD1
			NAMPT
			HDHD2
			SLC9A6
			MDM1
			LUC7L3
			GNG2
			SNRK
			ZDHHC13
			FNDC3B
			RGS18
			STYX
			GALNT3
			RNF141
			TMEM126B
			CRADD
			RRAGD
			TRIM52
			ANTXR2
			HHEX
			TMEM71
			ZFAND5
			CARD8
			LEPROTL1
			MBNL1
			PROSER1
			NUFIP2
			KIN
			GLCCI1
			DSE
			RIT1
			RAB27A
			EIF4A2
			BLOC1S6
			CD55
			C1GALT1C1
			ZEB1
			SH3BP2
			CELF2
			ZNF117
			SPIN1
			CNOT7
			C1GALT1
			BTAF1
			BCAP29
			GPBP1
			DYNLT3
			OGT
			SEC62
			SLC25A46
			ATP8A1
			MARCKS
			MARCHF5
			MAN1A1
			YIPF5
			TMEM70
			HAT1
			CMAHP
			MOAP1
			HIF1A
			DCUN1D5
			SLK
			VPS29
			TLR4
			PPIG
			PIK3AP1
			CHMP5
			FAS
			PSMD12
			NKTR
			TMEM170B
			ARHGEF3
			IER3IP1
			RSBN1
			MTHFD2
			YWHAQ
			ZBTB38
			SPG11
			EVI2A
			GNB4
			CDC42EP3
			C1orf63
			HMGB2
			IL6ST
			ARFGEF2
			SNX4
			TRA2A
			USF3
			STT3B
			ANP32E
			AMD1
			APH1B
			TMCO3
			CRBN
			LYST
			SAR1B
			PHTF1
			STX11
			ATP8B4
			NSUN7
			LACTB
			CLIP4
			AGFG1
			PSIP1
			KLHL8
			IQGAP2
			MYD88
			SKAP2

## Sheet: Purple pathways
G:profiler functional enrichment analysis of the purple module
source	term_name	term_id	adjusted_p_value	negative_log10_of_adjusted_p_value	term_size	query_size	intersection_size	effective_domain_size	intersections
GO:BP	blood coagulation	GO:0007596	6.24988e-16	15.2041	226	57	16	21100	TREML1,C6ORF25,PF4,GP9,SELP,F13A1,ITGB3,GP1BA,MYL9,ALOX12,GP6,PF4V1,THBS1,MPL,MMRN1,PROS1
GO:BP	hemostasis	GO:0007599	6.24988e-16	15.2041	232	57	16	21100	TREML1,C6ORF25,PF4,GP9,SELP,F13A1,ITGB3,GP1BA,MYL9,ALOX12,GP6,PF4V1,THBS1,MPL,MMRN1,PROS1
GO:BP	coagulation	GO:0050817	6.24988e-16	15.2041	231	57	16	21100	TREML1,C6ORF25,PF4,GP9,SELP,F13A1,ITGB3,GP1BA,MYL9,ALOX12,GP6,PF4V1,THBS1,MPL,MMRN1,PROS1
GO:BP	platelet activation	GO:0030168	1.24011e-13	12.9065	132	51	12	21100	TREML1,PF4,GP9,SELP,ITGB3,GP1BA,MYL9,ALOX12,GP6,PF4V1,MPL,MMRN1
GO:BP	wound healing	GO:0042060	2.9905e-13	12.5243	429	57	17	21100	TREML1,C6ORF25,PF4,GP9,SELP,MYLK,F13A1,ITGB3,GP1BA,MYL9,ALOX12,GP6,PF4V1,THBS1,MPL,MMRN1,PROS1
GO:BP	regulation of body fluid levels	GO:0050878	1.27627e-12	11.8941	392	57	16	21100	TREML1,C6ORF25,PF4,GP9,SELP,F13A1,ITGB3,GP1BA,MYL9,ALOX12,GP6,PF4V1,THBS1,MPL,MMRN1,PROS1
GO:BP	response to wounding	GO:0009611	1.58786e-11	10.7992	558	57	17	21100	TREML1,C6ORF25,PF4,GP9,SELP,MYLK,F13A1,ITGB3,GP1BA,MYL9,ALOX12,GP6,PF4V1,THBS1,MPL,MMRN1,PROS1
GO:BP	platelet aggregation	GO:0070527	7.46536e-08	7.12695	70	51	7	21100	ITGB3,GP1BA,MYL9,ALOX12,GP6,MPL,MMRN1
GO:BP	regulation of platelet activation	GO:0010543	3.30845e-07	6.48038	48	51	6	21100	GP9,SELP,GP1BA,ALOX12,GP6,MMRN1
GO:BP	homotypic cell-cell adhesion	GO:0034109	4.88054e-07	6.31153	94	51	7	21100	ITGB3,GP1BA,MYL9,ALOX12,GP6,MPL,MMRN1
GO:BP	cell activation	GO:0001775	1.13408e-05	4.94536	1094	62	16	21100	TREML1,PF4,GP9,SELP,ITGB3,GP1BA,MYL9,ALOX12,GP6,PF4V1,THBS1,PDE5A,MPL,MMRN1,CLU,SLA2
GO:BP	positive regulation of platelet activation	GO:0010572	2.06164e-05	4.68579	9	26	3	21100	GP9,SELP,GP1BA
GO:BP	cell-cell adhesion	GO:0098609	2.42384e-05	4.6155	913	51	13	21100	SELP,ITGB3,ITGB5,ITGA2B,GP1BA,PDLIM1,MYL9,ALOX12,GP6,JAM3,PDE5A,MPL,MMRN1
GO:BP	megakaryocyte differentiation	GO:0030219	2.79197e-05	4.55409	59	48	5	21100	C6ORF25,PF4,GP9,GP1BA,MTURN
GO:BP	cell adhesion	GO:0007155	2.79197e-05	4.55409	1489	51	16	21100	CTTN,GP9,SELP,ITGB3,ITGB5,ITGA2B,GP1BA,PDLIM1,MYL9,ALOX12,GP6,JAM3,THBS1,PDE5A,MPL,MMRN1
GO:BP	nitric oxide mediated signal transduction	GO:0007263	7.84416e-05	4.10545	27	56	4	21100	THBS1,PDE5A,GUCY1A1,GUCY1B1
GO:BP	blood coagulation, fibrin clot formation	GO:0072378	7.84416e-05	4.10545	15	26	3	21100	GP9,F13A1,GP1BA
GO:BP	regulation of biological quality	GO:0065008	0.000115953	3.93572	3768	57	26	21100	TREML1,C6ORF25,CTTN,NRGN,PF4,PTGS1,GP9,SELP,F13A1,ITGB3,PCSK6,GP1BA,MYL9,ALOX12,EHD3,GP6,JAM3,PF4V1,THBS1,FHL1,FSTL1,MPL,MMRN1,GUCY1A1,CLU,PROS1
GO:BP	negative regulation of wound healing	GO:0061045	0.000115953	3.93572	71	57	5	21100	GP1BA,ALOX12,THBS1,MMRN1,PROS1
GO:BP	protein activation cascade	GO:0072376	0.000115953	3.93572	18	26	3	21100	GP9,F13A1,GP1BA
GO:BP	regulation of wound healing	GO:0061041	0.000115953	3.93572	128	57	6	21100	MYLK,GP1BA,ALOX12,THBS1,MMRN1,PROS1
GO:BP	megakaryocyte development	GO:0035855	0.000128666	3.89054	19	26	3	21100	C6ORF25,GP9,GP1BA
GO:BP	regulation of nitric oxide mediated signal transduction	GO:0010749	0.000129664	3.88718	10	52	3	21100	THBS1,PDE5A,GUCY1A1
GO:BP	response to stimulus	GO:0050896	0.000171256	3.76635	8885	63	45	21100	TREML1,C6ORF25,CTTN,CMTM5,NRGN,PF4,PTGS1,GP9,SELP,MYLK,F13A1,PPBP,ITGB3,ITGB5,ITGA2B,PCSK6,GP1BA,PDLIM1,MYL9,ALOX12,GRAP2,GNG11,GP6,PRKAR2B,MGLL,GNAZ,JAM3,PF4V1,THBS1,PDE5A,LTBP1,GAS2L1,MTURN,FSTL1,MPL,MMRN1,GUCY1A1,GNB5,CLU,GUCY1B1,PROS1,CDC14B,AQP10,SLA2,CLEC1B
GO:BP	cell adhesion mediated by integrin	GO:0033627	0.000171256	3.76635	89	51	5	21100	ITGB3,ITGB5,ITGA2B,JAM3,MMRN1
GO:BP	response to stress	GO:0006950	0.000194285	3.71156	3851	58	26	21100	TREML1,C6ORF25,PF4,PTGS1,GP9,SELP,MYLK,F13A1,PPBP,ITGB3,GP1BA,PDLIM1,MYL9,ALOX12,GP6,MGLL,JAM3,PF4V1,THBS1,GAS2L1,MTURN,MPL,MMRN1,CLU,PROS1,CDC14B
GO:BP	multicellular organismal process	GO:0032501	0.000234	3.63078	7354	57	37	21100	TREML1,C6ORF25,CTTN,NRGN,SPARC,PF4,PTGS1,GP9,SELP,MYLK,F13A1,ITGB3,ITGB5,ITGA2B,PCSK6,ACRBP,GP1BA,PDLIM1,MYL9,ALOX12,EHD3,GP6,PRKAR2B,MGLL,JAM3,PF4V1,THBS1,PDE5A,LTBP1,MTURN,FSTL1,MPL,MMRN1,GUCY1A1,CLU,GUCY1B1,PROS1
GO:BP	negative regulation of response to wounding	GO:1903035	0.000238824	3.62192	87	57	5	21100	GP1BA,ALOX12,THBS1,MMRN1,PROS1
GO:BP	regulation of response to wounding	GO:1903034	0.0002704	3.56799	159	57	6	21100	MYLK,GP1BA,ALOX12,THBS1,MMRN1,PROS1
GO:BP	integrin-mediated signaling pathway	GO:0007229	0.000362896	3.44022	112	23	4	21100	C6ORF25,ITGB3,ITGB5,ITGA2B
GO:BP	granulocyte chemotaxis	GO:0071621	0.000362896	3.44022	129	43	5	21100	PF4,PPBP,JAM3,PF4V1,THBS1
GO:BP	trans-synaptic signaling by nitric oxide, modulating synaptic transmission	GO:0099555	0.000373594	3.4276	2	56	2	21100	GUCY1A1,GUCY1B1
GO:BP	trans-synaptic signaling by soluble gas, modulating synaptic transmission	GO:0099554	0.000373594	3.4276	2	56	2	21100	GUCY1A1,GUCY1B1
GO:BP	cell-matrix adhesion	GO:0007160	0.000395563	3.40278	234	43	6	21100	CTTN,ITGB3,ITGB5,ITGA2B,JAM3,THBS1
GO:BP	negative regulation of blood coagulation	GO:0030195	0.000433854	3.36266	48	57	4	21100	GP1BA,ALOX12,THBS1,PROS1
GO:BP	negative regulation of hemostasis	GO:1900047	0.000458374	3.33878	49	57	4	21100	GP1BA,ALOX12,THBS1,PROS1
GO:BP	cGMP metabolic process	GO:0046068	0.000466027	3.33159	16	56	3	21100	PDE5A,GUCY1A1,GUCY1B1
GO:BP	negative regulation of coagulation	GO:0050819	0.000537389	3.26971	52	57	4	21100	GP1BA,ALOX12,THBS1,PROS1
GO:BP	bone cell development	GO:0098751	0.000537389	3.26971	36	26	3	21100	C6ORF25,GP9,GP1BA
GO:BP	granulocyte migration	GO:0097530	0.000708118	3.14989	156	43	5	21100	PF4,PPBP,JAM3,PF4V1,THBS1
GO:BP	trans-synaptic signaling by soluble gas	GO:0099543	0.000839153	3.07616	3	56	2	21100	GUCY1A1,GUCY1B1
GO:BP	cell migration	GO:0016477	0.000839153	3.07616	1461	49	13	21100	CTTN,SPARC,PF4,SELP,MYLK,PPBP,ITGB3,ITGB5,PDLIM1,JAM3,PF4V1,THBS1,FSTL1
GO:BP	trans-synaptic signaling by nitric oxide	GO:0099548	0.000839153	3.07616	3	56	2	21100	GUCY1A1,GUCY1B1
GO:BP	synaptic signaling by nitric oxide	GO:0099163	0.000839153	3.07616	3	56	2	21100	GUCY1A1,GUCY1B1
GO:BP	signaling	GO:0023052	0.00111386	2.95317	6451	58	33	21100	TREML1,C6ORF25,CTTN,CMTM5,NRGN,PF4,SELP,PPBP,ITGB3,ITGB5,ITGA2B,PCSK6,GP1BA,EHD3,GRAP2,GNG11,GP6,PRKAR2B,MGLL,GNAZ,JAM3,PF4V1,THBS1,PDE5A,LTBP1,MTURN,FSTL1,MPL,GUCY1A1,GNB5,CLU,GUCY1B1,CDC14B
GO:BP	regulation of cell activation	GO:0050865	0.00112433	2.94911	671	51	9	21100	GP9,SELP,GP1BA,ALOX12,GP6,THBS1,PDE5A,MPL,MMRN1
GO:BP	second-messenger-mediated signaling	GO:0019932	0.00118637	2.92578	308	62	7	21100	TREML1,SELP,THBS1,PDE5A,GUCY1A1,GUCY1B1,SLA2
GO:BP	platelet formation	GO:0030220	0.00118637	2.92578	21	63	3	21100	C6ORF25,MPL,CLEC1B
GO:BP	regulation of blood coagulation	GO:0030193	0.00118637	2.92578	67	57	4	21100	GP1BA,ALOX12,THBS1,PROS1
GO:BP	cell communication	GO:0007154	0.00122334	2.91245	6508	58	33	21100	TREML1,C6ORF25,CTTN,CMTM5,NRGN,PF4,SELP,PPBP,ITGB3,ITGB5,ITGA2B,PCSK6,GP1BA,GRAP2,GNG11,GP6,PRKAR2B,MGLL,GNAZ,JAM3,PF4V1,THBS1,PDE5A,LTBP1,GAS2L1,MTURN,FSTL1,MPL,GUCY1A1,GNB5,CLU,GUCY1B1,CDC14B
GO:BP	fibrinolysis	GO:0042730	0.00123796	2.90729	24	57	3	21100	GP1BA,THBS1,PROS1
GO:BP	regulation of hemostasis	GO:1900046	0.00123796	2.90729	69	57	4	21100	GP1BA,ALOX12,THBS1,PROS1
GO:BP	cellular response to stimulus	GO:0051716	0.00123796	2.90729	7399	63	38	21100	TREML1,C6ORF25,CTTN,CMTM5,NRGN,PF4,PTGS1,SELP,MYLK,PPBP,ITGB3,ITGB5,ITGA2B,PCSK6,GP1BA,GRAP2,GNG11,GP6,PRKAR2B,MGLL,GNAZ,JAM3,PF4V1,THBS1,PDE5A,LTBP1,GAS2L1,MTURN,FSTL1,MPL,GUCY1A1,GNB5,CLU,GUCY1B1,CDC14B,AQP10,SLA2,CLEC1B
GO:BP	platelet morphogenesis	GO:0036344	0.00123796	2.90729	22	63	3	21100	C6ORF25,MPL,CLEC1B
GO:BP	blood coagulation, intrinsic pathway	GO:0007597	0.00131855	2.8799	8	26	2	21100	GP9,GP1BA
GO:BP	regulation of platelet aggregation	GO:0090330	0.00132889	2.87651	28	51	3	21100	ALOX12,GP6,MMRN1
GO:BP	regulation of coagulation	GO:0050818	0.0013423	2.87215	72	57	4	21100	GP1BA,ALOX12,THBS1,PROS1
GO:BP	signal transduction	GO:0007165	0.00138594	2.85826	5957	63	33	21100	TREML1,C6ORF25,CTTN,CMTM5,NRGN,PF4,SELP,PPBP,ITGB3,ITGB5,ITGA2B,PCSK6,GP1BA,GRAP2,GNG11,GP6,PRKAR2B,MGLL,GNAZ,PF4V1,THBS1,PDE5A,LTBP1,MTURN,FSTL1,MPL,GUCY1A1,GNB5,CLU,GUCY1B1,CDC14B,SLA2,CLEC1B
GO:BP	locomotion	GO:0040011	0.00141505	2.84923	1833	43	13	21100	CTTN,CMTM5,SPARC,PF4,SELP,MYLK,PPBP,ITGB3,ITGB5,PDLIM1,JAM3,PF4V1,THBS1
GO:BP	regulation of muscle contraction	GO:0006937	0.00142269	2.84689	162	52	5	21100	CTTN,MYL9,EHD3,PDE5A,GUCY1A1
GO:BP	unsaturated fatty acid metabolic process	GO:0033559	0.00142269	2.84689	112	38	4	21100	PTGS1,ALOX12,ELOVL7,MGLL
GO:BP	chemokine-mediated signaling pathway	GO:0070098	0.00158918	2.79883	88	50	4	21100	PF4,PPBP,PF4V1,MPL
GO:BP	anatomical structure formation involved in morphogenesis	GO:0048646	0.00158918	2.79883	1134	50	11	21100	C6ORF25,SPARC,PF4,ITGB3,ITGB5,ITGA2B,ACRBP,MYL9,JAM3,THBS1,MPL
GO:BP	neutrophil chemotaxis	GO:0030593	0.00161891	2.79078	106	42	4	21100	PF4,PPBP,JAM3,PF4V1
GO:BP	cell motility	GO:0048870	0.00197503	2.70443	1655	49	13	21100	CTTN,SPARC,PF4,SELP,MYLK,PPBP,ITGB3,ITGB5,PDLIM1,JAM3,PF4V1,THBS1,FSTL1
GO:BP	localization of cell	GO:0051674	0.00197503	2.70443	1655	49	13	21100	CTTN,SPARC,PF4,SELP,MYLK,PPBP,ITGB3,ITGB5,PDLIM1,JAM3,PF4V1,THBS1,FSTL1
GO:BP	regulation of homotypic cell-cell adhesion	GO:0034110	0.00209876	2.67804	35	51	3	21100	ALOX12,GP6,MMRN1
GO:BP	unsaturated fatty acid biosynthetic process	GO:0006636	0.00209876	2.67804	49	36	3	21100	PTGS1,ALOX12,ELOVL7
GO:BP	response to chemokine	GO:1990868	0.00209876	2.67804	97	50	4	21100	PF4,PPBP,PF4V1,MPL
GO:BP	cellular response to chemokine	GO:1990869	0.00209876	2.67804	97	50	4	21100	PF4,PPBP,PF4V1,MPL
GO:BP	cell-substrate adhesion	GO:0031589	0.0021904	2.65948	362	43	6	21100	CTTN,ITGB3,ITGB5,ITGA2B,JAM3,THBS1
GO:BP	regulation of cellular process	GO:0050794	0.00239201	2.62124	11193	58	45	21100	TREML1,C6ORF25,CTTN,CMTM5,NRGN,SPARC,PF4,CTDSPL,PTGS1,GP9,SELP,MYLK,PPBP,ITGB3,ITGB5,ITGA2B,PCSK6,GP1BA,PDLIM1,ALOX12,EHD3,GRAP2,GNG11,GP6,PRKAR2B,MGLL,PTCRA,GNAZ,JAM3,PF4V1,THBS1,FHL1,PDE5A,LTBP1,GAS2L1,MTURN,FSTL1,MPL,MMRN1,GUCY1A1,GNB5,CLU,GUCY1B1,PROS1,CDC14B
GO:BP	myeloid leukocyte migration	GO:0097529	0.00239201	2.62124	228	43	5	21100	PF4,PPBP,JAM3,PF4V1,THBS1
GO:BP	myeloid cell development	GO:0061515	0.00254635	2.59408	75	26	3	21100	C6ORF25,GP9,GP1BA
GO:BP	leukocyte chemotaxis	GO:0030595	0.00271319	2.56652	236	43	5	21100	PF4,PPBP,JAM3,PF4V1,THBS1
GO:BP	leukocyte migration	GO:0050900	0.00282703	2.54867	384	43	6	21100	PF4,SELP,PPBP,JAM3,PF4V1,THBS1
GO:BP	neutrophil migration	GO:1990266	0.00288504	2.53985	129	42	4	21100	PF4,PPBP,JAM3,PF4V1
GO:BP	arachidonic acid metabolic process	GO:0019369	0.00336842	2.47257	57	38	3	21100	PTGS1,ALOX12,MGLL
GO:BP	inflammatory response	GO:0006954	0.00342931	2.46479	778	43	8	21100	PF4,PTGS1,SELP,PPBP,MGLL,JAM3,PF4V1,THBS1
GO:BP	cyclic nucleotide metabolic process	GO:0009187	0.00363477	2.43952	40	56	3	21100	PDE5A,GUCY1A1,GUCY1B1
GO:BP	fatty acid biosynthetic process	GO:0006633	0.00365294	2.43736	154	38	4	21100	PTGS1,ALOX12,ELOVL7,MGLL
GO:BP	myeloid cell differentiation	GO:0030099	0.00378524	2.42191	396	63	7	21100	C6ORF25,PF4,GP9,GP1BA,MTURN,MPL,CLEC1B
GO:BP	muscle contraction	GO:0006936	0.00392102	2.4066	340	52	6	21100	CTTN,MYLK,MYL9,EHD3,PDE5A,GUCY1A1
GO:BP	chemotaxis	GO:0006935	0.00459313	2.33789	613	43	7	21100	CMTM5,PF4,PPBP,ITGB3,JAM3,PF4V1,THBS1
GO:BP	blood vessel morphogenesis	GO:0048514	0.00459313	2.33789	613	43	7	21100	SPARC,PF4,MYLK,ITGB3,ITGA2B,JAM3,THBS1
GO:BP	taxis	GO:0042330	0.00463095	2.33433	615	43	7	21100	CMTM5,PF4,PPBP,ITGB3,JAM3,PF4V1,THBS1
GO:BP	regulation of muscle system process	GO:0090257	0.00486369	2.31303	227	52	5	21100	CTTN,MYL9,EHD3,PDE5A,GUCY1A1
GO:BP	positive regulation of platelet aggregation	GO:1901731	0.00515529	2.28775	10	51	2	21100	GP6,MMRN1
GO:BP	cGMP biosynthetic process	GO:0006182	0.00750268	2.12478	11	56	2	21100	GUCY1A1,GUCY1B1
GO:BP	cell chemotaxis	GO:0060326	0.00811262	2.09084	311	43	5	21100	PF4,PPBP,JAM3,PF4V1,THBS1
GO:BP	regulation of macrophage derived foam cell differentiation	GO:0010743	0.00844238	2.07354	31	21	2	21100	PF4,ITGB3
GO:BP	regulation of multicellular organismal process	GO:0051239	0.00924255	2.03421	2666	57	17	21100	CTTN,SPARC,PF4,ITGB3,GP1BA,MYL9,ALOX12,EHD3,MGLL,THBS1,PDE5A,LTBP1,MTURN,MPL,GUCY1A1,CLU,PROS1
GO:BP	blood vessel development	GO:0001568	0.00932378	2.03041	700	43	7	21100	SPARC,PF4,MYLK,ITGB3,ITGA2B,JAM3,THBS1
GO:BP	regulation of integrin activation	GO:0033623	0.00932378	2.03041	17	41	2	21100	SELP,JAM3
GO:BP	monocarboxylic acid biosynthetic process	GO:0072330	0.00942033	2.02593	206	38	4	21100	PTGS1,ALOX12,ELOVL7,MGLL
GO:BP	trans-synaptic signaling, modulating synaptic transmission	GO:0099550	0.00983074	2.00741	13	56	2	21100	GUCY1A1,GUCY1B1
GO:BP	regulation of biological process	GO:0050789	0.0100752	1.99675	12276	58	46	21100	TREML1,C6ORF25,CTTN,CMTM5,NRGN,SPARC,PF4,CTDSPL,PTGS1,GP9,SELP,MYLK,PPBP,ITGB3,ITGB5,ITGA2B,PCSK6,GP1BA,PDLIM1,MYL9,ALOX12,EHD3,GRAP2,GNG11,GP6,PRKAR2B,MGLL,PTCRA,GNAZ,JAM3,PF4V1,THBS1,FHL1,PDE5A,LTBP1,GAS2L1,MTURN,FSTL1,MPL,MMRN1,GUCY1A1,GNB5,CLU,GUCY1B1,PROS1,CDC14B
GO:BP	macrophage derived foam cell differentiation	GO:0010742	0.0100752	1.99675	36	21	2	21100	PF4,ITGB3
GO:BP	muscle system process	GO:0003012	0.0100752	1.99675	421	52	6	21100	CTTN,MYLK,MYL9,EHD3,PDE5A,GUCY1A1
GO:BP	negative regulation of extrinsic apoptotic signaling pathway	GO:2001237	0.0100752	1.99675	97	8	2	21100	CTTN,PF4
GO:BP	foam cell differentiation	GO:0090077	0.0100752	1.99675	36	21	2	21100	PF4,ITGB3
GO:BP	antimicrobial humoral immune response mediated by antimicrobial peptide	GO:0061844	0.0100752	1.99675	82	42	3	21100	PF4,PPBP,PF4V1
GO:BP	cellular response to chemical stimulus	GO:0070887	0.0100752	1.99675	3019	56	18	21100	PF4,PTGS1,MYLK,PPBP,ITGB3,ITGB5,PCSK6,GNAZ,JAM3,PF4V1,THBS1,LTBP1,GAS2L1,FSTL1,MPL,GNB5,CLU,GUCY1B1
GO:BP	positive regulation of homotypic cell-cell adhesion	GO:0034112	0.0101	1.99568	15	51	2	21100	GP6,MMRN1
GO:BP	regulation of cellular response to growth factor stimulus	GO:0090287	0.0101021	1.99559	295	49	5	21100	ITGB3,PCSK6,THBS1,LTBP1,FSTL1
GO:BP	angiogenesis	GO:0001525	0.0103889	1.98343	521	43	6	21100	SPARC,PF4,ITGB3,ITGA2B,JAM3,THBS1
GO:BP	positive regulation of cell migration	GO:0030335	0.0104315	1.98165	523	43	6	21100	SPARC,SELP,MYLK,ITGB3,JAM3,THBS1
GO:BP	vasculature development	GO:0001944	0.0104315	1.98165	731	43	7	21100	SPARC,PF4,MYLK,ITGB3,ITGA2B,JAM3,THBS1
GO:BP	negative regulation of angiogenesis	GO:0016525	0.0105917	1.97503	103	8	2	21100	SPARC,PF4
GO:BP	fatty acid metabolic process	GO:0006631	0.0105917	1.97503	392	38	5	21100	PTGS1,ALOX12,ELOVL7,PRKAR2B,MGLL
GO:BP	negative regulation of blood vessel morphogenesis	GO:2000181	0.0106088	1.97434	104	8	2	21100	SPARC,PF4
GO:BP	negative regulation of vasculature development	GO:1901343	0.0107162	1.96996	105	8	2	21100	SPARC,PF4
GO:BP	movement of cell or subcellular component	GO:0006928	0.0109921	1.95892	2085	43	12	21100	CTTN,SPARC,PF4,SELP,MYLK,PPBP,ITGB3,ITGB5,PDLIM1,JAM3,PF4V1,THBS1
GO:BP	anatomical structure morphogenesis	GO:0009653	0.0122551	1.91168	2702	30	11	21100	C6ORF25,CTTN,SPARC,PF4,MYLK,ITGB3,ITGB5,ITGA2B,ACRBP,GP1BA,MYL9
GO:BP	positive regulation of cell motility	GO:2000147	0.0123488	1.90838	547	43	6	21100	SPARC,SELP,MYLK,ITGB3,JAM3,THBS1
GO:BP	positive regulation of cellular component movement	GO:0051272	0.0139584	1.85516	561	43	6	21100	SPARC,SELP,MYLK,ITGB3,JAM3,THBS1
GO:BP	neutrophil homeostasis	GO:0001780	0.0139684	1.85485	19	50	2	21100	JAM3,MPL
GO:BP	positive regulation of locomotion	GO:0040017	0.0139771	1.85458	563	43	6	21100	SPARC,SELP,MYLK,ITGB3,JAM3,THBS1
GO:BP	postsynaptic neurotransmitter receptor internalization	GO:0098884	0.0146357	1.83459	15	66	2	21100	ITGB3,DNM3
GO:BP	postsynaptic endocytosis	GO:0140239	0.0146357	1.83459	15	66	2	21100	ITGB3,DNM3
GO:BP	long-chain fatty acid metabolic process	GO:0001676	0.0149969	1.824	110	38	3	21100	PTGS1,ALOX12,MGLL
GO:BP	anatomical structure development	GO:0048856	0.0157502	1.80271	5754	31	17	21100	C6ORF25,CTTN,CMTM5,NRGN,SPARC,PF4,GP9,MYLK,ITGB3,ITGB5,ITGA2B,PCSK6,ACRBP,GP1BA,PDLIM1,MYL9,ALOX12
GO:BP	integrin activation	GO:0033622	0.0168403	1.77365	26	41	2	21100	SELP,JAM3
GO:BP	biological regulation	GO:0065007	0.0172357	1.76357	13001	58	47	21100	TREML1,C6ORF25,CTTN,CMTM5,NRGN,SPARC,PF4,CTDSPL,PTGS1,GP9,SELP,MYLK,F13A1,PPBP,ITGB3,ITGB5,ITGA2B,PCSK6,GP1BA,PDLIM1,MYL9,ALOX12,EHD3,GRAP2,GNG11,GP6,PRKAR2B,MGLL,PTCRA,GNAZ,JAM3,PF4V1,THBS1,FHL1,PDE5A,LTBP1,GAS2L1,MTURN,FSTL1,MPL,MMRN1,GUCY1A1,GNB5,CLU,GUCY1B1,PROS1,CDC14B
GO:BP	icosanoid metabolic process	GO:0006690	0.0179482	1.74598	119	38	3	21100	PTGS1,ALOX12,MGLL
GO:BP	substrate-dependent cell migration, cell extension	GO:0006930	0.0179482	1.74598	9	3	1	21100	CTTN
GO:BP	positive regulation of endothelial cell migration	GO:0010595	0.0179482	1.74598	105	43	3	21100	SPARC,ITGB3,THBS1
GO:BP	transmembrane receptor protein serine/threonine kinase signaling pathway	GO:0007178	0.0191949	1.71681	356	49	5	21100	ITGB5,PCSK6,THBS1,LTBP1,FSTL1
GO:BP	regulation of extrinsic apoptotic signaling pathway	GO:2001236	0.0196346	1.70698	153	8	2	21100	CTTN,PF4
GO:BP	lipoxin B4 biosynthetic process	GO:2001306	0.0201393	1.69596	1	31	1	21100	ALOX12
GO:BP	circulatory system development	GO:0072359	0.0204381	1.68956	1099	43	8	21100	SPARC,PF4,MYLK,ITGB3,ITGA2B,PDLIM1,JAM3,THBS1
GO:BP	cyclic purine nucleotide metabolic process	GO:0052652	0.0206302	1.6855	22	56	2	21100	GUCY1A1,GUCY1B1
GO:BP	cyclic nucleotide biosynthetic process	GO:0009190	0.0206302	1.6855	22	56	2	21100	GUCY1A1,GUCY1B1
GO:BP	endothelial cell migration	GO:0043542	0.0206302	1.6855	215	49	4	21100	SPARC,ITGB3,THBS1,FSTL1
GO:BP	tube morphogenesis	GO:0035239	0.0206667	1.68473	854	43	7	21100	SPARC,PF4,MYLK,ITGB3,ITGA2B,JAM3,THBS1
GO:BP	negative regulation of lipid transport	GO:0032369	0.0206876	1.68429	29	43	2	21100	ITGB3,THBS1
GO:BP	negative regulation of muscle contraction	GO:0045932	0.0206876	1.68429	24	52	2	21100	PDE5A,GUCY1A1
GO:BP	cell surface receptor signaling pathway	GO:0007166	0.0210263	1.67724	2811	50	15	21100	C6ORF25,CTTN,PF4,PPBP,ITGB3,ITGB5,ITGA2B,PCSK6,GP1BA,GP6,PF4V1,THBS1,LTBP1,FSTL1,MPL
GO:BP	positive regulation of myeloid cell differentiation	GO:0045639	0.0214549	1.66847	99	50	3	21100	PF4,MTURN,MPL
GO:BP	regulation of cell adhesion	GO:0030155	0.0244034	1.61255	740	51	7	21100	SELP,ALOX12,GP6,JAM3,THBS1,PDE5A,MMRN1
GO:BP	regulation of actin cytoskeleton organization by cell-cell adhesion	GO:0090138	0.0245578	1.60981	1	41	1	21100	JAM3
GO:BP	cell morphogenesis	GO:0000902	0.0245807	1.60941	1012	6	3	21100	C6ORF25,CTTN,SPARC
GO:BP	antimicrobial humoral response	GO:0019730	0.0245807	1.60941	125	42	3	21100	PF4,PPBP,PF4V1
GO:BP	regulation of response to stimulus	GO:0048583	0.0263866	1.57862	3895	57	20	21100	C6ORF25,CTTN,PF4,SELP,MYLK,ITGB3,PCSK6,GP1BA,ALOX12,MGLL,JAM3,THBS1,PDE5A,LTBP1,MTURN,FSTL1,MMRN1,GUCY1A1,CLU,PROS1
GO:BP	neurotransmitter receptor internalization	GO:0099590	0.0263866	1.57862	22	66	2	21100	ITGB3,DNM3
GO:BP	carboxylic acid biosynthetic process	GO:0046394	0.0264996	1.57676	306	38	4	21100	PTGS1,ALOX12,ELOVL7,MGLL
GO:BP	positive regulation of tumor necrosis factor production	GO:0032760	0.0266991	1.5735	99	55	3	21100	PF4,THBS1,CLU
GO:BP	organic acid biosynthetic process	GO:0016053	0.0267663	1.57241	308	38	4	21100	PTGS1,ALOX12,ELOVL7,MGLL
GO:BP	negative regulation of MHC class II biosynthetic process	GO:0045347	0.0271127	1.56683	6	8	1	21100	PF4
GO:BP	response to external stimulus	GO:0009605	0.0271127	1.56683	2788	57	16	21100	TREML1,CMTM5,PF4,SELP,PPBP,ITGB3,GP1BA,ALOX12,MGLL,JAM3,PF4V1,THBS1,GAS2L1,MMRN1,CLU,PROS1
GO:BP	regulation of neuronal signal transduction	GO:1902847	0.0278145	1.55573	1	55	1	21100	CLU
GO:BP	positive regulation of neurofibrillary tangle assembly	GO:1902998	0.0278145	1.55573	1	55	1	21100	CLU
GO:BP	regulation of cellular extravasation	GO:0002691	0.0278145	1.55573	38	41	2	21100	SELP,JAM3
GO:BP	smooth muscle contraction	GO:0006939	0.0278145	1.55573	108	52	3	21100	CTTN,MYLK,GUCY1A1
GO:BP	regulation of system process	GO:0044057	0.0278145	1.55573	556	52	6	21100	CTTN,MYL9,EHD3,MGLL,PDE5A,GUCY1A1
GO:BP	response to thapsigargin	GO:1904578	0.0278145	1.55573	1	55	1	21100	CLU
GO:BP	regulation of cellular response to thapsigargin	GO:1905891	0.0278145	1.55573	1	55	1	21100	CLU
GO:BP	negative regulation of cellular response to thapsigargin	GO:1905892	0.0278145	1.55573	1	55	1	21100	CLU
GO:BP	regulation of cellular response to tunicamycin	GO:1905894	0.0278145	1.55573	1	55	1	21100	CLU
GO:BP	negative regulation of cellular response to tunicamycin	GO:1905895	0.0278145	1.55573	1	55	1	21100	CLU
GO:BP	basophil homeostasis	GO:1990960	0.0278145	1.55573	1	50	1	21100	MPL
GO:BP	peptide cross-linking	GO:0018149	0.0278145	1.55573	37	43	2	21100	F13A1,THBS1
GO:BP	response to chemical	GO:0042221	0.0278145	1.55573	4336	56	21	21100	CMTM5,PF4,PTGS1,SELP,MYLK,PPBP,ITGB3,ITGB5,PCSK6,PRKAR2B,GNAZ,JAM3,PF4V1,THBS1,LTBP1,GAS2L1,FSTL1,MPL,GNB5,CLU,GUCY1B1
GO:BP	cellular response to thapsigargin	GO:1904579	0.0278145	1.55573	1	55	1	21100	CLU
GO:BP	positive regulation of tumor necrosis factor superfamily cytokine production	GO:1903557	0.0278145	1.55573	103	55	3	21100	PF4,THBS1,CLU
GO:BP	regulation of endothelial cell proliferation	GO:0001936	0.0278145	1.55573	134	43	3	21100	SPARC,ITGB3,THBS1
GO:BP	retrograde trans-synaptic signaling by nitric oxide, modulating synaptic transmission	GO:0098925	0.0278145	1.55573	1	52	1	21100	GUCY1A1
GO:BP	actomyosin structure organization	GO:0031032	0.0282587	1.54885	196	30	3	21100	ITGB5,PDLIM1,MYL9
GO:BP	dendritic spine maintenance	GO:0097062	0.0282931	1.54832	19	3	1	21100	CTTN
GO:BP	cellular response to organic substance	GO:0071310	0.0282931	1.54832	2391	55	14	21100	PF4,PPBP,ITGB3,ITGB5,PCSK6,GNAZ,PF4V1,THBS1,LTBP1,GAS2L1,FSTL1,MPL,GNB5,CLU
GO:BP	negative regulation of apoptotic signaling pathway	GO:2001234	0.02859	1.54379	224	55	4	21100	CTTN,PF4,THBS1,CLU
GO:BP	ameboidal-type cell migration	GO:0001667	0.02859	1.54379	418	49	5	21100	SPARC,ITGB3,PDLIM1,THBS1,FSTL1
GO:BP	olefinic compound metabolic process	GO:0120254	0.02859	1.54379	156	38	3	21100	PTGS1,ALOX12,MGLL
GO:BP	bone development	GO:0060348	0.0286346	1.54311	231	26	3	21100	C6ORF25,GP9,GP1BA
GO:BP	lipoxin B4 metabolic process	GO:2001304	0.02973	1.5268	2	31	1	21100	ALOX12
GO:BP	leukotriene A4 metabolic process	GO:1901751	0.02973	1.5268	2	31	1	21100	ALOX12
GO:BP	regulation of transmembrane receptor protein serine/threonine kinase signaling pathway	GO:0090092	0.0298347	1.52528	257	49	4	21100	PCSK6,THBS1,LTBP1,FSTL1
GO:BP	extrinsic apoptotic signaling pathway	GO:0097191	0.0298908	1.52446	223	8	2	21100	CTTN,PF4
GO:BP	regulation of megakaryocyte differentiation	GO:0045652	0.0302527	1.51924	36	48	2	21100	PF4,MTURN
GO:BP	regulation of transforming growth factor beta production	GO:0071634	0.0304694	1.51614	38	46	2	21100	THBS1,LTBP1
GO:BP	immune system process	GO:0002376	0.0304694	1.51614	2781	64	17	21100	TREML1,C6ORF25,PF4,GP9,SELP,PPBP,GP1BA,JAM3,PF4V1,THBS1,PDE5A,MTURN,MPL,CLU,SLA2,CLEC1B,SIAE
GO:BP	positive regulation of leukocyte migration	GO:0002687	0.0304694	1.51614	144	43	3	21100	SELP,JAM3,THBS1
GO:BP	regulation of voltage-gated calcium channel activity	GO:1901385	0.0304694	1.51614	33	53	2	21100	EHD3,GNB5
GO:BP	negative regulation of cell adhesion	GO:0007162	0.0304694	1.51614	285	45	4	21100	ALOX12,JAM3,THBS1,PDE5A
GO:BP	fatty acid derivative biosynthetic process	GO:1901570	0.0304845	1.51592	49	36	2	21100	ALOX12,ELOVL7
GO:BP	aorta smooth muscle tissue morphogenesis	GO:0060414	0.0307715	1.51185	4	17	1	21100	MYLK
GO:BP	biological process involved in symbiotic interaction	GO:0044403	0.0307715	1.51185	289	22	3	21100	PF4,ITGB3,ITGB5
GO:BP	response to organic substance	GO:0010033	0.0310096	1.5085	3010	55	16	21100	PF4,SELP,PPBP,ITGB3,ITGB5,PCSK6,PRKAR2B,GNAZ,PF4V1,THBS1,LTBP1,GAS2L1,FSTL1,MPL,GNB5,CLU
GO:BP	cell morphogenesis involved in differentiation	GO:0000904	0.0310096	1.5085	722	3	2	21100	C6ORF25,CTTN
GO:BP	nerve growth factor production	GO:0032902	0.0310096	1.5085	3	24	1	21100	PCSK6
GO:BP	postsynaptic modulation of chemical synaptic transmission	GO:0099170	0.0310096	1.5085	14	5	1	21100	NRGN
GO:BP	relaxation of muscle	GO:0090075	0.0310096	1.5085	35	52	2	21100	PDE5A,GUCY1A1
GO:BP	positive regulation of epithelial cell migration	GO:0010634	0.0310096	1.5085	147	43	3	21100	SPARC,ITGB3,THBS1
GO:BP	negative regulation of developmental process	GO:0051093	0.0310096	1.5085	877	8	3	21100	CMTM5,SPARC,PF4
GO:BP	positive regulation of cell activation	GO:0050867	0.0310096	1.5085	430	50	5	21100	GP9,SELP,GP1BA,THBS1,MPL
GO:BP	developmental process	GO:0032502	0.0310096	1.5085	6317	31	17	21100	C6ORF25,CTTN,CMTM5,NRGN,SPARC,PF4,GP9,MYLK,ITGB3,ITGB5,ITGA2B,PCSK6,ACRBP,GP1BA,PDLIM1,MYL9,ALOX12
GO:BP	response to lipopolysaccharide	GO:0032496	0.0310096	1.5085	324	20	3	21100	PF4,SELP,PPBP
GO:BP	cGMP-mediated signaling	GO:0019934	0.0310664	1.50771	33	56	2	21100	THBS1,GUCY1B1
GO:BP	response to antipsychotic drug	GO:0097332	0.0310664	1.50771	2	37	1	21100	PRKAR2B
GO:BP	negative regulation of endothelial cell proliferation	GO:0001937	0.0310664	1.50771	43	43	2	21100	SPARC,THBS1
GO:BP	response to clozapine	GO:0097338	0.0310664	1.50771	2	37	1	21100	PRKAR2B
GO:BP	transforming growth factor beta production	GO:0071604	0.0318635	1.49671	41	46	2	21100	THBS1,LTBP1
GO:BP	calcium ion transport	GO:0006816	0.0320806	1.49376	423	32	4	21100	GP9,MYLK,GP1BA,EHD3
GO:BP	endothelial cell proliferation	GO:0001935	0.0320806	1.49376	152	43	3	21100	SPARC,ITGB3,THBS1
GO:BP	substrate-dependent cell migration	GO:0006929	0.032096	1.49355	26	3	1	21100	CTTN
GO:BP	cellular response to growth factor stimulus	GO:0071363	0.0335741	1.474	655	49	6	21100	ITGB3,ITGB5,PCSK6,THBS1,LTBP1,FSTL1
GO:BP	regulation of signaling	GO:0023051	0.0335741	1.474	3351	55	17	21100	C6ORF25,CTTN,NRGN,PF4,SELP,ITGB3,PCSK6,EHD3,PRKAR2B,MGLL,THBS1,PDE5A,LTBP1,MTURN,FSTL1,GUCY1A1,CLU
GO:BP	negative regulation of response to external stimulus	GO:0032102	0.0335741	1.474	389	57	5	21100	GP1BA,ALOX12,THBS1,MMRN1,PROS1
GO:BP	negative regulation of lipid localization	GO:1905953	0.0335741	1.474	46	43	2	21100	ITGB3,THBS1
GO:BP	regulation of serotonin uptake	GO:0051611	0.0335741	1.474	4	21	1	21100	ITGB3
GO:BP	response to molecule of bacterial origin	GO:0002237	0.0335741	1.474	342	20	3	21100	PF4,SELP,PPBP
GO:BP	monocarboxylic acid metabolic process	GO:0032787	0.0346051	1.46086	597	38	5	21100	PTGS1,ALOX12,ELOVL7,PRKAR2B,MGLL
GO:BP	establishment or maintenance of actin cytoskeleton polarity	GO:0030950	0.0346051	1.46086	3	29	1	21100	PDLIM1
GO:BP	positive regulation of smooth muscle contraction	GO:0045987	0.0351274	1.45435	30	3	1	21100	CTTN
GO:BP	regulation of cell-cell adhesion	GO:0022407	0.0351274	1.45435	444	51	5	21100	SELP,ALOX12,GP6,PDE5A,MMRN1
GO:BP	cyclooxygenase pathway	GO:0019371	0.0351274	1.45435	9	10	1	21100	PTGS1
GO:BP	positive regulation of oocyte development	GO:0060282	0.0351274	1.45435	2	45	1	21100	PDE5A
GO:BP	fibroblast migration	GO:0010761	0.035246	1.45289	48	43	2	21100	PDLIM1,THBS1
GO:BP	lipoxin A4 biosynthetic process	GO:2001303	0.0358135	1.44595	3	31	1	21100	ALOX12
GO:BP	negative regulation of lipoprotein metabolic process	GO:0050748	0.0367365	1.4349	5	21	1	21100	ITGB3
GO:BP	positive regulation of platelet formation	GO:1905221	0.0367365	1.4349	2	50	1	21100	MPL
GO:BP	regulation of autophagy of mitochondrion	GO:1903146	0.0367365	1.4349	35	3	1	21100	CTTN
GO:BP	eosinophil homeostasis	GO:1990959	0.0367365	1.4349	2	50	1	21100	MPL
GO:BP	response to growth factor	GO:0070848	0.0367365	1.4349	685	49	6	21100	ITGB3,ITGB5,PCSK6,THBS1,LTBP1,FSTL1
GO:BP	regulation of angiogenesis	GO:0045765	0.0367365	1.4349	283	8	2	21100	SPARC,PF4
GO:BP	tube development	GO:0035295	0.0367365	1.4349	1054	23	5	21100	SPARC,PF4,MYLK,ITGB3,ITGA2B
GO:BP	regulation of vasculature development	GO:1901342	0.0367365	1.4349	287	8	2	21100	SPARC,PF4
GO:BP	monocyte homeostasis	GO:0035702	0.0367365	1.4349	2	50	1	21100	MPL
GO:BP	apolipoprotein A-I-mediated signaling pathway	GO:0038027	0.0367365	1.4349	5	21	1	21100	ITGB3
GO:BP	epithelial cell migration	GO:0010631	0.0367365	1.4349	293	49	4	21100	SPARC,ITGB3,THBS1,FSTL1
GO:BP	negative regulation of cellular process	GO:0048523	0.0367365	1.4349	4856	11	7	21100	C6ORF25,CTTN,CMTM5,SPARC,PF4,CTDSPL,GP9
GO:BP	negative regulation of low-density lipoprotein receptor activity	GO:1905598	0.0367365	1.4349	5	21	1	21100	ITGB3
GO:BP	negative regulation of myoblast differentiation	GO:0045662	0.0367365	1.4349	26	4	1	21100	CMTM5
GO:BP	retrograde trans-synaptic signaling by soluble gas	GO:0098923	0.0367365	1.4349	2	52	1	21100	GUCY1A1
GO:BP	actin cytoskeleton organization	GO:0030036	0.0367365	1.4349	715	47	6	21100	CTTN,ITGB5,PDLIM1,MYL9,JAM3,GAS2L1
GO:BP	regulation of endothelial cell migration	GO:0010594	0.0367365	1.4349	167	43	3	21100	SPARC,ITGB3,THBS1
GO:BP	retrograde trans-synaptic signaling by nitric oxide	GO:0098924	0.0367365	1.4349	2	52	1	21100	GUCY1A1
GO:BP	homeostasis of number of cells	GO:0048872	0.0367365	1.4349	290	50	4	21100	C6ORF25,JAM3,FSTL1,MPL
GO:BP	regulation of granulocyte chemotaxis	GO:0071622	0.0367365	1.4349	50	43	2	21100	JAM3,THBS1
GO:BP	epithelium migration	GO:0090132	0.0367365	1.4349	296	49	4	21100	SPARC,ITGB3,THBS1,FSTL1
GO:BP	regulation of platelet formation	GO:1905219	0.0367365	1.4349	2	50	1	21100	MPL
GO:BP	apoptotic cell clearance	GO:0043277	0.0369791	1.43204	52	43	2	21100	ITGB3,THBS1
GO:BP	hemopoiesis	GO:0030097	0.0369791	1.43204	899	50	7	21100	C6ORF25,PF4,GP9,GP1BA,JAM3,MTURN,MPL
GO:BP	negative regulation of multicellular organismal process	GO:0051241	0.0375634	1.42524	1000	57	8	21100	SPARC,PF4,GP1BA,ALOX12,THBS1,PDE5A,GUCY1A1,PROS1
GO:BP	cellular response to tunicamycin	GO:1904577	0.0375634	1.42524	2	55	1	21100	CLU
GO:BP	regulation of neurofibrillary tangle assembly	GO:1902996	0.0375634	1.42524	2	55	1	21100	CLU
GO:BP	response to tunicamycin	GO:1904576	0.0375634	1.42524	2	55	1	21100	CLU
GO:BP	tissue migration	GO:0090130	0.0377593	1.42298	302	49	4	21100	SPARC,ITGB3,THBS1,FSTL1
GO:BP	extracellular matrix organization	GO:0030198	0.0380976	1.4191	330	23	3	21100	ITGB3,ITGB5,ITGA2B
GO:BP	extracellular structure organization	GO:0043062	0.0382652	1.4172	331	23	3	21100	ITGB3,ITGB5,ITGA2B
GO:BP	regulation of endocannabinoid signaling pathway	GO:2000124	0.0382908	1.41691	3	38	1	21100	MGLL
GO:BP	positive regulation of long-term synaptic potentiation	GO:1900273	0.0384486	1.41512	23	5	1	21100	NRGN
GO:BP	external encapsulating structure organization	GO:0045229	0.0384486	1.41512	333	23	3	21100	ITGB3,ITGB5,ITGA2B
GO:BP	neurotrophin production	GO:0032898	0.0398131	1.39997	5	24	1	21100	PCSK6
GO:BP	biological process involved in interspecies interaction between organisms	GO:0044419	0.0405443	1.39207	1659	22	6	21100	TREML1,PF4,SELP,PPBP,ITGB3,ITGB5
GO:BP	negative regulation of integrin activation	GO:0033624	0.0405443	1.39207	3	41	1	21100	JAM3
GO:BP	lipoxin biosynthetic process	GO:2001301	0.0406619	1.39081	4	31	1	21100	ALOX12
GO:BP	maintenance of location	GO:0051235	0.0407644	1.38972	333	46	4	21100	GP9,ITGB3,GP1BA,LTBP1
GO:BP	regulation of MHC class II biosynthetic process	GO:0045346	0.0410303	1.3869	16	8	1	21100	PF4
GO:BP	negative regulation of antigen processing and presentation of peptide or polysaccharide antigen via MHC class II	GO:0002581	0.0410303	1.3869	3	43	1	21100	THBS1
GO:BP	enzyme-linked receptor protein signaling pathway	GO:0007167	0.0410303	1.3869	951	49	7	21100	ITGB3,ITGB5,PCSK6,GP6,THBS1,LTBP1,FSTL1
GO:BP	positive regulation of muscle contraction	GO:0045933	0.0410303	1.3869	43	3	1	21100	CTTN
GO:BP	heterotypic cell-cell adhesion	GO:0034113	0.0410303	1.3869	60	41	2	21100	ITGB3,JAM3
GO:BP	negative regulation of nitric oxide mediated signal transduction	GO:0010751	0.0410303	1.3869	3	43	1	21100	THBS1
GO:BP	positive regulation of macrophage differentiation	GO:0045651	0.0410303	1.3869	16	8	1	21100	PF4
GO:BP	positive regulation of wound healing	GO:0090303	0.0417883	1.37895	58	43	2	21100	MYLK,THBS1
GO:BP	hematopoietic or lymphoid organ development	GO:0048534	0.0421623	1.37508	938	50	7	21100	C6ORF25,PF4,GP9,GP1BA,JAM3,MTURN,MPL
GO:BP	MHC class II biosynthetic process	GO:0045342	0.042271	1.37396	17	8	1	21100	PF4
GO:BP	negative regulation of response to stimulus	GO:0048585	0.042271	1.37396	1599	62	11	21100	C6ORF25,CTTN,PF4,GP1BA,ALOX12,THBS1,LTBP1,MMRN1,CLU,PROS1,SLA2
GO:BP	regulation of oocyte development	GO:0060281	0.042271	1.37396	3	45	1	21100	PDE5A
GO:BP	regulation of oogenesis	GO:1905879	0.042271	1.37396	3	45	1	21100	PDE5A
GO:BP	multicellular organism development	GO:0007275	0.0430198	1.36633	4768	29	13	21100	C6ORF25,CTTN,NRGN,SPARC,PF4,GP9,MYLK,ITGB3,ITGB5,ITGA2B,PCSK6,GP1BA,PDLIM1
GO:BP	myeloid cell homeostasis	GO:0002262	0.043642	1.3601	162	50	3	21100	C6ORF25,JAM3,MPL
GO:BP	positive regulation of macrophage derived foam cell differentiation	GO:0010744	0.0439435	1.3571	18	8	1	21100	PF4
GO:BP	negative regulation of megakaryocyte differentiation	GO:0045653	0.0439435	1.3571	18	8	1	21100	PF4
GO:BP	zygotic determination of anterior/posterior axis, embryo	GO:0007354	0.0439435	1.3571	6	24	1	21100	PCSK6
GO:BP	fatty acid derivative metabolic process	GO:1901568	0.0443456	1.35315	73	36	2	21100	ALOX12,ELOVL7
GO:BP	formation of primary germ layer	GO:0001704	0.0448034	1.34869	121	22	2	21100	ITGB3,ITGB5
GO:BP	receptor-mediated endocytosis	GO:0006898	0.0452117	1.34475	243	66	4	21100	CTTN,ITGB3,CLU,DNM3
GO:BP	negative regulation of apoptotic process	GO:0043066	0.0453077	1.34383	869	55	7	21100	CTTN,PF4,ALOX12,PTCRA,THBS1,FSTL1,CLU
GO:BP	cellular hypotonic response	GO:0071476	0.0458451	1.33871	9	17	1	21100	MYLK
GO:BP	epoxide metabolic process	GO:0097176	0.0461249	1.33606	5	31	1	21100	ALOX12
GO:BP	lipoxin A4 metabolic process	GO:2001302	0.0461249	1.33606	5	31	1	21100	ALOX12
GO:BP	defense response	GO:0006952	0.0461855	1.33549	1736	43	9	21100	TREML1,PF4,PTGS1,SELP,PPBP,MGLL,JAM3,PF4V1,THBS1
GO:BP	regulation of apoptotic signaling pathway	GO:2001233	0.0461906	1.33545	358	8	2	21100	CTTN,PF4
GO:BP	cellular response to absence of light	GO:0071485	0.0461906	1.33545	3	53	1	21100	GNB5
GO:BP	dark adaptation	GO:1990603	0.0461906	1.33545	3	53	1	21100	GNB5
GO:BP	positive regulation of actin filament polymerization	GO:0030838	0.0461906	1.33545	53	3	1	21100	CTTN
GO:BP	light adaption	GO:0036367	0.0461906	1.33545	3	53	1	21100	GNB5
GO:BP	response to absence of light	GO:0009646	0.0461906	1.33545	3	53	1	21100	GNB5
GO:BP	protein targeting to lysosome involved in chaperone-mediated autophagy	GO:0061740	0.0474383	1.32387	3	55	1	21100	CLU
GO:BP	positive regulation of leukocyte tethering or rolling	GO:1903238	0.0474383	1.32387	11	15	1	21100	SELP
GO:BP	neurofibrillary tangle assembly	GO:1902988	0.0474383	1.32387	3	55	1	21100	CLU
GO:BP	nitric oxide-cGMP-mediated signaling pathway	GO:0038060	0.0479567	1.31915	3	56	1	21100	GUCY1B1
GO:BP	negative regulation of long-chain fatty acid import into cell	GO:0140213	0.0479567	1.31915	4	43	1	21100	THBS1
GO:BP	negative regulation of endothelial cell chemotaxis	GO:2001027	0.0479567	1.31915	4	43	1	21100	THBS1
GO:BP	negative regulation of programmed cell death	GO:0043069	0.0479567	1.31915	887	55	7	21100	CTTN,PF4,ALOX12,PTCRA,THBS1,FSTL1,CLU
GO:BP	tonic smooth muscle contraction	GO:0014820	0.0479567	1.31915	10	17	1	21100	MYLK
GO:BP	negative regulation of dendritic cell antigen processing and presentation	GO:0002605	0.0479567	1.31915	4	43	1	21100	THBS1
GO:BP	cellular response to lipopolysaccharide	GO:0071222	0.0479567	1.31915	207	42	3	21100	PF4,PPBP,PF4V1
GO:BP	transforming growth factor beta receptor signaling pathway	GO:0007179	0.0479567	1.31915	188	46	3	21100	ITGB5,THBS1,LTBP1
GO:BP	negative regulation of long-chain fatty acid import across plasma membrane	GO:0010748	0.0479567	1.31915	4	43	1	21100	THBS1
GO:BP	regulation of response to stress	GO:0080134	0.0479926	1.31883	1312	57	9	21100	MYLK,GP1BA,ALOX12,MGLL,THBS1,MTURN,MMRN1,CLU,PROS1
GO:BP	regulation of developmental process	GO:0050793	0.0487216	1.31228	2425	8	4	21100	CTTN,CMTM5,SPARC,PF4
GO:BP	tumor necrosis factor production	GO:0032640	0.0489974	1.30983	160	55	3	21100	PF4,THBS1,CLU
GO:BP	regulation of tumor necrosis factor production	GO:0032680	0.0489974	1.30983	160	55	3	21100	PF4,THBS1,CLU
GO:BP	actin filament-based process	GO:0030029	0.0493069	1.30709	804	47	6	21100	CTTN,ITGB5,PDLIM1,MYL9,JAM3,GAS2L1
GO:BP	cGMP catabolic process	GO:0046069	0.0493069	1.30709	4	45	1	21100	PDE5A
GO:BP	immune system development	GO:0002520	0.049489	1.30549	996	50	7	21100	C6ORF25,PF4,GP9,GP1BA,JAM3,MTURN,MPL
GO:BP	cellular extravasation	GO:0045123	0.049489	1.30549	72	41	2	21100	SELP,JAM3
GO:BP	sequestering of TGFbeta in extracellular matrix	GO:0035583	0.049489	1.30549	4	46	1	21100	LTBP1
GO:BP	regulation of macrophage differentiation	GO:0045649	0.049489	1.30549	23	8	1	21100	PF4
GO:BP	regulation of smooth muscle contraction	GO:0006940	0.049489	1.30549	61	3	1	21100	CTTN
GO:BP	cellular response to molecule of bacterial origin	GO:0071219	0.0497301	1.30338	216	42	3	21100	PF4,PPBP,PF4V1
GO:BP	calcium ion transmembrane transport	GO:0070588	0.0497301	1.30338	324	53	4	21100	GP9,GP1BA,EHD3,GNB5
GO:BP	bleb assembly	GO:0032060	0.0497301	1.30338	11	17	1	21100	MYLK
GO:BP	tumor necrosis factor superfamily cytokine production	GO:0071706	0.0497301	1.30338	165	55	3	21100	PF4,THBS1,CLU
GO:BP	muscle structure development	GO:0061061	0.0497301	1.30338	621	44	5	21100	CMTM5,MYLK,PDLIM1,MYL9,FHL1
GO:BP	positive regulation of response to wounding	GO:1903036	0.0497301	1.30338	70	43	2	21100	MYLK,THBS1
GO:BP	contractile actin filament bundle assembly	GO:0030038	0.0497301	1.30338	105	29	2	21100	ITGB5,PDLIM1
GO:BP	negative regulation of biological process	GO:0048519	0.0497301	1.30338	5876	58	25	21100	C6ORF25,CTTN,CMTM5,SPARC,PF4,CTDSPL,GP9,ITGB3,GP1BA,ALOX12,PRKAR2B,PTCRA,JAM3,THBS1,FHL1,PDE5A,LTBP1,GAS2L1,FSTL1,MMRN1,GUCY1A1,GNB5,CLU,PROS1,CDC14B
GO:BP	regulation of tumor necrosis factor superfamily cytokine production	GO:1903555	0.0497301	1.30338	165	55	3	21100	PF4,THBS1,CLU
GO:BP	stress fiber assembly	GO:0043149	0.0497301	1.30338	105	29	2	21100	ITGB5,PDLIM1
GO:BP	negative regulation of signal transduction	GO:0009968	0.0497301	1.30338	1243	8	3	21100	C6ORF25,CTTN,PF4
GO:BP	hypotonic response	GO:0006971	0.0497301	1.30338	11	17	1	21100	MYLK
GO:BP	calcium-mediated signaling	GO:0019722	0.0497301	1.30338	203	15	2	21100	TREML1,SELP
GO:BP	lipoxin metabolic process	GO:2001300	0.0497301	1.30338	6	31	1	21100	ALOX12
GO:BP	regulation of cell migration	GO:0030334	0.0497301	1.30338	893	43	6	21100	SPARC,SELP,MYLK,ITGB3,JAM3,THBS1
REAC	Hemostasis	REAC:R-HSA-109582	3.40329e-19	18.4681	672	57	30	10770	C6ORF25,SPARC,LY6G6F,PF4,GP9,SELP,TUBB1,TUBA8,F13A1,PPBP,ITGB3,ITGA2B,GP1BA,EHD3,GNG11,GP6,PRKAR2B,MGLL,JAM3,PF4V1,THBS1,PDE5A,MPL,MMRN1,GUCY1A1,GNB5,ENDOD1,CLU,GUCY1B1,PROS1
REAC	Platelet activation, signaling and aggregation	REAC:R-HSA-76002	3.13116e-18	17.5043	258	63	22	10770	C6ORF25,SPARC,LY6G6F,PF4,GP9,SELP,F13A1,PPBP,ITGB3,ITGA2B,GP1BA,GNG11,GP6,MGLL,THBS1,MPL,MMRN1,GNB5,ENDOD1,CLU,PROS1,CLEC1B
REAC	Platelet degranulation	REAC:R-HSA-114608	6.11705e-12	11.2135	125	57	13	10770	SPARC,LY6G6F,PF4,SELP,F13A1,PPBP,ITGB3,ITGA2B,THBS1,MMRN1,ENDOD1,CLU,PROS1
REAC	Response to elevated platelet cytosolic Ca2+	REAC:R-HSA-76005	7.68899e-12	11.1141	130	57	13	10770	SPARC,LY6G6F,PF4,SELP,F13A1,PPBP,ITGB3,ITGA2B,THBS1,MMRN1,ENDOD1,CLU,PROS1
REAC	Formation of Fibrin Clot (Clotting Cascade)	REAC:R-HSA-140877	3.00344e-06	5.52238	39	57	6	10770	PF4,GP9,F13A1,GP1BA,PF4V1,PROS1
REAC	Platelet Aggregation (Plug Formation)	REAC:R-HSA-76009	4.11173e-05	4.38598	38	50	5	10770	GP9,ITGB3,ITGA2B,GP1BA,MPL
REAC	Smooth Muscle Contraction	REAC:R-HSA-445355	6.25709e-05	4.20363	38	56	5	10770	MYLK,ITGB5,MYL9,GUCY1A1,GUCY1B1
REAC	Common Pathway of Fibrin Clot Formation	REAC:R-HSA-140875	0.000188551	3.72457	22	57	4	10770	PF4,F13A1,PF4V1,PROS1
REAC	Platelet Adhesion to exposed collagen	REAC:R-HSA-75892	0.000485969	3.31339	15	35	3	10770	GP9,GP1BA,GP6
REAC	ECM proteoglycans	REAC:R-HSA-3000178	0.000545574	3.26315	75	23	4	10770	SPARC,ITGB3,ITGB5,ITGA2B
REAC	Integrin cell surface interactions	REAC:R-HSA-216083	0.000557192	3.25399	84	43	5	10770	ITGB3,ITGB5,ITGA2B,JAM3,THBS1
REAC	RHO GTPases activate PAKs	REAC:R-HSA-5627123	0.000656208	3.18296	21	30	3	10770	CTTN,MYLK,MYL9
REAC	RUNX1 regulates genes involved in megakaryocyte differentiation and platelet function	REAC:R-HSA-8936459	0.000947249	3.02354	97	43	5	10770	PF4,ITGA2B,GP1BA,MYL9,THBS1
REAC	Cell surface interactions at the vascular wall	REAC:R-HSA-202733	0.00133958	2.87303	190	57	7	10770	PF4,SELP,ITGB3,GP6,JAM3,PF4V1,PROS1
REAC	Platelet homeostasis	REAC:R-HSA-418346	0.00158505	2.79996	85	56	5	10770	GNG11,PDE5A,GUCY1A1,GNB5,GUCY1B1
REAC	Defective F9 activation	REAC:R-HSA-9673221	0.00163999	2.78516	6	26	2	10770	GP9,GP1BA
REAC	L1CAM interactions	REAC:R-HSA-373760	0.0019701	2.70551	119	23	4	10770	TUBB1,TUBA8,ITGB3,ITGA2B
REAC	Post NMDA receptor activation events	REAC:R-HSA-438064	0.0022111	2.65539	76	37	4	10770	NRGN,TUBB1,TUBA8,PRKAR2B
REAC	Syndecan interactions	REAC:R-HSA-3000170	0.0023894	2.62171	26	43	3	10770	ITGB3,ITGB5,THBS1
REAC	Nitric oxide stimulates guanylate cyclase	REAC:R-HSA-392154	0.00260195	2.5847	21	56	3	10770	PDE5A,GUCY1A1,GUCY1B1
REAC	Aquaporin-mediated transport	REAC:R-HSA-445717	0.00284979	2.54519	52	60	4	10770	GNG11,PRKAR2B,GNB5,AQP10
REAC	Defective factor IX causes hemophilia B	REAC:R-HSA-9668250	0.00284979	2.54519	9	26	2	10770	GP9,GP1BA
REAC	Intrinsic Pathway of Fibrin Clot Formation	REAC:R-HSA-140837	0.00305703	2.5147	23	57	3	10770	GP9,GP1BA,PROS1
REAC	Activation of NMDA receptors and postsynaptic events	REAC:R-HSA-442755	0.00305703	2.5147	89	37	4	10770	NRGN,TUBB1,TUBA8,PRKAR2B
REAC	Extracellular matrix organization	REAC:R-HSA-1474244	0.00308024	2.51142	298	46	7	10770	SPARC,ITGB3,ITGB5,ITGA2B,JAM3,THBS1,LTBP1
REAC	GP1b-IX-V activation signalling	REAC:R-HSA-430116	0.00367309	2.43497	11	26	2	10770	GP9,GP1BA
REAC	GRB2:SOS provides linkage to MAPK signaling for Integrins	REAC:R-HSA-354194	0.00438325	2.3582	14	23	2	10770	ITGB3,ITGA2B
REAC	Neurotransmitter receptors and postsynaptic signal transmission	REAC:R-HSA-112314	0.00438325	2.3582	196	53	6	10770	NRGN,TUBB1,TUBA8,GNG11,PRKAR2B,GNB5
REAC	p130Cas linkage to MAPK signaling for integrins	REAC:R-HSA-372708	0.00487685	2.31186	15	23	2	10770	ITGB3,ITGA2B
REAC	Microtubule-dependent trafficking of connexons from Golgi to the plasma membrane	REAC:R-HSA-190840	0.00515405	2.28785	20	18	2	10770	TUBB1,TUBA8
REAC	Molecules associated with elastic fibres	REAC:R-HSA-2129379	0.00518424	2.28531	37	46	3	10770	ITGB3,ITGB5,LTBP1
REAC	Transport of connexons to the plasma membrane	REAC:R-HSA-190872	0.00533526	2.27284	21	18	2	10770	TUBB1,TUBA8
REAC	Diseases of hemostasis	REAC:R-HSA-9671793	0.00608303	2.21588	16	26	2	10770	GP9,GP1BA
REAC	Defects of contact activation system (CAS) and kallikrein/kinin system (KKS)	REAC:R-HSA-9651496	0.00608303	2.21588	16	26	2	10770	GP9,GP1BA
REAC	Post-chaperonin tubulin folding pathway	REAC:R-HSA-389977	0.00639201	2.19436	24	18	2	10770	TUBB1,TUBA8
REAC	Signal transduction by L1	REAC:R-HSA-445144	0.00705969	2.15121	20	23	2	10770	ITGB3,ITGA2B
REAC	Formation of tubulin folding intermediates by CCT/TriC	REAC:R-HSA-389960	0.00705969	2.15121	26	18	2	10770	TUBB1,TUBA8
REAC	Elastic fibre formation	REAC:R-HSA-1566948	0.00705969	2.15121	44	46	3	10770	ITGB3,ITGB5,LTBP1
REAC	COX reactions	REAC:R-HSA-140180	0.00747566	2.12635	1	10	1	10770	PTGS1
REAC	Activation of AMPK downstream of NMDARs	REAC:R-HSA-9619483	0.00762972	2.11749	28	18	2	10770	TUBB1,TUBA8
REAC	Chaperonin-mediated protein folding	REAC:R-HSA-390466	0.0077972	2.10806	91	53	4	10770	TUBB1,TUBA8,GNG11,GNB5
REAC	GPVI-mediated activation cascade	REAC:R-HSA-114604	0.00816789	2.08789	35	63	3	10770	C6ORF25,GP6,CLEC1B
REAC	Glucagon-like Peptide-1 (GLP1) regulates insulin secretion	REAC:R-HSA-381676	0.00823786	2.08419	42	53	3	10770	GNG11,PRKAR2B,GNB5
REAC	Vasopressin regulates renal water homeostasis via Aquaporins	REAC:R-HSA-432040	0.00862449	2.06427	43	53	3	10770	GNG11,PRKAR2B,GNB5
REAC	Sealing of the nuclear envelope (NE) by ESCRT-III	REAC:R-HSA-9668328	0.00867125	2.06192	32	18	2	10770	TUBB1,TUBA8
REAC	RHO GTPases activate IQGAPs	REAC:R-HSA-5626467	0.00867125	2.06192	32	18	2	10770	TUBB1,TUBA8
REAC	Cooperation of Prefoldin and TriC/CCT in actin and tubulin folding	REAC:R-HSA-389958	0.00880705	2.05517	33	18	2	10770	TUBB1,TUBA8
REAC	Protein folding	REAC:R-HSA-391251	0.00880705	2.05517	98	53	4	10770	TUBB1,TUBA8,GNG11,GNB5
REAC	Integrin signaling	REAC:R-HSA-354192	0.00880705	2.05517	26	23	2	10770	ITGB3,ITGA2B
REAC	Non-integrin membrane-ECM interactions	REAC:R-HSA-3000171	0.00985906	2.00616	58	43	3	10770	ITGB3,ITGB5,THBS1
REAC	RHO GTPase Effectors	REAC:R-HSA-195258	0.00986238	2.00602	319	18	4	10770	CTTN,TUBB1,MYLK,TUBA8
REAC	Transmission across Chemical Synapses	REAC:R-HSA-112315	0.00986238	2.00602	259	53	6	10770	NRGN,TUBB1,TUBA8,GNG11,PRKAR2B,GNB5
REAC	G alpha (z) signalling events	REAC:R-HSA-418597	0.00986238	2.00602	48	53	3	10770	GNG11,GNAZ,GNB5
REAC	Gap junction assembly	REAC:R-HSA-190861	0.0104074	1.98266	38	18	2	10770	TUBB1,TUBA8
REAC	Scavenging by Class H Receptors	REAC:R-HSA-3000497	0.0127134	1.89574	4	6	1	10770	SPARC
REAC	Assembly and cell surface presentation of NMDA receptors	REAC:R-HSA-9609736	0.0128272	1.89187	43	18	2	10770	TUBB1,TUBA8
REAC	Transcriptional regulation by RUNX1	REAC:R-HSA-8878171	0.0129618	1.88733	236	43	5	10770	PF4,ITGA2B,GP1BA,MYL9,THBS1
REAC	Aggrephagy	REAC:R-HSA-9646399	0.0129618	1.88733	44	18	2	10770	TUBB1,TUBA8
REAC	Signaling by high-kinase activity BRAF mutants	REAC:R-HSA-6802948	0.0132354	1.87826	35	23	2	10770	ITGB3,ITGA2B
REAC	Factors involved in megakaryocyte development and platelet production	REAC:R-HSA-983231	0.0134572	1.87105	169	37	4	10770	TUBB1,TUBA8,EHD3,PRKAR2B
REAC	Carboxyterminal post-translational modifications of tubulin	REAC:R-HSA-8955332	0.0134572	1.87105	46	18	2	10770	TUBB1,TUBA8
REAC	Synthesis of Hepoxilins (HX) and Trioxilins (TrX)	REAC:R-HSA-2142696	0.0143461	1.84326	1	31	1	10770	ALOX12
REAC	Recycling pathway of L1	REAC:R-HSA-437239	0.0143461	1.84326	48	18	2	10770	TUBB1,TUBA8
REAC	Gap junction trafficking	REAC:R-HSA-190828	0.0145306	1.83772	49	18	2	10770	TUBB1,TUBA8
REAC	MAP2K and MAPK activation	REAC:R-HSA-5674135	0.0146629	1.83378	39	23	2	10770	ITGB3,ITGA2B
REAC	Gap junction trafficking and regulation	REAC:R-HSA-157858	0.0146629	1.83378	50	18	2	10770	TUBB1,TUBA8
REAC	Signaling by RAF1 mutants	REAC:R-HSA-9656223	0.0151801	1.81872	40	23	2	10770	ITGB3,ITGA2B
REAC	Muscle contraction	REAC:R-HSA-397014	0.015431	1.81161	195	56	5	10770	MYLK,ITGB5,MYL9,GUCY1A1,GUCY1B1
REAC	G beta:gamma signalling through BTK	REAC:R-HSA-8964315	0.0155057	1.80951	18	53	2	10770	GNG11,GNB5
REAC	COPI-independent Golgi-to-ER retrograde traffic	REAC:R-HSA-6811436	0.0155057	1.80951	53	18	2	10770	TUBB1,TUBA8
REAC	Signal Transduction	REAC:R-HSA-162582	0.0162349	1.78955	2523	45	19	10770	CTTN,SPARC,PF4,TUBB1,MYLK,TUBA8,PPBP,ITGB3,ITGA2B,PCSK6,MYL9,GRAP2,GNG11,PRKAR2B,MGLL,PTCRA,GNAZ,THBS1,PDE5A
REAC	Prostacyclin signalling through prostacyclin receptor	REAC:R-HSA-392851	0.0162349	1.78955	19	53	2	10770	GNG11,GNB5
REAC	Recruitment of NuMA to mitotic centrosomes	REAC:R-HSA-380320	0.0162349	1.78955	94	37	3	10770	TUBB1,TUBA8,PRKAR2B
REAC	Signaling by RAS mutants	REAC:R-HSA-6802949	0.0162349	1.78955	45	23	2	10770	ITGB3,ITGA2B
REAC	Paradoxical activation of RAF signaling by kinase inactive BRAF	REAC:R-HSA-6802955	0.0162349	1.78955	45	23	2	10770	ITGB3,ITGA2B
REAC	ADORA2B mediated anti-inflammatory cytokines production	REAC:R-HSA-9660821	0.0162349	1.78955	133	53	4	10770	GNG11,PRKAR2B,GNAZ,GNB5
REAC	Signaling by moderate kinase activity BRAF mutants	REAC:R-HSA-6802946	0.0162349	1.78955	45	23	2	10770	ITGB3,ITGA2B
REAC	Signaling downstream of RAS mutants	REAC:R-HSA-9649948	0.0162349	1.78955	45	23	2	10770	ITGB3,ITGA2B
REAC	HSP90 chaperone cycle for steroid hormone receptors (SHR) in the presence of ligand	REAC:R-HSA-3371497	0.0162349	1.78955	57	18	2	10770	TUBB1,TUBA8
REAC	G alpha (i) signalling events	REAC:R-HSA-418594	0.0163344	1.7869	313	53	6	10770	PF4,PPBP,GNG11,PRKAR2B,GNAZ,GNB5
REAC	G beta:gamma signalling through CDC42	REAC:R-HSA-8964616	0.0163344	1.7869	20	53	2	10770	GNG11,GNB5
REAC	G beta:gamma signalling through PLC beta	REAC:R-HSA-418217	0.0163344	1.7869	20	53	2	10770	GNG11,GNB5
REAC	Kinesins	REAC:R-HSA-983189	0.0166813	1.77777	60	18	2	10770	TUBB1,TUBA8
REAC	Presynaptic function of Kainate receptors	REAC:R-HSA-500657	0.0175687	1.75526	21	53	2	10770	GNG11,GNB5
REAC	Chemokine receptors bind chemokines	REAC:R-HSA-380108	0.0181699	1.74065	57	20	2	10770	PF4,PPBP
REAC	ADP signalling through P2Y purinoceptor 12	REAC:R-HSA-392170	0.0188169	1.72545	22	53	2	10770	GNG11,GNB5
REAC	Glucagon signaling in metabolic regulation	REAC:R-HSA-163359	0.020282	1.69289	33	37	2	10770	GNG11,PRKAR2B
REAC	Biosynthesis of DPAn-3-derived maresins	REAC:R-HSA-9026290	0.020282	1.69289	2	31	1	10770	ALOX12
REAC	Biosynthesis of DPAn-6 SPMs	REAC:R-HSA-9025106	0.020282	1.69289	2	31	1	10770	ALOX12
REAC	ADP signalling through P2Y purinoceptor 1	REAC:R-HSA-418592	0.0206601	1.68487	24	53	2	10770	GNG11,GNB5
REAC	G-protein activation	REAC:R-HSA-202040	0.0206601	1.68487	24	53	2	10770	GNG11,GNB5
REAC	Nuclear Envelope (NE) Reassembly	REAC:R-HSA-2995410	0.0206601	1.68487	70	18	2	10770	TUBB1,TUBA8
REAC	Thromboxane signalling through TP receptor	REAC:R-HSA-428930	0.0206601	1.68487	24	53	2	10770	GNG11,GNB5
REAC	Translocation of SLC2A4 (GLUT4) to the plasma membrane	REAC:R-HSA-1445148	0.0210195	1.67738	72	18	2	10770	TUBB1,TUBA8
REAC	G beta:gamma signalling through PI3Kgamma	REAC:R-HSA-392451	0.0216867	1.66381	25	53	2	10770	GNG11,GNB5
REAC	Regulation of insulin secretion	REAC:R-HSA-422356	0.0216867	1.66381	78	53	3	10770	GNG11,PRKAR2B,GNB5
REAC	The role of GTSE1 in G2/M progression after G2 checkpoint	REAC:R-HSA-8852276	0.0243842	1.61289	79	18	2	10770	TUBB1,TUBA8
REAC	Selective autophagy	REAC:R-HSA-9663891	0.0247298	1.60678	80	18	2	10770	TUBB1,TUBA8
REAC	Signaling by BRAF and RAF1 fusions	REAC:R-HSA-6802952	0.0257404	1.58939	64	23	2	10770	ITGB3,ITGA2B
REAC	Adrenaline,noradrenaline inhibits insulin secretion	REAC:R-HSA-400042	0.0259865	1.58525	28	53	2	10770	GNG11,GNB5
REAC	Inhibition of voltage gated Ca2+ channels via Gbeta/gamma subunits	REAC:R-HSA-997272	0.0265708	1.5756	29	53	2	10770	GNG11,GNB5
REAC	NGF processing	REAC:R-HSA-167060	0.0265708	1.5756	4	24	1	10770	PCSK6
REAC	Activation of G protein gated Potassium channels	REAC:R-HSA-1296041	0.0265708	1.5756	29	53	2	10770	GNG11,GNB5
REAC	G protein gated Potassium channels	REAC:R-HSA-1296059	0.0265708	1.5756	29	53	2	10770	GNG11,GNB5
REAC	Expression and Processing of Neurotrophins	REAC:R-HSA-9036866	0.0265708	1.5756	4	24	1	10770	PCSK6
REAC	Activation of kainate receptors upon glutamate binding	REAC:R-HSA-451326	0.028036	1.55228	30	53	2	10770	GNG11,GNB5
REAC	Opioid Signalling	REAC:R-HSA-111885	0.0284388	1.54609	90	53	3	10770	GNG11,PRKAR2B,GNB5
REAC	Long-term potentiation	REAC:R-HSA-9620244	0.0284388	1.54609	21	5	1	10770	NRGN
REAC	Thrombin signalling through proteinase activated receptors (PARs)	REAC:R-HSA-456926	0.0290535	1.5368	31	53	2	10770	GNG11,GNB5
REAC	G-protein beta:gamma signalling	REAC:R-HSA-397795	0.0303368	1.51803	32	53	2	10770	GNG11,GNB5
REAC	Signal amplification	REAC:R-HSA-392518	0.0303368	1.51803	32	53	2	10770	GNG11,GNB5
REAC	Glucagon-type ligand receptors	REAC:R-HSA-420092	0.0313056	1.50438	33	53	2	10770	GNG11,GNB5
REAC	Biosynthesis of DPA-derived SPMs	REAC:R-HSA-9018683	0.0313056	1.50438	4	31	1	10770	ALOX12
REAC	Biosynthesis of DPAn-3 SPMs	REAC:R-HSA-9025094	0.0313056	1.50438	4	31	1	10770	ALOX12
REAC	Neuronal System	REAC:R-HSA-112316	0.0313056	1.50438	400	37	5	10770	NRGN,TUBB1,TUBA8,GNG11,PRKAR2B
REAC	COPI-dependent Golgi-to-ER retrograde traffic	REAC:R-HSA-6811434	0.0314771	1.50201	99	18	2	10770	TUBB1,TUBA8
REAC	COPI-mediated anterograde transport	REAC:R-HSA-6807878	0.0329686	1.4819	102	18	2	10770	TUBB1,TUBA8
REAC	Arachidonic acid metabolism	REAC:R-HSA-2142753	0.0329686	1.4819	59	31	2	10770	PTGS1,ALOX12
REAC	Inwardly rectifying K+ channels	REAC:R-HSA-1296065	0.0336282	1.4733	35	53	2	10770	GNG11,GNB5
REAC	Oncogenic MAPK signaling	REAC:R-HSA-6802957	0.0341779	1.46625	82	23	2	10770	ITGB3,ITGA2B
REAC	Synthesis of Prostaglandins (PG) and Thromboxanes (TX)	REAC:R-HSA-2162123	0.0359319	1.44452	15	10	1	10770	PTGS1
REAC	Cooperation of PDCL (PhLP1) and TRiC/CCT in G-protein beta folding	REAC:R-HSA-6814122	0.0383933	1.41574	38	53	2	10770	GNG11,GNB5
REAC	EML4 and NUDC in mitotic spindle formation	REAC:R-HSA-9648025	0.0394764	1.40366	115	18	2	10770	TUBB1,TUBA8
REAC	Integration of energy metabolism	REAC:R-HSA-163685	0.0394764	1.40366	107	53	3	10770	GNG11,PRKAR2B,GNB5
REAC	Cross-presentation of particulate exogenous antigens (phagosomes)	REAC:R-HSA-1236973	0.0407712	1.38965	8	22	1	10770	ITGB5
REAC	Immunoregulatory interactions between a Lymphoid and a non-Lymphoid cell	REAC:R-HSA-198933	0.0415517	1.38141	181	1	1	10770	TREML1
REAC	Axon guidance	REAC:R-HSA-422475	0.0415517	1.38141	549	30	5	10770	TUBB1,TUBA8,ITGB3,ITGA2B,MYL9
REAC	Nuclear signaling by ERBB4	REAC:R-HSA-1251985	0.0417458	1.37939	31	6	1	10770	SPARC
REAC	Synthesis of Lipoxins (LX)	REAC:R-HSA-2142700	0.0417458	1.37939	6	31	1	10770	ALOX12
REAC	Resolution of Sister Chromatid Cohesion	REAC:R-HSA-2500257	0.0417847	1.37898	123	18	2	10770	TUBB1,TUBA8
REAC	MHC class II antigen presentation	REAC:R-HSA-2132295	0.0417847	1.37898	123	18	2	10770	TUBB1,TUBA8
REAC	Arachidonate production from DAG	REAC:R-HSA-426048	0.0417847	1.37898	5	38	1	10770	MGLL
REAC	FLT3 Signaling	REAC:R-HSA-9607240	0.0427721	1.36884	36	62	2	10770	GRAP2,SLA2
REAC	Activation of GABAB receptors	REAC:R-HSA-991365	0.0438767	1.35777	43	53	2	10770	GNG11,GNB5
REAC	GABA B receptor activation	REAC:R-HSA-977444	0.0438767	1.35777	43	53	2	10770	GNG11,GNB5
REAC	Synthesis of 12-eicosatetraenoic acid derivatives	REAC:R-HSA-2142712	0.0454638	1.34233	7	31	1	10770	ALOX12
REAC	Fatty acid metabolism	REAC:R-HSA-8978868	0.0454638	1.34233	173	36	3	10770	PTGS1,ALOX12,ELOVL7
REAC	Nervous system development	REAC:R-HSA-9675108	0.0454638	1.34233	574	30	5	10770	TUBB1,TUBA8,ITGB3,ITGA2B,MYL9
REAC	Golgi-to-ER retrograde transport	REAC:R-HSA-8856688	0.0459689	1.33754	133	18	2	10770	TUBB1,TUBA8
REAC	Macroautophagy	REAC:R-HSA-1632852	0.0462865	1.33455	134	18	2	10770	TUBB1,TUBA8
REAC	HCMV Early Events	REAC:R-HSA-9609690	0.0466035	1.33158	135	18	2	10770	TUBB1,TUBA8
REAC	PECAM1 interactions	REAC:R-HSA-210990	0.0466616	1.33104	11	21	1	10770	ITGB3
REAC	RHO GTPases Activate Formins	REAC:R-HSA-5663220	0.0466616	1.33104	136	18	2	10770	TUBB1,TUBA8
REAC	Anti-inflammatory response favouring Leishmania parasite infection	REAC:R-HSA-9662851	0.0499747	1.30125	221	53	4	10770	GNG11,PRKAR2B,GNAZ,GNB5
REAC	Leishmania parasite growth and survival	REAC:R-HSA-9664433	0.0499747	1.30125	221	53	4	10770	GNG11,PRKAR2B,GNAZ,GNB5

## Sheet: Blue pathways
G:profiler functional enrichment analysis of the blue module
source	term_name	term_id	adjusted_p_value	negative_log10_of_adjusted_p_value	term_size	query_size	intersection_size	effective_domain_size	intersections
GO:BP	catabolic process	GO:0009056	8.88685e-10	9.05125	2559	189	60	21100	SLC4A1,GSPT1,BNIP3L,BCL2L1,TRIM58,IGF2BP2,PRDX2,FBXO7,PIP4K2A,TENT5C,CSDA,VTI1B,RAD23A,ASCC2,RBM38,HAGH,FUNDC2,CDC34,PSMF1,SESN3,DCAF12,FIS1,NUDT4,BPGM,RNF123,PINK1,UBXN6,RILP,HBD,CISD2,PITHD1,SIAH2,OPTN,GID4,BLVRB,ANKRD9,SNCA,USP12,DNAJB2,NEDD4L,ALDH5A1,RNF187,HBM,PNP,RNF11,ZER1,HBQ1,STK11,FZR1,FOXO3,RNF14,NPRL3,PSME4,GCLC,FLCN,AMFR,ODC1,ZDHHC2,SHARPIN,RMND5A
GO:BP	cellular catabolic process	GO:0044248	8.88685e-10	9.05125	2199	175	53	21100	GSPT1,BNIP3L,BCL2L1,TRIM58,IGF2BP2,PRDX2,FBXO7,PIP4K2A,TENT5C,CSDA,VTI1B,RAD23A,ASCC2,RBM38,HAGH,FUNDC2,CDC34,PSMF1,SESN3,DCAF12,FIS1,NUDT4,RNF123,PINK1,UBXN6,HBD,CISD2,PITHD1,SIAH2,OPTN,GID4,BLVRB,ANKRD9,SNCA,USP12,DNAJB2,NEDD4L,ALDH5A1,RNF187,HBM,PNP,RNF11,ZER1,HBQ1,STK11,FZR1,FOXO3,RNF14,NPRL3,PSME4,GCLC,FLCN,AMFR
GO:BP	erythrocyte differentiation	GO:0030218	8.88685e-10	9.05125	123	196	15	21100	SLC4A1,EPB42,FAM210B,TRIM58,DMTN,AHSP,ALAS2,KLF1,BPGM,TSPO2,RBFOX2,SLC25A38,FOXO3,RHAG,TAL1
GO:BP	erythrocyte homeostasis	GO:0034101	1.37932e-09	8.86033	132	196	15	21100	SLC4A1,EPB42,FAM210B,TRIM58,DMTN,AHSP,ALAS2,KLF1,BPGM,TSPO2,RBFOX2,SLC25A38,FOXO3,RHAG,TAL1
GO:BP	erythrocyte development	GO:0048821	1.7025e-08	7.76891	37	14	5	21100	SLC4A1,EPB42,FAM210B,TRIM58,DMTN
GO:BP	myeloid cell homeostasis	GO:0002262	1.82321e-08	7.73916	162	196	15	21100	SLC4A1,EPB42,FAM210B,TRIM58,DMTN,AHSP,ALAS2,KLF1,BPGM,TSPO2,RBFOX2,SLC25A38,FOXO3,RHAG,TAL1
GO:BP	myeloid cell development	GO:0061515	9.52118e-08	7.02131	75	73	8	21100	SLC4A1,EPB42,FAM210B,TRIM58,DMTN,PIP4K2A,ALAS2,BPGM
GO:BP	protein catabolic process	GO:0030163	1.30641e-07	6.88392	996	189	32	21100	BNIP3L,TRIM58,FBXO7,RAD23A,ASCC2,CDC34,PSMF1,DCAF12,RNF123,PINK1,UBXN6,RILP,PITHD1,SIAH2,GID4,ANKRD9,SNCA,USP12,DNAJB2,NEDD4L,RNF187,RNF11,ZER1,FZR1,RNF14,PSME4,GCLC,AMFR,ODC1,ZDHHC2,SHARPIN,RMND5A
GO:BP	regulation of catabolic process	GO:0009894	3.42074e-07	6.46588	1009	186	31	21100	SLC4A1,BNIP3L,BCL2L1,IGF2BP2,FBXO7,PIP4K2A,TENT5C,CSDA,RAD23A,RBM38,PSMF1,SESN3,DCAF12,PINK1,RILP,CISD2,PITHD1,OPTN,SNCA,DNAJB2,NEDD4L,ZER1,STK11,FZR1,FOXO3,RNF14,NPRL3,GCLC,FLCN,ODC1,ZDHHC2
GO:BP	proteasomal protein catabolic process	GO:0010498	3.42074e-07	6.46588	509	189	22	21100	RAD23A,ASCC2,CDC34,PSMF1,DCAF12,PINK1,UBXN6,PITHD1,SIAH2,GID4,ANKRD9,DNAJB2,NEDD4L,RNF187,ZER1,FZR1,RNF14,PSME4,GCLC,AMFR,SHARPIN,RMND5A
GO:BP	macromolecule catabolic process	GO:0009057	3.42074e-07	6.46588	1359	189	37	21100	GSPT1,BNIP3L,TRIM58,IGF2BP2,FBXO7,TENT5C,CSDA,RAD23A,ASCC2,RBM38,CDC34,PSMF1,DCAF12,RNF123,PINK1,UBXN6,RILP,PITHD1,SIAH2,GID4,ANKRD9,SNCA,USP12,DNAJB2,NEDD4L,RNF187,RNF11,ZER1,FZR1,RNF14,PSME4,GCLC,AMFR,ODC1,ZDHHC2,SHARPIN,RMND5A
GO:BP	myeloid cell differentiation	GO:0030099	3.42074e-07	6.46588	396	196	20	21100	SLC4A1,EPB42,FAM210B,TRIM58,DMTN,PIP4K2A,AHSP,EIF2AK1,ALAS2,KLF1,BPGM,PITHD1,TSPO2,RBFOX2,FAXDC2,SLC25A38,TESC,FOXO3,RHAG,TAL1
GO:BP	proteolysis involved in cellular protein catabolic process	GO:0051603	4.18098e-07	6.37872	778	189	27	21100	TRIM58,FBXO7,RAD23A,ASCC2,CDC34,PSMF1,DCAF12,RNF123,PINK1,UBXN6,PITHD1,SIAH2,GID4,ANKRD9,USP12,DNAJB2,NEDD4L,RNF187,RNF11,ZER1,FZR1,RNF14,PSME4,GCLC,AMFR,SHARPIN,RMND5A
GO:BP	cellular protein catabolic process	GO:0044257	4.18098e-07	6.37872	833	189	28	21100	BNIP3L,TRIM58,FBXO7,RAD23A,ASCC2,CDC34,PSMF1,DCAF12,RNF123,PINK1,UBXN6,PITHD1,SIAH2,GID4,ANKRD9,USP12,DNAJB2,NEDD4L,RNF187,RNF11,ZER1,FZR1,RNF14,PSME4,GCLC,AMFR,SHARPIN,RMND5A
GO:BP	cellular macromolecule catabolic process	GO:0044265	6.43464e-07	6.19148	1152	189	33	21100	GSPT1,BNIP3L,TRIM58,IGF2BP2,FBXO7,TENT5C,CSDA,RAD23A,ASCC2,RBM38,CDC34,PSMF1,DCAF12,RNF123,PINK1,UBXN6,PITHD1,SIAH2,GID4,ANKRD9,USP12,DNAJB2,NEDD4L,RNF187,RNF11,ZER1,FZR1,RNF14,PSME4,GCLC,AMFR,SHARPIN,RMND5A
GO:BP	organonitrogen compound catabolic process	GO:1901565	6.84821e-07	6.16442	1350	189	36	21100	BNIP3L,TRIM58,FBXO7,RAD23A,ASCC2,CDC34,PSMF1,DCAF12,NUDT4,RNF123,PINK1,UBXN6,RILP,PITHD1,SIAH2,GID4,BLVRB,ANKRD9,SNCA,USP12,DNAJB2,NEDD4L,ALDH5A1,RNF187,PNP,RNF11,ZER1,FZR1,RNF14,PSME4,GCLC,AMFR,ODC1,ZDHHC2,SHARPIN,RMND5A
GO:BP	hemopoiesis	GO:0030097	1.00207e-06	5.9991	899	196	29	21100	GLRX5,SLC4A1,EPB42,FAM210B,TRIM58,DMTN,PRDX2,FBXO7,PIP4K2A,AHSP,EIF2AK1,ALAS2,KLF1,BPGM,PINK1,PITHD1,TSPO2,RBFOX2,FAXDC2,PNP,SLC25A38,LYL1,STK11,TESC,FOXO3,FLCN,RHAG,PBX1,TAL1
GO:BP	porphyrin-containing compound metabolic process	GO:0006778	1.00263e-06	5.99886	54	154	8	21100	SRRD,SLC25A39,EIF2AK1,ALAS2,HMBS,BLVRB,FECH,SLC25A38
GO:BP	hematopoietic or lymphoid organ development	GO:0048534	2.26204e-06	5.6455	938	196	29	21100	GLRX5,SLC4A1,EPB42,FAM210B,TRIM58,DMTN,PRDX2,FBXO7,PIP4K2A,AHSP,EIF2AK1,ALAS2,KLF1,BPGM,PINK1,PITHD1,TSPO2,RBFOX2,FAXDC2,PNP,SLC25A38,LYL1,STK11,TESC,FOXO3,FLCN,RHAG,PBX1,TAL1
GO:BP	regulation of cellular catabolic process	GO:0031329	2.26204e-06	5.6455	871	174	26	21100	BNIP3L,BCL2L1,IGF2BP2,FBXO7,PIP4K2A,TENT5C,CSDA,RAD23A,RBM38,PSMF1,SESN3,DCAF12,PINK1,CISD2,PITHD1,OPTN,SNCA,DNAJB2,ZER1,STK11,FZR1,FOXO3,RNF14,NPRL3,GCLC,FLCN
GO:BP	homeostasis of number of cells	GO:0048872	2.31047e-06	5.6363	290	196	16	21100	SLC4A1,EPB42,FAM210B,TRIM58,DMTN,PRDX2,AHSP,ALAS2,KLF1,BPGM,TSPO2,RBFOX2,SLC25A38,FOXO3,RHAG,TAL1
GO:BP	organonitrogen compound metabolic process	GO:1901564	3.82136e-06	5.41778	6446	189	94	21100	GMPR,GLRX5,SLC4A1,GSPT1,BNIP3L,EPB42,TRIM58,SRRD,DMTN,TSPAN5,IGF2BP2,STRADB,FBXO7,SLC6A8,SLC25A39,CSDA,AHSP,RAD23A,ASCC2,DPM2,EIF2AK1,HAGH,CNPPD1,ISCA1,TPGS2,CDC34,PSMF1,PA2G4,ALAS2,PPM1A,DCUN1D1,HMBS,DCAF12,FIS1,ACSL6,NUDT4,RIOK3,BPGM,RNF123,TMEM86B,PINK1,UBXN6,ACP1,RILP,PITHD1,MARCH8,SIAH2,UBE2O,GUK1,GID4,BLVRB,ANKRD9,FECH,FKBP8,CARM1,FKBP1B,ST6GALNAC4,BABAM1,SNCA,USP12,MAP4K5,DNAJB2,B4GALT3,WN…
GO:BP	tetrapyrrole metabolic process	GO:0033013	4.5403e-06	5.34292	67	154	8	21100	SRRD,SLC25A39,EIF2AK1,ALAS2,HMBS,BLVRB,FECH,SLC25A38
GO:BP	ubiquitin-dependent protein catabolic process	GO:0006511	6.10395e-06	5.21439	675	189	23	21100	TRIM58,FBXO7,RAD23A,ASCC2,CDC34,PSMF1,DCAF12,PINK1,SIAH2,GID4,ANKRD9,USP12,DNAJB2,NEDD4L,RNF187,RNF11,ZER1,FZR1,RNF14,GCLC,AMFR,SHARPIN,RMND5A
GO:BP	immune system development	GO:0002520	6.26161e-06	5.20331	996	196	29	21100	GLRX5,SLC4A1,EPB42,FAM210B,TRIM58,DMTN,PRDX2,FBXO7,PIP4K2A,AHSP,EIF2AK1,ALAS2,KLF1,BPGM,PINK1,PITHD1,TSPO2,RBFOX2,FAXDC2,PNP,SLC25A38,LYL1,STK11,TESC,FOXO3,FLCN,RHAG,PBX1,TAL1
GO:BP	heme metabolic process	GO:0042168	6.26161e-06	5.20331	47	154	7	21100	SRRD,SLC25A39,ALAS2,HMBS,BLVRB,FECH,SLC25A38
GO:BP	homeostatic process	GO:0042592	6.96968e-06	5.15679	1658	196	39	21100	SLC4A1,EPB42,FAM210B,TRIM58,DMTN,ADIPOR1,PRDX2,AHSP,EIF2AK1,FUNDC2,SESN3,ALAS2,XK,FIS1,KLF1,BPGM,PINK1,TSPO2,ANKRD9,FKBP1B,SNCA,RBFOX2,DNAJB2,SLC2A1,NCOA4,WNK1,KRT1,BSG,SLC25A38,STK11,FOXO3,CLIC2,GCLC,FLCN,SELENOK,POC1B,RHAG,KCNH2,TAL1
GO:BP	erythrocyte maturation	GO:0043249	6.96968e-06	5.15679	16	11	3	21100	EPB42,FAM210B,TRIM58
GO:BP	modification-dependent protein catabolic process	GO:0019941	6.96968e-06	5.15679	686	189	23	21100	TRIM58,FBXO7,RAD23A,ASCC2,CDC34,PSMF1,DCAF12,PINK1,SIAH2,GID4,ANKRD9,USP12,DNAJB2,NEDD4L,RNF187,RNF11,ZER1,FZR1,RNF14,GCLC,AMFR,SHARPIN,RMND5A
GO:BP	positive regulation of catabolic process	GO:0009896	7.16763e-06	5.14462	519	174	19	21100	BNIP3L,FBXO7,PIP4K2A,RAD23A,SESN3,PINK1,RILP,OPTN,SNCA,DNAJB2,NEDD4L,ZER1,STK11,FZR1,FOXO3,RNF14,NPRL3,GCLC,FLCN
GO:BP	organic substance catabolic process	GO:1901575	7.28126e-06	5.13779	2103	189	44	21100	SLC4A1,GSPT1,BNIP3L,TRIM58,IGF2BP2,FBXO7,TENT5C,CSDA,RAD23A,ASCC2,RBM38,HAGH,CDC34,PSMF1,DCAF12,NUDT4,BPGM,RNF123,PINK1,UBXN6,RILP,PITHD1,SIAH2,GID4,BLVRB,ANKRD9,SNCA,USP12,DNAJB2,NEDD4L,ALDH5A1,RNF187,PNP,RNF11,ZER1,FZR1,RNF14,PSME4,GCLC,AMFR,ODC1,ZDHHC2,SHARPIN,RMND5A
GO:BP	modification-dependent macromolecule catabolic process	GO:0043632	8.1752e-06	5.0875	697	189	23	21100	TRIM58,FBXO7,RAD23A,ASCC2,CDC34,PSMF1,DCAF12,PINK1,SIAH2,GID4,ANKRD9,USP12,DNAJB2,NEDD4L,RNF187,RNF11,ZER1,FZR1,RNF14,GCLC,AMFR,SHARPIN,RMND5A
GO:BP	heme biosynthetic process	GO:0006783	1.10604e-05	4.95623	32	154	6	21100	SRRD,SLC25A39,ALAS2,HMBS,FECH,SLC25A38
GO:BP	proteasome-mediated ubiquitin-dependent protein catabolic process	GO:0043161	1.1105e-05	4.95448	444	189	18	21100	RAD23A,ASCC2,CDC34,PSMF1,DCAF12,SIAH2,GID4,ANKRD9,DNAJB2,NEDD4L,RNF187,ZER1,FZR1,RNF14,GCLC,AMFR,SHARPIN,RMND5A
GO:BP	hemoglobin metabolic process	GO:0020027	1.20808e-05	4.91791	18	55	4	21100	EPB42,AHSP,EIF2AK1,ALAS2
GO:BP	mitochondrion disassembly	GO:0061726	1.74554e-05	4.75807	88	99	7	21100	BNIP3L,FBXO7,FUNDC2,FIS1,PINK1,CISD2,OPTN
GO:BP	autophagy of mitochondrion	GO:0000422	1.74554e-05	4.75807	88	99	7	21100	BNIP3L,FBXO7,FUNDC2,FIS1,PINK1,CISD2,OPTN
GO:BP	positive regulation of cellular catabolic process	GO:0031331	1.91467e-05	4.71791	451	174	17	21100	BNIP3L,FBXO7,PIP4K2A,RAD23A,SESN3,PINK1,OPTN,SNCA,DNAJB2,ZER1,STK11,FZR1,FOXO3,RNF14,NPRL3,GCLC,FLCN
GO:BP	tetrapyrrole biosynthetic process	GO:0033014	1.91467e-05	4.71791	36	154	6	21100	SRRD,SLC25A39,ALAS2,HMBS,FECH,SLC25A38
GO:BP	porphyrin-containing compound biosynthetic process	GO:0006779	1.91467e-05	4.71791	36	154	6	21100	SRRD,SLC25A39,ALAS2,HMBS,FECH,SLC25A38
GO:BP	protoporphyrinogen IX metabolic process	GO:0046501	2.23661e-05	4.65041	12	104	4	21100	EIF2AK1,ALAS2,HMBS,FECH
GO:BP	positive regulation of autophagy	GO:0010508	2.23661e-05	4.65041	141	174	10	21100	BNIP3L,FBXO7,PIP4K2A,SESN3,PINK1,OPTN,STK11,FOXO3,NPRL3,FLCN
GO:BP	cellular component disassembly	GO:0022411	2.5008e-05	4.60192	471	99	13	21100	GSPT1,BNIP3L,TRIM58,DMTN,SPTB,TMOD1,FBXO7,FUNDC2,FIS1,PINK1,CISD2,MICAL2,OPTN
GO:BP	process utilizing autophagic mechanism	GO:0061919	4.39778e-05	4.35677	541	174	18	21100	BNIP3L,BCL2L1,FBXO7,PIP4K2A,VTI1B,FUNDC2,SESN3,DCAF12,FIS1,PINK1,UBXN6,CISD2,OPTN,SNCA,STK11,FOXO3,NPRL3,FLCN
GO:BP	autophagy	GO:0006914	4.39778e-05	4.35677	541	174	18	21100	BNIP3L,BCL2L1,FBXO7,PIP4K2A,VTI1B,FUNDC2,SESN3,DCAF12,FIS1,PINK1,UBXN6,CISD2,OPTN,SNCA,STK11,FOXO3,NPRL3,FLCN
GO:BP	regulation of biological quality	GO:0065008	5.397e-05	4.26785	3768	40	21	21100	SLC4A1,BNIP3L,EPB42,BCL2L1,FAM210B,TRIM58,DMTN,ADIPOR1,IGF2BP2,EPB41,SPTB,TMOD1,PRDX2,FBXO7,TENT5C,CSDA,AHSP,RAD23A,DPM2,RBM38,EIF2AK1
GO:BP	regulation of autophagy	GO:0010506	6.60723e-05	4.17998	339	174	14	21100	BNIP3L,BCL2L1,FBXO7,PIP4K2A,SESN3,DCAF12,PINK1,CISD2,OPTN,SNCA,STK11,FOXO3,NPRL3,FLCN
GO:BP	pigment metabolic process	GO:0042440	0.00012862	3.89069	79	154	7	21100	SRRD,SLC25A39,ALAS2,HMBS,BLVRB,FECH,SLC25A38
GO:BP	organelle disassembly	GO:1903008	0.000159873	3.79623	127	99	7	21100	BNIP3L,FBXO7,FUNDC2,FIS1,PINK1,CISD2,OPTN
GO:BP	protein ubiquitination	GO:0016567	0.000161099	3.79291	849	189	23	21100	TRIM58,FBXO7,CDC34,DCUN1D1,DCAF12,RNF123,PINK1,MARCH8,SIAH2,UBE2O,GID4,ANKRD9,DNAJB2,NEDD4L,DCAF10,RNF187,RNF11,FZR1,RNF14,GCLC,AMFR,SHARPIN,RMND5A
GO:BP	hydrogen peroxide catabolic process	GO:0042744	0.000162681	3.78866	29	160	5	21100	PRDX2,HBD,SNCA,HBM,HBQ1
GO:BP	hydrogen peroxide metabolic process	GO:0042743	0.000195607	3.70861	53	160	6	21100	PRDX2,PINK1,HBD,SNCA,HBM,HBQ1
GO:BP	pigment biosynthetic process	GO:0046148	0.000237292	3.62472	57	154	6	21100	SRRD,SLC25A39,ALAS2,HMBS,FECH,SLC25A38
GO:BP	mRNA stabilization	GO:0048255	0.000287038	3.54206	60	39	4	21100	IGF2BP2,TENT5C,CSDA,RBM38
GO:BP	protein metabolic process	GO:0019538	0.000399808	3.39815	5487	189	77	21100	GLRX5,GSPT1,BNIP3L,EPB42,TRIM58,DMTN,TSPAN5,IGF2BP2,STRADB,FBXO7,CSDA,AHSP,RAD23A,ASCC2,DPM2,EIF2AK1,CNPPD1,ISCA1,TPGS2,CDC34,PSMF1,PA2G4,ALAS2,PPM1A,DCUN1D1,HMBS,DCAF12,FIS1,RIOK3,RNF123,PINK1,UBXN6,ACP1,RILP,PITHD1,MARCH8,SIAH2,UBE2O,GID4,ANKRD9,FKBP8,CARM1,FKBP1B,ST6GALNAC4,BABAM1,SNCA,USP12,MAP4K5,DNAJB2,B4GALT3,WNK1,TPSAB1,NEDD4L,FAXDC2,KRT1,DCAF10,RNF187,RNF11,ZER1,STK11,TESC,FZR1,FOXO3,RNF…
GO:BP	negative regulation of catabolic process	GO:0009895	0.000399808	3.39815	325	85	9	21100	SLC4A1,BCL2L1,IGF2BP2,TENT5C,CSDA,RBM38,PSMF1,PINK1,RILP
GO:BP	protein modification by small protein conjugation	GO:0032446	0.000420045	3.3767	907	189	23	21100	TRIM58,FBXO7,CDC34,DCUN1D1,DCAF12,RNF123,PINK1,MARCH8,SIAH2,UBE2O,GID4,ANKRD9,DNAJB2,NEDD4L,DCAF10,RNF187,RNF11,FZR1,RNF14,GCLC,AMFR,SHARPIN,RMND5A
GO:BP	negative regulation of signal transduction in absence of ligand	GO:1901099	0.000421637	3.37506	35	23	3	21100	BCL2L1,PRDX2,STRADB
GO:BP	negative regulation of extrinsic apoptotic signaling pathway in absence of ligand	GO:2001240	0.000421637	3.37506	35	23	3	21100	BCL2L1,PRDX2,STRADB
GO:BP	regulation of protein-containing complex disassembly	GO:0043244	0.000434828	3.36168	130	21	4	21100	GSPT1,DMTN,SPTB,TMOD1
GO:BP	negative regulation of mRNA catabolic process	GO:1902373	0.000437952	3.35857	69	39	4	21100	IGF2BP2,TENT5C,CSDA,RBM38
GO:BP	RNA stabilization	GO:0043489	0.000437952	3.35857	69	39	4	21100	IGF2BP2,TENT5C,CSDA,RBM38
GO:BP	protein localization to cell periphery	GO:1990778	0.000524811	3.28	336	19	5	21100	SLC4A1,BCL2L1,TSPAN5,ANK1,EPB41
GO:BP	protein modification by small protein conjugation or removal	GO:0070647	0.000567648	3.24592	1067	189	25	21100	TRIM58,FBXO7,CDC34,DCUN1D1,DCAF12,RNF123,PINK1,MARCH8,SIAH2,UBE2O,GID4,ANKRD9,BABAM1,USP12,DNAJB2,NEDD4L,DCAF10,RNF187,RNF11,FZR1,RNF14,GCLC,AMFR,SHARPIN,RMND5A
GO:BP	actin filament capping	GO:0051693	0.00057957	3.23689	44	21	3	21100	DMTN,SPTB,TMOD1
GO:BP	cellular response to chemical stimulus	GO:0070887	0.000580356	3.23631	3019	191	50	21100	BNIP3L,BCL2L1,FAM210B,DMTN,ADIPOR1,PRDX2,FBXO7,PIP4K2A,CSDA,CDC34,SESN3,PPM1A,IFIT1B,HDGF,RIOK3,KLF1,PINK1,HBD,UBE2O,GUK1,OPTN,FKBP8,CARM1,FKBP1B,SNCA,FOXO4,RBFOX2,SLC2A1,NCOA4,WNK1,KANK2,ACKR1,BSG,HBM,RGS10,HBQ1,STK11,TESC,FOXO3,CLIC2,RNF14,GCLC,FLCN,AMFR,RGCC,KAT2B,SHARPIN,CCS,KCNH2,RAP1GAP
GO:BP	negative regulation of actin filament depolymerization	GO:0030835	0.000732418	3.13524	48	21	3	21100	DMTN,SPTB,TMOD1
GO:BP	regulation of protein catabolic process	GO:0042176	0.000745377	3.12762	404	186	14	21100	RAD23A,PSMF1,PINK1,RILP,PITHD1,SNCA,DNAJB2,NEDD4L,ZER1,FZR1,RNF14,GCLC,ODC1,ZDHHC2
GO:BP	negative regulation of RNA catabolic process	GO:1902369	0.000745377	3.12762	81	39	4	21100	IGF2BP2,TENT5C,CSDA,RBM38
GO:BP	regulation of extrinsic apoptotic signaling pathway in absence of ligand	GO:2001239	0.000765028	3.11632	45	23	3	21100	BCL2L1,PRDX2,STRADB
GO:BP	positive regulation of macroautophagy	GO:0016239	0.00114638	2.94067	73	99	5	21100	BNIP3L,PIP4K2A,SESN3,PINK1,OPTN
GO:BP	regulation of actin filament depolymerization	GO:0030834	0.00114638	2.94067	57	21	3	21100	DMTN,SPTB,TMOD1
GO:BP	actin filament depolymerization	GO:0030042	0.00145569	2.83693	62	21	3	21100	DMTN,SPTB,TMOD1
GO:BP	protein polyubiquitination	GO:0000209	0.00145569	2.83693	268	189	11	21100	TRIM58,CDC34,MARCH8,UBE2O,NEDD4L,RNF187,FZR1,RNF14,AMFR,SHARPIN,RMND5A
GO:BP	negative regulation of mRNA metabolic process	GO:1903312	0.00145569	2.83693	98	39	4	21100	IGF2BP2,TENT5C,CSDA,RBM38
GO:BP	regulation of proteasomal protein catabolic process	GO:0061136	0.00148589	2.82801	195	172	9	21100	RAD23A,PSMF1,PINK1,PITHD1,DNAJB2,ZER1,FZR1,RNF14,GCLC
GO:BP	negative regulation of cellular catabolic process	GO:0031330	0.00172597	2.76297	267	50	6	21100	BCL2L1,IGF2BP2,TENT5C,CSDA,RBM38,PSMF1
GO:BP	negative regulation of actin filament polymerization	GO:0030837	0.00179975	2.74479	68	21	3	21100	DMTN,SPTB,TMOD1
GO:BP	gas transport	GO:0015669	0.00189393	2.72264	23	184	4	21100	HBD,HBM,HBQ1,RHAG
GO:BP	signal transduction in absence of ligand	GO:0038034	0.00239983	2.61982	69	23	3	21100	BCL2L1,PRDX2,STRADB
GO:BP	extrinsic apoptotic signaling pathway in absence of ligand	GO:0097192	0.00239983	2.61982	69	23	3	21100	BCL2L1,PRDX2,STRADB
GO:BP	negative regulation of protein depolymerization	GO:1901880	0.00248445	2.60477	77	21	3	21100	DMTN,SPTB,TMOD1
GO:BP	response to water-immersion restraint stress	GO:1990785	0.00251701	2.59912	2	165	2	21100	FOXO4,FOXO3
GO:BP	protein localization to plasma membrane	GO:0072659	0.00260884	2.58355	284	32	5	21100	SLC4A1,BCL2L1,TSPAN5,ANK1,VTI1B
GO:BP	negative regulation of ATP metabolic process	GO:1903579	0.00273347	2.56329	27	174	4	21100	SLC4A1,FIS1,SNCA,FLCN
GO:BP	positive regulation of megakaryocyte differentiation	GO:0045654	0.00280007	2.55283	11	162	3	21100	PITHD1,FAXDC2,TESC
GO:BP	negative regulation of protein polymerization	GO:0032272	0.00293	2.53313	83	21	3	21100	DMTN,SPTB,TMOD1
GO:BP	cellular protein metabolic process	GO:0044267	0.00317839	2.49779	4882	189	67	21100	GSPT1,BNIP3L,EPB42,TRIM58,DMTN,IGF2BP2,STRADB,FBXO7,CSDA,RAD23A,ASCC2,DPM2,EIF2AK1,CNPPD1,TPGS2,CDC34,PSMF1,PA2G4,PPM1A,DCUN1D1,HMBS,DCAF12,FIS1,RIOK3,RNF123,PINK1,UBXN6,ACP1,PITHD1,MARCH8,SIAH2,UBE2O,GID4,ANKRD9,FKBP8,CARM1,FKBP1B,ST6GALNAC4,BABAM1,SNCA,USP12,MAP4K5,DNAJB2,B4GALT3,WNK1,NEDD4L,FAXDC2,KRT1,DCAF10,RNF187,RNF11,ZER1,STK11,FZR1,FOXO3,RNF14,PSME4,GCLC,FLCN,AMFR,SELENOK,RGCC,KAT2B,CDC4…
GO:BP	macromolecule localization	GO:0033036	0.00327388	2.48494	3125	25	12	21100	SLC4A1,SELENBP1,BNIP3L,BCL2L1,DMTN,TSPAN5,IGF2BP2,ANK1,EPB41,STRADB,FBXO7,PIP4K2A
GO:BP	negative regulation of protein-containing complex disassembly	GO:0043242	0.00327388	2.48494	87	21	3	21100	DMTN,SPTB,TMOD1
GO:BP	cellular response to toxic substance	GO:0097237	0.00341385	2.46676	118	188	7	21100	PRDX2,PINK1,HBD,HBM,HBQ1,CLIC2,CCS
GO:BP	protein-containing complex disassembly	GO:0032984	0.00341385	2.46676	245	21	4	21100	GSPT1,DMTN,SPTB,TMOD1
GO:BP	cellular protein modification process	GO:0006464	0.00364977	2.43773	3719	196	56	21100	GSPT1,EPB42,TRIM58,DMTN,STRADB,FBXO7,DPM2,EIF2AK1,CNPPD1,TPGS2,CDC34,PPM1A,DCUN1D1,HMBS,DCAF12,RIOK3,RNF123,PINK1,ACP1,MARCH8,SIAH2,UBE2O,GID4,ANKRD9,FKBP8,CARM1,FKBP1B,ST6GALNAC4,BABAM1,SNCA,USP12,MAP4K5,DNAJB2,B4GALT3,WNK1,NEDD4L,FAXDC2,KRT1,DCAF10,RNF187,RNF11,STK11,FZR1,RNF14,GCLC,FLCN,AMFR,SELENOK,RGCC,KAT2B,CDC42BPA,ZDHHC2,SHARPIN,RMND5A,ITLN1,TAL1
GO:BP	protein modification process	GO:0036211	0.00364977	2.43773	3719	196	56	21100	GSPT1,EPB42,TRIM58,DMTN,STRADB,FBXO7,DPM2,EIF2AK1,CNPPD1,TPGS2,CDC34,PPM1A,DCUN1D1,HMBS,DCAF12,RIOK3,RNF123,PINK1,ACP1,MARCH8,SIAH2,UBE2O,GID4,ANKRD9,FKBP8,CARM1,FKBP1B,ST6GALNAC4,BABAM1,SNCA,USP12,MAP4K5,DNAJB2,B4GALT3,WNK1,NEDD4L,FAXDC2,KRT1,DCAF10,RNF187,RNF11,STK11,FZR1,RNF14,GCLC,FLCN,AMFR,SELENOK,RGCC,KAT2B,CDC42BPA,ZDHHC2,SHARPIN,RMND5A,ITLN1,TAL1
GO:BP	cell maturation	GO:0048469	0.00372626	2.42873	185	11	3	21100	EPB42,FAM210B,TRIM58
GO:BP	regulation of protein depolymerization	GO:1901879	0.00372626	2.42873	93	21	3	21100	DMTN,SPTB,TMOD1
GO:BP	regulation of response to reactive oxygen species	GO:1901031	0.0038726	2.412	32	165	4	21100	FBXO7,SESN3,PINK1,FOXO3
GO:BP	regulation of proteolysis involved in cellular protein catabolic process	GO:1903050	0.00397862	2.40027	229	172	9	21100	RAD23A,PSMF1,PINK1,PITHD1,DNAJB2,ZER1,FZR1,RNF14,GCLC
GO:BP	proteolysis	GO:0006508	0.00409278	2.38798	1787	189	32	21100	TRIM58,FBXO7,RAD23A,ASCC2,CDC34,PSMF1,DCAF12,FIS1,RNF123,PINK1,UBXN6,PITHD1,SIAH2,UBE2O,GID4,ANKRD9,BABAM1,SNCA,USP12,DNAJB2,TPSAB1,NEDD4L,RNF187,RNF11,ZER1,FZR1,RNF14,PSME4,GCLC,AMFR,SHARPIN,RMND5A
GO:BP	positive regulation of proteasomal ubiquitin-dependent protein catabolic process	GO:0032436	0.00409278	2.38798	94	172	6	21100	RAD23A,DNAJB2,ZER1,FZR1,RNF14,GCLC
GO:BP	immune system process	GO:0002376	0.00409278	2.38798	2781	196	45	21100	GLRX5,SLC4A1,EPB42,FAM210B,TRIM58,DMTN,PRDX2,FBXO7,PIP4K2A,AHSP,EIF2AK1,RAB2B,ALAS2,IFIT1B,RIOK3,KLF1,BPGM,PINK1,PITHD1,MARCH8,OPTN,TSPO2,FKBP1B,SNCA,RBFOX2,WNK1,FAXDC2,KRT1,CR1L,BSG,RNF187,PNP,SLC25A38,ECSIT,LYL1,STK11,TESC,FOXO3,FLCN,SELENOK,RGCC,RHAG,PBX1,RAP1GAP,TAL1
GO:BP	mitochondrial outer membrane permeabilization	GO:0097345	0.00409278	2.38798	39	9	2	21100	BNIP3L,BCL2L1
GO:BP	mRNA catabolic process	GO:0006402	0.00422305	2.37437	267	39	5	21100	GSPT1,IGF2BP2,TENT5C,CSDA,RBM38
GO:BP	negative regulation of protein-containing complex assembly	GO:0031333	0.00426	2.37059	147	70	5	21100	DMTN,SPTB,TMOD1,PPM1A,RIOK3
GO:BP	positive regulation of mitochondrial membrane permeability involved in apoptotic process	GO:1902110	0.00448324	2.34841	42	9	2	21100	BNIP3L,BCL2L1
GO:BP	chemical homeostasis	GO:0048878	0.00448324	2.34841	1023	190	22	21100	SLC4A1,EPB42,ADIPOR1,EIF2AK1,FUNDC2,SESN3,ALAS2,XK,FIS1,ANKRD9,FKBP1B,SNCA,NCOA4,WNK1,KRT1,STK11,FOXO3,CLIC2,GCLC,SELENOK,RHAG,KCNH2
GO:BP	pH elevation	GO:0045852	0.00448324	2.34841	1	3	1	21100	SLC4A1
GO:BP	regulation of glycolytic process through fructose-6-phosphate	GO:1904538	0.00448324	2.34841	1	3	1	21100	SLC4A1
GO:BP	negative regulation of glycolytic process through fructose-6-phosphate	GO:1904539	0.00448324	2.34841	1	3	1	21100	SLC4A1
GO:BP	regulation of cellular component organization	GO:0051128	0.00457002	2.34008	2276	25	10	21100	GSPT1,BNIP3L,BCL2L1,TRIM58,DMTN,ADIPOR1,SPTB,TMOD1,FBXO7,PIP4K2A
GO:BP	cellular protein localization	GO:0034613	0.00457002	2.34008	1913	24	9	21100	SLC4A1,BNIP3L,BCL2L1,DMTN,TSPAN5,ANK1,EPB41,STRADB,FBXO7
GO:BP	regulation of hydrogen peroxide metabolic process	GO:0010310	0.00457002	2.34008	19	117	3	21100	PRDX2,PINK1,SNCA
GO:BP	positive regulation of metabolic process	GO:0009893	0.00457002	2.34008	3776	196	56	21100	BNIP3L,ADIPOR1,IGF2BP2,STRADB,FBXO7,PIP4K2A,TENT5C,CSDA,RAD23A,RBM38,RAB2B,SESN3,PPM1A,DCUN1D1,HDGF,NFIX,FIS1,RIOK3,KLF1,PINK1,RILP,PITHD1,MICAL2,OPTN,CARM1,BABAM1,SNCA,FOXO4,DNAJB2,NCOA4,WNK1,NEDD4L,FAXDC2,BSG,RNF187,PNP,DNAJA4,ZER1,LYL1,STK11,TESC,FZR1,FOXO3,RNF14,NPRL3,PSME4,GCLC,FLCN,SELENOK,RGCC,KAT2B,PBX1,KCNH2,ITLN1,CIZ1,TAL1
GO:BP	mitochondrial outer membrane permeabilization involved in programmed cell death	GO:1902686	0.00457002	2.34008	44	9	2	21100	BNIP3L,BCL2L1
GO:BP	cellular macromolecule localization	GO:0070727	0.00462309	2.33507	1922	24	9	21100	SLC4A1,BNIP3L,BCL2L1,DMTN,TSPAN5,ANK1,EPB41,STRADB,FBXO7
GO:BP	negative regulation of extrinsic apoptotic signaling pathway	GO:2001237	0.00462309	2.33507	97	23	3	21100	BCL2L1,PRDX2,STRADB
GO:BP	positive regulation of mitochondrial membrane permeability	GO:0035794	0.00508491	2.29372	47	9	2	21100	BNIP3L,BCL2L1
GO:BP	regulation of mitochondrial membrane permeability involved in apoptotic process	GO:1902108	0.00525987	2.27903	48	9	2	21100	BNIP3L,BCL2L1
GO:BP	animal organ development	GO:0048513	0.00546098	2.26273	3513	31	14	21100	GLRX5,SLC4A1,EPB42,BCL2L1,FAM210B,TRIM58,DMTN,ADIPOR1,TMOD1,PRDX2,FBXO7,PIP4K2A,CSDA,AHSP
GO:BP	protein maturation by [2Fe-2S] cluster transfer	GO:0106034	0.00546098	2.26273	2	2	1	21100	GLRX5
GO:BP	calcium-mediated signaling using intracellular calcium source	GO:0035584	0.00546098	2.26273	22	109	3	21100	DMTN,FIS1,FKBP1B
GO:BP	positive regulation of membrane permeability	GO:1905710	0.00574658	2.24059	51	9	2	21100	BNIP3L,BCL2L1
GO:BP	cellular oxidant detoxification	GO:0098869	0.00581482	2.23546	95	188	6	21100	PRDX2,HBD,HBM,HBQ1,CLIC2,CCS
GO:BP	regulation of hydrogen peroxide-induced neuron death	GO:1903207	0.00589645	2.22941	6	81	2	21100	FBXO7,PINK1
GO:BP	neuron death in response to hydrogen peroxide	GO:0036476	0.00589645	2.22941	6	81	2	21100	FBXO7,PINK1
GO:BP	negative regulation of hydrogen peroxide-induced neuron death	GO:1903208	0.00589645	2.22941	6	81	2	21100	FBXO7,PINK1
GO:BP	megakaryocyte differentiation	GO:0030219	0.00592774	2.22711	59	196	5	21100	PIP4K2A,PITHD1,FAXDC2,TESC,TAL1
GO:BP	oxygen transport	GO:0015671	0.00598426	2.22299	16	160	3	21100	HBD,HBM,HBQ1
GO:BP	negative regulation of protein localization to membrane	GO:1905476	0.00603685	2.21919	34	14	2	21100	BCL2L1,DMTN
GO:BP	protein depolymerization	GO:0051261	0.00609859	2.21477	122	21	3	21100	DMTN,SPTB,TMOD1
GO:BP	regulation of protein targeting	GO:1903533	0.00609859	2.21477	78	81	4	21100	BNIP3L,DMTN,FIS1,PINK1
GO:BP	regulation of inclusion body assembly	GO:0090083	0.00614327	2.2116	17	153	3	21100	CDC34,DNAJB2,DNAJA4
GO:BP	anatomical structure maturation	GO:0071695	0.00637933	2.19522	248	11	3	21100	EPB42,FAM210B,TRIM58
GO:BP	regulation of organelle organization	GO:0033043	0.00677511	2.16908	1137	25	7	21100	BNIP3L,BCL2L1,DMTN,SPTB,TMOD1,FBXO7,PIP4K2A
GO:BP	negative regulation of apoptotic signaling pathway	GO:2001234	0.00684475	2.16464	224	30	4	21100	BCL2L1,PRDX2,STRADB,CSDA
GO:BP	regulation of mitochondrion organization	GO:0010821	0.00684475	2.16464	152	174	7	21100	BNIP3L,BCL2L1,FBXO7,FIS1,PINK1,GCLC,FLCN
GO:BP	RNA catabolic process	GO:0006401	0.00684475	2.16464	315	39	5	21100	GSPT1,IGF2BP2,TENT5C,CSDA,RBM38
GO:BP	positive regulation of blood coagulation	GO:0030194	0.00698448	2.15587	24	22	2	21100	DMTN,PRDX2
GO:BP	positive regulation of hemostasis	GO:1900048	0.00698448	2.15587	24	22	2	21100	DMTN,PRDX2
GO:BP	positive regulation of ubiquitin-dependent protein catabolic process	GO:2000060	0.00702005	2.15366	110	172	6	21100	RAD23A,DNAJB2,ZER1,FZR1,RNF14,GCLC
GO:BP	cation homeostasis	GO:0055080	0.00708162	2.14987	587	190	15	21100	SLC4A1,EPB42,EIF2AK1,ALAS2,XK,FIS1,ANKRD9,FKBP1B,SNCA,NCOA4,WNK1,CLIC2,SELENOK,RHAG,KCNH2
GO:BP	regulation of mitochondrial electron transport, NADH to ubiquinone	GO:1902956	0.00724773	2.1398	5	117	2	21100	PINK1,SNCA
GO:BP	anatomical structure development	GO:0048856	0.00724773	2.1398	5754	31	18	21100	GLRX5,SLC4A1,EPB42,BCL2L1,FAM210B,TRIM58,DMTN,ADIPOR1,IGF2BP2,EPB41,TMOD1,PRDX2,STRADB,FBXO7,PIP4K2A,TENT5C,CSDA,AHSP
GO:BP	positive regulation of coagulation	GO:0050820	0.00728603	2.13751	25	22	2	21100	DMTN,PRDX2
GO:BP	cellular macromolecule metabolic process	GO:0044260	0.00728603	2.13751	5766	196	76	21100	GSPT1,BNIP3L,EPB42,TRIM58,DMTN,IGF2BP2,STRADB,FBXO7,TENT5C,CSDA,AHSP,RAD23A,ASCC2,DPM2,RBM38,EIF2AK1,CNPPD1,TPGS2,CDC34,PSMF1,PA2G4,ALAS2,PPM1A,DCUN1D1,HMBS,DCAF12,NFIX,FIS1,RIOK3,RNF123,PINK1,UBXN6,ACP1,PITHD1,MARCH8,SIAH2,UBE2O,OPTN,GID4,ANKRD9,FKBP8,CARM1,FKBP1B,ST6GALNAC4,BABAM1,SNCA,USP12,MAP4K5,DNAJB2,B4GALT3,WNK1,NEDD4L,FAXDC2,KRT1,DCAF10,RNF187,RNF11,ZER1,STK11,FZR1,FOXO3,RNF14,PSME4,GCLC…
GO:BP	regulation of mitochondrial membrane permeability	GO:0046902	0.00728603	2.13751	63	9	2	21100	BNIP3L,BCL2L1
GO:BP	cellular response to oxygen-containing compound	GO:1901701	0.00728603	2.13751	1166	25	7	21100	BCL2L1,FAM210B,DMTN,ADIPOR1,PRDX2,FBXO7,PIP4K2A
GO:BP	cellular homeostasis	GO:0019725	0.00744826	2.12794	751	184	17	21100	SLC4A1,PRDX2,FUNDC2,ALAS2,XK,FIS1,PINK1,ANKRD9,FKBP1B,SNCA,DNAJB2,NCOA4,FOXO3,CLIC2,GCLC,SELENOK,RHAG
GO:BP	regulation of autophagy of mitochondrion	GO:1903146	0.00744826	2.12794	35	81	3	21100	BNIP3L,FBXO7,PINK1
GO:BP	regulation of cellular protein catabolic process	GO:1903362	0.00744826	2.12794	264	172	9	21100	RAD23A,PSMF1,PINK1,PITHD1,DNAJB2,ZER1,FZR1,RNF14,GCLC
GO:BP	positive regulation of myeloid cell differentiation	GO:0045639	0.00744826	2.12794	99	196	6	21100	FAM210B,PITHD1,FAXDC2,TESC,FOXO3,TAL1
GO:BP	regulation of cell shape	GO:0008360	0.00750099	2.12488	153	19	3	21100	EPB42,DMTN,EPB41
GO:BP	cellular localization	GO:0051641	0.00750099	2.12488	3031	25	11	21100	SLC4A1,BNIP3L,BCL2L1,TRIM58,DMTN,TSPAN5,ANK1,EPB41,STRADB,FBXO7,PIP4K2A
GO:BP	protoporphyrinogen IX biosynthetic process	GO:0006782	0.00786976	2.10404	10	60	2	21100	ALAS2,HMBS
GO:BP	regulation of actin filament polymerization	GO:0030833	0.00788727	2.10307	141	21	3	21100	DMTN,SPTB,TMOD1
GO:BP	negative regulation of organelle organization	GO:0010639	0.00802031	2.09581	352	21	4	21100	BCL2L1,DMTN,SPTB,TMOD1
GO:BP	protein localization	GO:0008104	0.0080772	2.09274	2665	24	10	21100	SLC4A1,SELENBP1,BNIP3L,BCL2L1,DMTN,TSPAN5,ANK1,EPB41,STRADB,FBXO7
GO:BP	intracellular estrogen receptor signaling pathway	GO:0030520	0.00848007	2.0716	55	132	4	21100	CARM1,RBFOX2,NCOA4,KANK2
GO:BP	regulation of mRNA stability	GO:0043488	0.00850428	2.07036	188	39	4	21100	IGF2BP2,TENT5C,CSDA,RBM38
GO:BP	system development	GO:0048731	0.00864533	2.06322	4313	187	58	21100	GLRX5,SLC4A1,EPB42,BCL2L1,FAM210B,TRIM58,DMTN,IGF2BP2,TMOD1,PRDX2,FBXO7,PIP4K2A,CSDA,AHSP,EIF2AK1,TRAK2,ALAS2,XK,KLF1,BPGM,DPCD,PINK1,PITHD1,MICAL2,TSPO2,FKBP8,CARM1,FKBP1B,SNCA,FOXO4,RBFOX2,SLC2A1,NCOA4,WNK1,NEDD4L,KANK2,ALDH5A1,FAXDC2,KRT1,BCAS1,BSG,IRX5,PNP,SLC25A38,LYL1,STK11,TESC,FZR1,FOXO3,PHOSPHO1,NPRL3,FLCN,RGCC,KAT2B,ODC1,RHAG,PBX1,SHARPIN
GO:BP	regulation of cellular localization	GO:0060341	0.00867883	2.06154	741	19	5	21100	BNIP3L,BCL2L1,TRIM58,DMTN,EPB41
GO:BP	modulation by virus of host apoptotic process	GO:0039526	0.00875622	2.05768	1	9	1	21100	BCL2L1
GO:BP	positive regulation of proteasomal protein catabolic process	GO:1901800	0.00875622	2.05768	118	172	6	21100	RAD23A,DNAJB2,ZER1,FZR1,RNF14,GCLC
GO:BP	negative regulation by symbiont of host apoptotic process	GO:0033668	0.00875622	2.05768	1	9	1	21100	BCL2L1
GO:BP	cell development	GO:0048468	0.00875622	2.05768	2094	25	9	21100	SLC4A1,EPB42,BCL2L1,FAM210B,TRIM58,DMTN,TMOD1,FBXO7,PIP4K2A
GO:BP	negative regulation by symbiont of host programmed cell death	GO:0052041	0.00875622	2.05768	1	9	1	21100	BCL2L1
GO:BP	suppression by virus of host apoptotic process	GO:0019050	0.00875622	2.05768	1	9	1	21100	BCL2L1
GO:BP	modulation by symbiont of host apoptotic process	GO:0052150	0.00875622	2.05768	1	9	1	21100	BCL2L1
GO:BP	developmental maturation	GO:0021700	0.00877423	2.05679	300	11	3	21100	EPB42,FAM210B,TRIM58
GO:BP	protein localization to membrane	GO:0072657	0.00877437	2.05678	799	18	5	21100	SLC4A1,BCL2L1,DMTN,TSPAN5,ANK1
GO:BP	ion homeostasis	GO:0050801	0.00877437	2.05678	610	190	15	21100	SLC4A1,EPB42,EIF2AK1,ALAS2,XK,FIS1,ANKRD9,FKBP1B,SNCA,NCOA4,WNK1,CLIC2,SELENOK,RHAG,KCNH2
GO:BP	negative regulation of TORC1 signaling	GO:1904262	0.008855	2.05281	19	170	3	21100	SESN3,STK11,NPRL3
GO:BP	fibroblast migration	GO:0010761	0.008855	2.05281	48	14	2	21100	TNS1,DMTN
GO:BP	macromolecule modification	GO:0043412	0.008855	2.05281	3936	196	56	21100	GSPT1,EPB42,TRIM58,DMTN,STRADB,FBXO7,DPM2,EIF2AK1,CNPPD1,TPGS2,CDC34,PPM1A,DCUN1D1,HMBS,DCAF12,RIOK3,RNF123,PINK1,ACP1,MARCH8,SIAH2,UBE2O,GID4,ANKRD9,FKBP8,CARM1,FKBP1B,ST6GALNAC4,BABAM1,SNCA,USP12,MAP4K5,DNAJB2,B4GALT3,WNK1,NEDD4L,FAXDC2,KRT1,DCAF10,RNF187,RNF11,STK11,FZR1,RNF14,GCLC,FLCN,AMFR,SELENOK,RGCC,KAT2B,CDC42BPA,ZDHHC2,SHARPIN,RMND5A,ITLN1,TAL1
GO:BP	protein refolding	GO:0042026	0.008855	2.05281	21	153	3	21100	FKBP1B,DNAJB2,DNAJA4
GO:BP	regulation of membrane permeability	GO:0090559	0.008855	2.05281	76	9	2	21100	BNIP3L,BCL2L1
GO:BP	cellular detoxification	GO:1990748	0.00892103	2.04958	110	188	6	21100	PRDX2,HBD,HBM,HBQ1,CLIC2,CCS
GO:BP	negative regulation of TOR signaling	GO:0032007	0.00905278	2.04322	44	174	4	21100	SESN3,STK11,NPRL3,FLCN
GO:BP	regulation of RNA stability	GO:0043487	0.00940808	2.0265	201	39	4	21100	IGF2BP2,TENT5C,CSDA,RBM38
GO:BP	regulation of erythrocyte enucleation	GO:0061930	0.00940808	2.0265	1	11	1	21100	TRIM58
GO:BP	regulation of TORC1 signaling	GO:1903432	0.00940808	2.0265	45	174	4	21100	SESN3,STK11,NPRL3,FLCN
GO:BP	localization	GO:0051179	0.00940808	2.0265	6436	27	17	21100	SLC4A1,SELENBP1,BNIP3L,BCL2L1,TRIM58,TNS1,DMTN,ADIPOR1,TSPAN5,IGF2BP2,ANK1,EPB41,STRADB,FBXO7,PIP4K2A,SLC6A8,SLC25A39
GO:BP	positive regulation of erythrocyte enucleation	GO:0061931	0.00940808	2.0265	1	11	1	21100	TRIM58
GO:BP	regulation of mRNA catabolic process	GO:0061013	0.00940808	2.0265	203	39	4	21100	IGF2BP2,TENT5C,CSDA,RBM38
GO:BP	regulation of actin filament length	GO:0030832	0.00940808	2.0265	161	21	3	21100	DMTN,SPTB,TMOD1
GO:BP	regulation of nuclear migration along microtubule	GO:1902838	0.00940808	2.0265	1	11	1	21100	TRIM58
GO:BP	enucleate erythrocyte maturation	GO:0043354	0.00940808	2.0265	1	11	1	21100	TRIM58
GO:BP	hemoglobin biosynthetic process	GO:0042541	0.00940808	2.0265	13	55	2	21100	EIF2AK1,ALAS2
GO:BP	erythrocyte enucleation	GO:0043131	0.00940808	2.0265	1	11	1	21100	TRIM58
GO:BP	regulation of actin polymerization or depolymerization	GO:0008064	0.00940808	2.0265	160	21	3	21100	DMTN,SPTB,TMOD1
GO:BP	response to nitrogen compound	GO:1901698	0.00940808	2.0265	1100	181	21	21100	BCL2L1,DMTN,ADIPOR1,PIP4K2A,SESN3,IFIT1B,RIOK3,KLF1,UBXN6,CARM1,SNCA,FOXO4,DNAJB2,SLC2A1,BSG,RGS10,STK11,FOXO3,GCLC,AMFR,KAT2B
GO:BP	enucleation	GO:0090601	0.00940808	2.0265	1	11	1	21100	TRIM58
GO:BP	regulation of insulin receptor signaling pathway	GO:0046626	0.00951372	2.02165	63	53	3	21100	ADIPOR1,PIP4K2A,SESN3
GO:BP	protein maturation by iron-sulfur cluster transfer	GO:0097428	0.00964496	2.0157	16	46	2	21100	GLRX5,ISCA1
GO:BP	regulation of protein stability	GO:0031647	0.00964496	2.0157	301	162	9	21100	FBXO7,AHSP,RAD23A,DPM2,PINK1,BAG1,SNCA,NEDD4L,TESC
GO:BP	negative regulation of cytoskeleton organization	GO:0051494	0.00987391	2.00551	165	21	3	21100	DMTN,SPTB,TMOD1
GO:BP	cellular response to stress	GO:0033554	0.00991338	2.00378	1875	188	31	21100	BNIP3L,BCL2L1,PRDX2,STRADB,FBXO7,CSDA,RAD23A,ASCC2,RBM38,EIF2AK1,SESN3,PINK1,UBXN6,BAG1,OPTN,FKBP1B,BABAM1,SNCA,FOXO4,DNAJB2,SLC2A1,STK11,FZR1,FOXO3,NPRL3,PSME4,FLCN,AMFR,SELENOK,RGCC,CCS
GO:BP	protein maturation by [4Fe-4S] cluster transfer	GO:0106035	0.00991338	2.00378	6	2	1	21100	GLRX5
GO:BP	negative regulation of supramolecular fiber organization	GO:1902904	0.0100723	1.99687	167	21	3	21100	DMTN,SPTB,TMOD1
GO:BP	regulation of extrinsic apoptotic signaling pathway	GO:2001236	0.0102281	1.9902	153	23	3	21100	BCL2L1,PRDX2,STRADB
GO:BP	actin filament polymerization	GO:0030041	0.0102819	1.98793	169	21	3	21100	DMTN,SPTB,TMOD1
GO:BP	negative regulation of mitochondrion organization	GO:0010823	0.0102819	1.98793	47	174	4	21100	BCL2L1,PINK1,GCLC,FLCN
GO:BP	protein targeting to mitochondrion	GO:0006626	0.0104636	1.98032	101	81	4	21100	BNIP3L,FBXO7,FIS1,PINK1
GO:BP	macroautophagy	GO:0016236	0.0104636	1.98032	308	99	7	21100	BNIP3L,PIP4K2A,VTI1B,SESN3,PINK1,UBXN6,OPTN
GO:BP	regulation of ATP metabolic process	GO:1903578	0.0104636	1.98032	83	174	5	21100	SLC4A1,FIS1,PINK1,SNCA,FLCN
GO:BP	negative regulation of intracellular signal transduction	GO:1902532	0.0106872	1.97114	508	99	9	21100	BCL2L1,ADIPOR1,CSDA,CDC34,SESN3,PPM1A,RIOK3,PINK1,OPTN
GO:BP	negative regulation of signal transduction	GO:0009968	0.0106872	1.97114	1243	175	22	21100	BCL2L1,ADIPOR1,PRDX2,STRADB,PIP4K2A,CSDA,CDC34,SESN3,PPM1A,RIOK3,PINK1,SIAH2,OPTN,SNCA,KANK2,RGS10,STK11,FOXO3,NPRL3,GCLC,FLCN,AMFR
GO:BP	[2Fe-2S] cluster assembly	GO:0044571	0.0109623	1.9601	7	2	1	21100	GLRX5
GO:BP	localization within membrane	GO:0051668	0.0109913	1.95895	877	18	5	21100	SLC4A1,BCL2L1,DMTN,TSPAN5,ANK1
GO:BP	inclusion body assembly	GO:0070841	0.0110737	1.95571	24	153	3	21100	CDC34,DNAJB2,DNAJA4
GO:BP	definitive hemopoiesis	GO:0060216	0.0111645	1.95216	19	196	3	21100	RBFOX2,LYL1,TAL1
GO:BP	intracellular transport	GO:0046907	0.0113704	1.94423	1766	25	8	21100	BNIP3L,BCL2L1,TRIM58,DMTN,ANK1,STRADB,FBXO7,PIP4K2A
GO:BP	negative regulation of urine volume	GO:0035811	0.011469	1.94047	5	3	1	21100	SLC4A1
GO:BP	mitochondrion organization	GO:0007005	0.0115779	1.93637	528	117	10	21100	BNIP3L,BCL2L1,FBXO7,FUNDC2,TRAK2,FIS1,PINK1,CISD2,OPTN,SNCA
GO:BP	negative regulation of response to stimulus	GO:0048585	0.0116057	1.93533	1599	175	26	21100	BCL2L1,ADIPOR1,PRDX2,STRADB,FBXO7,PIP4K2A,CSDA,CDC34,SESN3,PPM1A,RIOK3,PINK1,SIAH2,OPTN,FKBP1B,SNCA,KANK2,KRT1,CR1L,RGS10,STK11,FOXO3,NPRL3,GCLC,FLCN,AMFR
GO:BP	metal ion homeostasis	GO:0055065	0.0121473	1.91552	511	190	13	21100	EPB42,EIF2AK1,ALAS2,XK,FIS1,ANKRD9,FKBP1B,SNCA,NCOA4,CLIC2,SELENOK,RHAG,KCNH2
GO:BP	apoptotic mitochondrial changes	GO:0008637	0.0121473	1.91552	107	81	4	21100	BNIP3L,BCL2L1,FIS1,PINK1
GO:BP	positive regulation of protein catabolic process	GO:0045732	0.0121473	1.91552	238	172	8	21100	RAD23A,RILP,DNAJB2,NEDD4L,ZER1,FZR1,RNF14,GCLC
GO:BP	regulation of erythrocyte differentiation	GO:0045646	0.0124417	1.90512	45	196	4	21100	FAM210B,RBFOX2,FOXO3,TAL1
GO:BP	enucleate erythrocyte differentiation	GO:0043353	0.0124417	1.90512	9	101	2	21100	TRIM58,TSPO2
GO:BP	transport	GO:0006810	0.0124417	1.90512	4742	27	14	21100	SLC4A1,SELENBP1,BNIP3L,BCL2L1,TRIM58,DMTN,IGF2BP2,ANK1,EPB41,STRADB,FBXO7,PIP4K2A,SLC6A8,SLC25A39
GO:BP	iron ion homeostasis	GO:0055072	0.0124417	1.90512	83	184	5	21100	EPB42,EIF2AK1,ALAS2,NCOA4,RHAG
GO:BP	negative regulation of phosphorylation	GO:0042326	0.0124909	1.90341	362	25	4	21100	SLC4A1,DMTN,FBXO7,PIP4K2A
GO:BP	negative regulation of cell communication	GO:0010648	0.0125378	1.90178	1351	175	23	21100	BCL2L1,ADIPOR1,PRDX2,STRADB,PIP4K2A,CSDA,CDC34,SESN3,PPM1A,RIOK3,PINK1,SIAH2,OPTN,FKBP1B,SNCA,KANK2,RGS10,STK11,FOXO3,NPRL3,GCLC,FLCN,AMFR
GO:BP	TORC1 signaling	GO:0038202	0.0125812	1.90028	51	174	4	21100	SESN3,STK11,NPRL3,FLCN
GO:BP	mitochondrial transport	GO:0006839	0.0125812	1.90028	190	81	5	21100	BNIP3L,BCL2L1,FBXO7,FIS1,PINK1
GO:BP	modulation by virus of host cellular process	GO:0019054	0.0126357	1.8984	2	9	1	21100	BCL2L1
GO:BP	cytoplasmic translational termination	GO:0002184	0.0126357	1.8984	3	6	1	21100	GSPT1
GO:BP	regulation of hydrogen peroxide-induced cell death	GO:1903205	0.0126357	1.8984	24	165	3	21100	FBXO7,PINK1,FOXO3
GO:BP	modulation by symbiont of host cellular process	GO:0044068	0.0126357	1.8984	2	9	1	21100	BCL2L1
GO:BP	reactive oxygen species metabolic process	GO:0072593	0.0126357	1.8984	221	188	8	21100	PRDX2,PINK1,HBD,SNCA,HBM,HBQ1,FOXO3,CCS
GO:BP	modulation by symbiont of host programmed cell death	GO:0052040	0.0126357	1.8984	2	9	1	21100	BCL2L1
GO:BP	organonitrogen compound biosynthetic process	GO:1901566	0.0126397	1.89826	1708	60	13	21100	GSPT1,SRRD,IGF2BP2,SLC25A39,CSDA,ASCC2,DPM2,EIF2AK1,HAGH,PA2G4,ALAS2,PPM1A,HMBS
GO:BP	negative regulation of signaling	GO:0023057	0.0126397	1.89826	1356	175	23	21100	BCL2L1,ADIPOR1,PRDX2,STRADB,PIP4K2A,CSDA,CDC34,SESN3,PPM1A,RIOK3,PINK1,SIAH2,OPTN,FKBP1B,SNCA,KANK2,RGS10,STK11,FOXO3,NPRL3,GCLC,FLCN,AMFR
GO:BP	regulation of macroautophagy	GO:0016241	0.0127542	1.89435	157	99	5	21100	BNIP3L,PIP4K2A,SESN3,PINK1,OPTN
GO:BP	positive regulation of proteolysis involved in cellular protein catabolic process	GO:1903052	0.0128437	1.89131	136	172	6	21100	RAD23A,DNAJB2,ZER1,FZR1,RNF14,GCLC
GO:BP	regulation of protein localization to cell periphery	GO:1904375	0.0128771	1.89018	125	32	3	21100	BCL2L1,EPB41,VTI1B
GO:BP	purine nucleobase metabolic process	GO:0006144	0.0130039	1.88593	19	1	1	21100	GMPR
GO:BP	positive regulation of proteolysis	GO:0045862	0.0130544	1.88424	368	172	10	21100	RAD23A,FIS1,PINK1,SNCA,DNAJB2,ZER1,FZR1,RNF14,PSME4,GCLC
GO:BP	positive regulation of mitophagy in response to mitochondrial depolarization	GO:0098779	0.0137039	1.86315	10	99	2	21100	PINK1,OPTN
GO:BP	3'-UTR-mediated mRNA stabilization	GO:0070935	0.0138076	1.85988	25	39	2	21100	CSDA,RBM38
GO:BP	actin polymerization or depolymerization	GO:0008154	0.0138076	1.85988	199	21	3	21100	DMTN,SPTB,TMOD1
GO:BP	purine nucleotide metabolic process	GO:0006163	0.0142812	1.84523	391	3	2	21100	GMPR,SLC4A1
GO:BP	regulation of protein metabolic process	GO:0051246	0.0142812	1.84523	2536	196	39	21100	GSPT1,DMTN,IGF2BP2,STRADB,FBXO7,CSDA,RAD23A,EIF2AK1,CNPPD1,PSMF1,PA2G4,DCUN1D1,FIS1,PINK1,RILP,PITHD1,SIAH2,UBE2O,FKBP8,FKBP1B,SNCA,DNAJB2,WNK1,NEDD4L,FAXDC2,ZER1,STK11,FZR1,FOXO3,RNF14,PSME4,GCLC,FLCN,RGCC,KAT2B,ODC1,ZDHHC2,ITLN1,TAL1
GO:BP	multicellular organism development	GO:0007275	0.0142812	1.84523	4768	187	61	21100	GLRX5,SLC4A1,EPB42,BCL2L1,FAM210B,TRIM58,DMTN,IGF2BP2,TMOD1,PRDX2,FBXO7,PIP4K2A,TENT5C,CSDA,AHSP,EIF2AK1,TRAK2,ALAS2,XK,KLF1,BPGM,DPCD,PINK1,CISD2,PITHD1,SIAH2,MICAL2,TSPO2,FKBP8,CARM1,FKBP1B,SNCA,FOXO4,RBFOX2,SLC2A1,NCOA4,WNK1,NEDD4L,KANK2,ALDH5A1,FAXDC2,KRT1,BCAS1,BSG,IRX5,PNP,SLC25A38,LYL1,STK11,TESC,FZR1,FOXO3,PHOSPHO1,NPRL3,FLCN,RGCC,KAT2B,ODC1,RHAG,PBX1,SHARPIN
GO:BP	developmental process	GO:0032502	0.0144937	1.83882	6317	31	18	21100	GLRX5,SLC4A1,EPB42,BCL2L1,FAM210B,TRIM58,DMTN,ADIPOR1,IGF2BP2,EPB41,TMOD1,PRDX2,STRADB,FBXO7,PIP4K2A,TENT5C,CSDA,AHSP
GO:BP	regulation of protein polymerization	GO:0032271	0.0144937	1.83882	204	21	3	21100	DMTN,SPTB,TMOD1
GO:BP	inorganic ion homeostasis	GO:0098771	0.0145194	1.83805	596	190	14	21100	SLC4A1,EPB42,EIF2AK1,ALAS2,XK,FIS1,ANKRD9,FKBP1B,SNCA,NCOA4,CLIC2,SELENOK,RHAG,KCNH2
GO:BP	negative regulation of apoptotic process	GO:0043066	0.0146506	1.83415	869	117	13	21100	BNIP3L,BCL2L1,PRDX2,STRADB,CSDA,PA2G4,HDGF,PINK1,SIAH2,UBE2O,BAG1,FKBP8,SNCA
GO:BP	regulation of proteasomal ubiquitin-dependent protein catabolic process	GO:0032434	0.0146506	1.83415	141	172	6	21100	RAD23A,DNAJB2,ZER1,FZR1,RNF14,GCLC
GO:BP	mitochondrial membrane organization	GO:0007006	0.0146506	1.83415	117	9	2	21100	BNIP3L,BCL2L1
GO:BP	negative regulation of cellular metabolic process	GO:0031324	0.0148617	1.82793	2506	123	27	21100	SLC4A1,BCL2L1,DMTN,IGF2BP2,FBXO7,PIP4K2A,TENT5C,CSDA,MXI1,RBM38,EIF2AK1,PSMF1,PA2G4,PPM1A,HDGF,NFIX,JAZF1,PINK1,MAF1,SIAH2,UBE2O,OPTN,FKBP8,FKBP1B,SNCA,RBFOX2,DNAJB2
GO:BP	negative regulation of cell death	GO:0060548	0.0148617	1.82793	983	117	14	21100	BNIP3L,BCL2L1,PRDX2,STRADB,FBXO7,CSDA,PA2G4,HDGF,PINK1,SIAH2,UBE2O,BAG1,FKBP8,SNCA
GO:BP	regulation of apoptotic signaling pathway	GO:2001233	0.0148882	1.82716	358	94	7	21100	BCL2L1,PRDX2,STRADB,CSDA,FIS1,PINK1,SIAH2
GO:BP	TORC2 signaling	GO:0038203	0.0148882	1.82716	13	81	2	21100	SESN3,PINK1
GO:BP	purine-containing compound metabolic process	GO:0072521	0.0151945	1.81831	413	3	2	21100	GMPR,SLC4A1
GO:BP	establishment of localization	GO:0051234	0.0152952	1.81544	4903	27	14	21100	SLC4A1,SELENBP1,BNIP3L,BCL2L1,TRIM58,DMTN,IGF2BP2,ANK1,EPB41,STRADB,FBXO7,PIP4K2A,SLC6A8,SLC25A39
GO:BP	release of cytochrome c from mitochondria	GO:0001836	0.0164964	1.78261	55	81	3	21100	BCL2L1,FIS1,PINK1
GO:BP	transition metal ion homeostasis	GO:0055076	0.0165708	1.78066	136	184	6	21100	EPB42,EIF2AK1,ALAS2,ANKRD9,NCOA4,RHAG
GO:BP	nucleobase-containing compound catabolic process	GO:0034655	0.0166885	1.77758	442	39	5	21100	GSPT1,IGF2BP2,TENT5C,CSDA,RBM38
GO:BP	modulation by symbiont of host process	GO:0044003	0.0167065	1.77711	3	9	1	21100	BCL2L1
GO:BP	negative regulation of programmed cell death	GO:0043069	0.0167065	1.77711	887	117	13	21100	BNIP3L,BCL2L1,PRDX2,STRADB,CSDA,PA2G4,HDGF,PINK1,SIAH2,UBE2O,BAG1,FKBP8,SNCA
GO:BP	negative regulation of developmental process	GO:0051093	0.0167065	1.77711	877	30	6	21100	DMTN,ADIPOR1,PRDX2,FBXO7,TENT5C,CSDA
GO:BP	modulation by virus of host process	GO:0019048	0.0167065	1.77711	3	9	1	21100	BCL2L1
GO:BP	negative regulation of mitotic cell cycle phase transition	GO:1901991	0.0167636	1.77563	191	180	7	21100	FBXO7,RBM38,BABAM1,FOXO4,KANK2,FZR1,RGCC
GO:BP	G1/S transition of mitotic cell cycle	GO:0000082	0.0168277	1.77398	205	49	4	21100	GSPT1,FBXO7,RBM38,CDC34
GO:BP	regulation of intracellular transport	GO:0032386	0.0168868	1.77245	339	14	3	21100	BNIP3L,TRIM58,DMTN
GO:BP	protein secretion by platelet	GO:0070560	0.01695	1.77083	2	14	1	21100	DMTN
GO:BP	positive regulation of macromolecule metabolic process	GO:0010604	0.01695	1.77083	3465	196	49	21100	IGF2BP2,STRADB,TENT5C,CSDA,RAD23A,RBM38,RAB2B,PPM1A,DCUN1D1,HDGF,NFIX,FIS1,RIOK3,KLF1,PINK1,RILP,PITHD1,MICAL2,CARM1,BABAM1,SNCA,FOXO4,DNAJB2,NCOA4,WNK1,NEDD4L,FAXDC2,BSG,RNF187,PNP,DNAJA4,ZER1,LYL1,STK11,TESC,FZR1,FOXO3,RNF14,PSME4,GCLC,FLCN,SELENOK,RGCC,KAT2B,PBX1,KCNH2,ITLN1,CIZ1,TAL1
GO:BP	cell death in response to hydrogen peroxide	GO:0036474	0.0169586	1.77061	28	165	3	21100	FBXO7,PINK1,FOXO3
GO:BP	negative regulation of cellular component organization	GO:0051129	0.0169586	1.77061	678	191	15	21100	BCL2L1,DMTN,SPTB,TMOD1,PPM1A,RIOK3,PINK1,CARM1,SNCA,DNAJB2,DNAJA4,GCLC,FLCN,KAT2B,RAP1GAP
GO:BP	detoxification	GO:0098754	0.0169586	1.77061	135	188	6	21100	PRDX2,HBD,HBM,HBQ1,CLIC2,CCS
GO:BP	blood coagulation	GO:0007596	0.0169777	1.77012	226	45	4	21100	SLC4A1,DMTN,PRDX2,FUNDC2
GO:BP	regulation of developmental process	GO:0050793	0.0169777	1.77012	2425	30	10	21100	EPB42,FAM210B,TRIM58,DMTN,ADIPOR1,EPB41,PRDX2,FBXO7,TENT5C,CSDA
GO:BP	apoptotic signaling pathway	GO:0097190	0.0170234	1.76895	592	30	5	21100	BNIP3L,BCL2L1,PRDX2,STRADB,CSDA
GO:BP	negative regulation of phosphate metabolic process	GO:0045936	0.0170414	1.76849	417	25	4	21100	SLC4A1,DMTN,FBXO7,PIP4K2A
GO:BP	establishment of protein localization to mitochondrion	GO:0072655	0.0170414	1.76849	125	81	4	21100	BNIP3L,FBXO7,FIS1,PINK1
GO:BP	negative regulation of phosphorus metabolic process	GO:0010563	0.017072	1.76772	418	25	4	21100	SLC4A1,DMTN,FBXO7,PIP4K2A
GO:BP	negative regulation of I-kappaB kinase/NF-kappaB signaling	GO:0043124	0.01723	1.76371	47	99	3	21100	PPM1A,RIOK3,OPTN
GO:BP	response to oxidative stress	GO:0006979	0.0173964	1.75954	420	188	11	21100	PRDX2,FBXO7,SESN3,PINK1,FKBP1B,SNCA,KRT1,FOXO3,GCLC,SELENOK,CCS
GO:BP	coagulation	GO:0050817	0.0179404	1.74617	231	45	4	21100	SLC4A1,DMTN,PRDX2,FUNDC2
GO:BP	cellular response to organic substance	GO:0071310	0.0180607	1.74327	2391	191	36	21100	BCL2L1,FAM210B,DMTN,ADIPOR1,PRDX2,PIP4K2A,CSDA,CDC34,SESN3,PPM1A,IFIT1B,HDGF,RIOK3,KLF1,UBE2O,OPTN,FKBP8,CARM1,FKBP1B,SNCA,FOXO4,RBFOX2,NCOA4,WNK1,KANK2,ACKR1,STK11,TESC,FOXO3,RNF14,GCLC,FLCN,AMFR,KAT2B,SHARPIN,RAP1GAP
GO:BP	hemostasis	GO:0007599	0.0180982	1.74237	232	45	4	21100	SLC4A1,DMTN,PRDX2,FUNDC2
GO:BP	enucleate erythrocyte development	GO:0048822	0.0187951	1.72596	3	11	1	21100	TRIM58
GO:BP	nucleobase metabolic process	GO:0009112	0.0187951	1.72596	33	1	1	21100	GMPR
GO:BP	nucleotide metabolic process	GO:0009117	0.0187951	1.72596	485	3	2	21100	GMPR,SLC4A1
GO:BP	regulation of neuron apoptotic process	GO:0043523	0.0188429	1.72485	207	172	7	21100	BCL2L1,CDC34,HDGF,PINK1,SNCA,FOXO3,GCLC
GO:BP	ribose phosphate metabolic process	GO:0019693	0.0188429	1.72485	393	117	8	21100	SLC4A1,ACSL6,NUDT4,BPGM,PINK1,GUK1,RPIA,SNCA
GO:BP	protein localization to mitochondrion	GO:0070585	0.0188694	1.72424	130	81	4	21100	BNIP3L,FBXO7,FIS1,PINK1
GO:BP	nucleoside phosphate metabolic process	GO:0006753	0.0192252	1.71613	495	3	2	21100	GMPR,SLC4A1
GO:BP	positive regulation of wound healing	GO:0090303	0.0195569	1.7087	58	22	2	21100	DMTN,PRDX2
GO:BP	metallo-sulfur cluster assembly	GO:0031163	0.0198183	1.70293	28	46	2	21100	GLRX5,ISCA1
GO:BP	cell-substrate junction assembly	GO:0007044	0.0198183	1.70293	93	14	2	21100	TNS1,DMTN
GO:BP	iron-sulfur cluster assembly	GO:0016226	0.0198183	1.70293	28	46	2	21100	GLRX5,ISCA1
GO:BP	extrinsic apoptotic signaling pathway	GO:0097191	0.0204579	1.68914	223	23	3	21100	BCL2L1,PRDX2,STRADB
GO:BP	negative regulation of ion transport	GO:0043271	0.0204579	1.68914	141	190	6	21100	FKBP1B,SNCA,WNK1,NEDD4L,CLIC2,KCNH2
GO:BP	response to reactive oxygen species	GO:0000302	0.0204579	1.68914	193	188	7	21100	PRDX2,FBXO7,SESN3,PINK1,FKBP1B,FOXO3,CCS
GO:BP	mitochondrion morphogenesis	GO:0070584	0.0209773	1.67825	20	67	2	21100	BCL2L1,FIS1
GO:BP	heterocycle catabolic process	GO:0046700	0.0210566	1.67661	481	39	5	21100	GSPT1,IGF2BP2,TENT5C,CSDA,RBM38
GO:BP	negative regulation of lymphocyte differentiation	GO:0045620	0.0210711	1.67631	56	24	2	21100	PRDX2,FBXO7
GO:BP	negative regulation of glycolytic process	GO:0045820	0.0210935	1.67585	13	3	1	21100	SLC4A1
GO:BP	negative regulation of response to reactive oxygen species	GO:1901032	0.0211257	1.67519	17	81	2	21100	FBXO7,PINK1
GO:BP	negative regulation of cell differentiation	GO:0045596	0.0211257	1.67519	660	29	5	21100	DMTN,ADIPOR1,PRDX2,FBXO7,TENT5C
GO:BP	cell-substrate junction organization	GO:0150115	0.0211257	1.67519	99	14	2	21100	TNS1,DMTN
GO:BP	negative regulation of translational initiation by iron	GO:0045993	0.0211257	1.67519	1	40	1	21100	EIF2AK1
GO:BP	positive regulation of ubiquitin-protein transferase activity	GO:0051443	0.0211257	1.67519	32	163	3	21100	DCUN1D1,PINK1,FZR1
GO:BP	negative regulation of hemoglobin biosynthetic process	GO:0046986	0.0211257	1.67519	1	40	1	21100	EIF2AK1
GO:BP	regulation of eIF2 alpha phosphorylation by heme	GO:0010999	0.0211257	1.67519	1	40	1	21100	EIF2AK1
GO:BP	positive regulation of autophagy of mitochondrion in response to mitochondrial depolarization	GO:1904925	0.0211257	1.67519	14	99	2	21100	PINK1,OPTN
GO:BP	negative regulation of hydrogen peroxide-induced cell death	GO:1903206	0.0211257	1.67519	17	81	2	21100	FBXO7,PINK1
GO:BP	positive regulation of cellular protein catabolic process	GO:1903364	0.0211257	1.67519	158	172	6	21100	RAD23A,DNAJB2,ZER1,FZR1,RNF14,GCLC
GO:BP	activation of protein kinase activity	GO:0032147	0.0211907	1.67385	139	196	6	21100	STRADB,PINK1,WNK1,STK11,RGCC,TAL1
GO:BP	cellular nitrogen compound catabolic process	GO:0044270	0.0212347	1.67295	487	39	5	21100	GSPT1,IGF2BP2,TENT5C,CSDA,RBM38
GO:BP	cellular chemical homeostasis	GO:0055082	0.0213273	1.67106	658	184	14	21100	SLC4A1,FUNDC2,ALAS2,XK,FIS1,ANKRD9,FKBP1B,SNCA,NCOA4,FOXO3,CLIC2,GCLC,SELENOK,RHAG
GO:BP	glycolytic process through fructose-6-phosphate	GO:0061615	0.0216367	1.66481	14	3	1	21100	SLC4A1
GO:BP	mitochondrial protein catabolic process	GO:0035694	0.0216367	1.66481	6	7	1	21100	BNIP3L
GO:BP	positive regulation of biological process	GO:0048518	0.0219985	1.65761	6224	196	77	21100	BNIP3L,BCL2L1,FAM210B,TRIM58,DMTN,ADIPOR1,TSPAN5,IGF2BP2,EPB41,PRDX2,STRADB,FBXO7,PIP4K2A,TENT5C,CSDA,RAD23A,RBM38,RAB2B,CDC34,SESN3,PA2G4,PPM1A,DCUN1D1,HDGF,NFIX,FIS1,RIOK3,KLF1,PLEK2,PINK1,RILP,PITHD1,UBE2O,MICAL2,OPTN,FKBP8,CARM1,FKBP1B,RUNDC3A,BABAM1,SNCA,FOXO4,DNAJB2,NCOA4,WNK1,NEDD4L,FAXDC2,KRT1,GFUS,CR1L,BSG,RNF187,PNP,DNAJA4,ZER1,LYL1,STK11,TESC,FZR1,FOXO3,CLIC2,RNF14,NPRL3,PSME4,GCLC,FLC…
GO:BP	regulation of intracellular protein transport	GO:0033157	0.0220371	1.65685	233	81	5	21100	BNIP3L,DMTN,PPM1A,FIS1,PINK1
GO:BP	nucleobase-containing small molecule metabolic process	GO:0055086	0.0224859	1.64809	562	3	2	21100	GMPR,SLC4A1
GO:BP	apoptotic process in bone marrow cell	GO:0071839	0.0228179	1.64172	5	9	1	21100	BCL2L1
GO:BP	response to cycloheximide	GO:0046898	0.0228179	1.64172	5	9	1	21100	BCL2L1
GO:BP	cell cycle G1/S phase transition	GO:0044843	0.0229016	1.64013	235	49	4	21100	GSPT1,FBXO7,RBM38,CDC34
GO:BP	response to oxygen-containing compound	GO:1901700	0.0232685	1.63323	1624	25	7	21100	BCL2L1,FAM210B,DMTN,ADIPOR1,PRDX2,FBXO7,PIP4K2A
GO:BP	regulation of autophagy of mitochondrion in response to mitochondrial depolarization	GO:1904923	0.0232685	1.63323	15	99	2	21100	PINK1,OPTN
GO:BP	regulation of blood coagulation	GO:0030193	0.0232685	1.63323	67	22	2	21100	DMTN,PRDX2
GO:BP	aromatic compound catabolic process	GO:0019439	0.0232685	1.63323	502	39	5	21100	GSPT1,IGF2BP2,TENT5C,CSDA,RBM38
GO:BP	cellular response to nitrogen compound	GO:1901699	0.0234789	1.62932	683	72	8	21100	BCL2L1,DMTN,ADIPOR1,PIP4K2A,SESN3,IFIT1B,RIOK3,KLF1
GO:BP	L-ascorbic acid metabolic process	GO:0019852	0.023874	1.62207	9	172	2	21100	SLC2A1,GCLC
GO:BP	regulation of actin filament organization	GO:0110053	0.023874	1.62207	269	21	3	21100	DMTN,SPTB,TMOD1
GO:BP	lactone metabolic process	GO:1901334	0.023874	1.62207	9	172	2	21100	SLC2A1,GCLC
GO:BP	amino acid transport	GO:0006865	0.023874	1.62207	147	192	6	21100	SLC1A5,XK,TSPO2,SNCA,SLC25A38,SLC38A5
GO:BP	protein K48-linked ubiquitination	GO:0070936	0.0239438	1.62081	67	175	4	21100	CDC34,NEDD4L,RNF187,AMFR
GO:BP	regulation of hemostasis	GO:1900046	0.0239438	1.62081	69	22	2	21100	DMTN,PRDX2
GO:BP	intracellular steroid hormone receptor signaling pathway	GO:0030518	0.0239438	1.62081	116	167	5	21100	CARM1,RBFOX2,NCOA4,KANK2,RNF14
GO:BP	cytoskeleton organization	GO:0007010	0.0239438	1.62081	1453	21	6	21100	EPB42,DMTN,ANK1,EPB41,SPTB,TMOD1
GO:BP	regulation of cellular response to insulin stimulus	GO:1900076	0.0241713	1.6167	61	25	2	21100	ADIPOR1,PIP4K2A
GO:BP	protein folding	GO:0006457	0.0243591	1.61334	214	179	7	21100	AHSP,BAG1,FKBP8,FKBP1B,DNAJB2,DNAJA4,ST13
GO:BP	positive regulation of response to wounding	GO:1903036	0.0244138	1.61236	70	22	2	21100	DMTN,PRDX2
GO:BP	vacuolar transport	GO:0007034	0.0244336	1.61201	154	127	5	21100	VTI1B,PINK1,UBXN6,RILP,NCOA4
GO:BP	anterograde dendritic transport of mitochondrion	GO:0098972	0.0244336	1.61201	1	51	1	21100	TRAK2
GO:BP	response to cold	GO:0009409	0.0246848	1.60757	52	1	1	21100	GMPR
GO:BP	glutamine secretion	GO:0010585	0.0246848	1.60757	1	52	1	21100	SLC1A5
GO:BP	L-glutamine import across plasma membrane	GO:1903803	0.0246848	1.60757	1	52	1	21100	SLC1A5
GO:BP	mitotic G2 DNA damage checkpoint signaling	GO:0007095	0.0246848	1.60757	35	163	3	21100	BABAM1,FOXO4,FZR1
GO:BP	negative regulation of NIK/NF-kappaB signaling	GO:1901223	0.0247092	1.60714	28	56	2	21100	ADIPOR1,PPM1A
GO:BP	protein polymerization	GO:0051258	0.0247092	1.60714	277	21	3	21100	DMTN,SPTB,TMOD1
GO:BP	regulation of cell morphogenesis	GO:0022604	0.0247092	1.60714	307	19	3	21100	EPB42,DMTN,EPB41
GO:BP	regulation of organelle transport along microtubule	GO:1902513	0.0247092	1.60714	10	161	2	21100	TRIM58,STK11
GO:BP	cellular response to organic cyclic compound	GO:0071407	0.0247127	1.60708	569	172	12	21100	FAM210B,DMTN,IFIT1B,RIOK3,CARM1,SNCA,RBFOX2,NCOA4,KANK2,FOXO3,RNF14,GCLC
GO:BP	regulation of coagulation	GO:0050818	0.0249219	1.60342	72	22	2	21100	DMTN,PRDX2
GO:BP	regulation of protein localization to membrane	GO:1905475	0.025111	1.60014	181	32	3	21100	BCL2L1,DMTN,VTI1B
GO:BP	nuclear migration along microtubule	GO:0030473	0.0253556	1.59593	5	11	1	21100	TRIM58
GO:BP	peptide biosynthetic process	GO:0043043	0.0253556	1.59593	736	54	7	21100	GSPT1,IGF2BP2,CSDA,ASCC2,EIF2AK1,HAGH,PA2G4
GO:BP	regulation of megakaryocyte differentiation	GO:0045652	0.0255719	1.59224	36	162	3	21100	PITHD1,FAXDC2,TESC
GO:BP	calcium-mediated signaling using extracellular calcium source	GO:0035585	0.0255996	1.59177	4	14	1	21100	DMTN
GO:BP	negative regulation of oxidative stress-induced neuron death	GO:1903204	0.0255996	1.59177	20	81	2	21100	FBXO7,PINK1
GO:BP	multicellular organismal process	GO:0032501	0.0257801	1.58871	7354	192	86	21100	GLRX5,SLC4A1,EPB42,BCL2L1,FAM210B,TRIM58,DMTN,ADIPOR1,IGF2BP2,EPB41,TMOD1,PRDX2,FBXO7,PIP4K2A,SLC6A8,TENT5C,CSDA,AHSP,EIF2AK1,RAB2B,FUNDC2,TRAK2,SLC1A5,ALAS2,XK,RIOK3,HPS1,KLF1,BPGM,DPCD,PINK1,HEMGN,CISD2,MYL4,PITHD1,SIAH2,MICAL2,TSPO2,OSBP2,FKBP8,CARM1,FKBP1B,SNCA,FOXO4,RBFOX2,SLC2A1,OR2W3,NCOA4,WNK1,NEDD4L,KANK2,ALDH5A1,FAXDC2,KRT1,BCAS1,GFUS,ACKR1,BSG,KLC3,IRX5,PNP,DNAJA4,SLC25A38,LYL1,STK11,T…
GO:BP	negative regulation of purine nucleotide metabolic process	GO:1900543	0.0258509	1.58752	19	3	1	21100	SLC4A1
GO:BP	regulation of hemopoiesis	GO:1903706	0.0258509	1.58752	374	196	10	21100	FAM210B,PRDX2,FBXO7,PITHD1,RBFOX2,FAXDC2,PNP,TESC,FOXO3,TAL1
GO:BP	regulation of proteolysis	GO:0030162	0.0259272	1.58624	731	172	14	21100	RAD23A,PSMF1,FIS1,PINK1,PITHD1,SIAH2,UBE2O,SNCA,DNAJB2,ZER1,FZR1,RNF14,PSME4,GCLC
GO:BP	response to organonitrogen compound	GO:0010243	0.0259272	1.58624	1010	181	18	21100	BCL2L1,DMTN,ADIPOR1,PIP4K2A,SESN3,KLF1,UBXN6,CARM1,SNCA,FOXO4,DNAJB2,SLC2A1,BSG,STK11,FOXO3,GCLC,AMFR,KAT2B
GO:BP	negative regulation of inclusion body assembly	GO:0090084	0.026132	1.58283	11	153	2	21100	DNAJB2,DNAJA4
GO:BP	glutamine transport	GO:0006868	0.0263832	1.57867	9	192	2	21100	SLC1A5,SLC38A5
GO:BP	response to peptide	GO:1901652	0.0263832	1.57867	477	181	11	21100	ADIPOR1,PIP4K2A,SESN3,KLF1,FOXO4,SLC2A1,BSG,STK11,FOXO3,GCLC,KAT2B
GO:BP	negative regulation of mitochondrial outer membrane permeabilization involved in apoptotic signaling pathway	GO:1901029	0.0263832	1.57867	10	172	2	21100	BCL2L1,GCLC
GO:BP	regulation of ubiquitin-dependent protein catabolic process	GO:2000058	0.0263832	1.57867	171	172	6	21100	RAD23A,DNAJB2,ZER1,FZR1,RNF14,GCLC
GO:BP	peptidyl-pyrromethane cofactor linkage	GO:0018160	0.0263832	1.57867	1	60	1	21100	HMBS
GO:BP	L-serine transport	GO:0015825	0.0263832	1.57867	9	192	2	21100	SLC1A5,SLC38A5
GO:BP	negative regulation of nucleotide metabolic process	GO:0045980	0.0263832	1.57867	20	3	1	21100	SLC4A1
GO:BP	negative regulation of cellular process	GO:0048523	0.0263832	1.57867	4856	191	61	21100	SLC4A1,BNIP3L,BCL2L1,DMTN,ADIPOR1,IGF2BP2,SPTB,TMOD1,PRDX2,STRADB,FBXO7,PIP4K2A,TENT5C,CSDA,MXI1,RBM38,EIF2AK1,CDC34,PSMF1,SESN3,PA2G4,PPM1A,HDGF,NFIX,MBNL3,RIOK3,JAZF1,PINK1,MAF1,SIAH2,UBE2O,BAG1,OPTN,FKBP8,CARM1,FKBP1B,BABAM1,SNCA,FOXO4,RBFOX2,DNAJB2,WNK1,NEDD4L,KANK2,DNAJA4,RGS10,STK11,TESC,FZR1,FOXO3,CLIC2,MXD4,NPRL3,GCLC,FLCN,AMFR,RGCC,KAT2B,PBX1,KCNH2,RAP1GAP
GO:BP	organic cyclic compound catabolic process	GO:1901361	0.0263832	1.57867	530	39	5	21100	GSPT1,IGF2BP2,TENT5C,CSDA,RBM38
GO:BP	cellular response to dsRNA	GO:0071359	0.0263905	1.57855	24	70	2	21100	IFIT1B,RIOK3
GO:BP	establishment of localization in cell	GO:0051649	0.0266763	1.57388	2196	25	8	21100	BNIP3L,BCL2L1,TRIM58,DMTN,ANK1,STRADB,FBXO7,PIP4K2A
GO:BP	negative regulation of cellular respiration	GO:1901856	0.0267194	1.57317	10	174	2	21100	SNCA,FLCN
GO:BP	positive regulation of mitochondrial fission	GO:0090141	0.0267194	1.57317	21	81	2	21100	FIS1,PINK1
GO:BP	positive regulation of erythrocyte differentiation	GO:0045648	0.026779	1.57221	31	196	3	21100	FAM210B,FOXO3,TAL1
GO:BP	ameboidal-type cell migration	GO:0001667	0.026818	1.57157	418	15	3	21100	TNS1,DMTN,ADIPOR1
GO:BP	insulin receptor signaling pathway	GO:0008286	0.0268801	1.57057	114	53	3	21100	ADIPOR1,PIP4K2A,SESN3
GO:BP	chaperone-mediated protein folding	GO:0061077	0.0269343	1.56969	70	179	4	21100	BAG1,FKBP1B,DNAJB2,ST13
GO:BP	defense response to virus	GO:0051607	0.0269379	1.56964	295	70	5	21100	BNIP3L,BCL2L1,RAB2B,IFIT1B,RIOK3
GO:BP	regulation of mRNA metabolic process	GO:1903311	0.0271056	1.56694	326	39	4	21100	IGF2BP2,TENT5C,CSDA,RBM38
GO:BP	cellular hyperosmotic response	GO:0071474	0.0271372	1.56643	14	125	2	21100	CSDA,SLC2A1
GO:BP	defense response to symbiont	GO:0140546	0.0271372	1.56643	296	70	5	21100	BNIP3L,BCL2L1,RAB2B,IFIT1B,RIOK3
GO:BP	aging	GO:0007568	0.0275472	1.55992	171	175	6	21100	CISD2,CARM1,FOXO4,FOXO3,GCLC,AMFR
GO:BP	regulation of translational termination	GO:0006449	0.0278241	1.55558	11	6	1	21100	GSPT1
GO:BP	regulation of urine volume	GO:0035809	0.0278241	1.55558	22	3	1	21100	SLC4A1
GO:BP	regulation of cellular metabolic process	GO:0031323	0.0281334	1.55078	6004	67	30	21100	SLC4A1,GSPT1,BNIP3L,BCL2L1,SRRD,DMTN,ADIPOR1,IGF2BP2,PRDX2,STRADB,FBXO7,PIP4K2A,TENT5C,CSDA,RAD23A,ASCC2,MXI1,RBM38,EIF2AK1,CNPPD1,PSMF1,SESN3,PA2G4,PPM1A,DCUN1D1,HDGF,DCAF12,NFIX,MBNL3,FIS1
GO:BP	negative regulation of response to oxidative stress	GO:1902883	0.0282477	1.54902	22	81	2	21100	FBXO7,PINK1
GO:BP	regulation of hydrogen peroxide-mediated programmed cell death	GO:1901298	0.0282477	1.54902	11	165	2	21100	PINK1,FOXO3
GO:BP	organic substance transport	GO:0071702	0.0282477	1.54902	2654	67	17	21100	SLC4A1,SELENBP1,BNIP3L,DMTN,IGF2BP2,STRADB,FBXO7,PIP4K2A,SLC6A8,VTI1B,RAB2B,TRAK2,SLC1A5,PPM1A,XK,SLC14A1,FIS1
GO:BP	negative regulation of ryanodine-sensitive calcium-release channel activity	GO:0060315	0.0283894	1.54684	11	166	2	21100	FKBP1B,CLIC2
GO:BP	regulation of translation	GO:0006417	0.0286609	1.54271	393	54	5	21100	GSPT1,IGF2BP2,CSDA,EIF2AK1,PA2G4
GO:BP	purine ribonucleotide metabolic process	GO:0009150	0.0290326	1.53711	364	174	9	21100	SLC4A1,ACSL6,NUDT4,BPGM,PINK1,GUK1,SNCA,PNP,FLCN
GO:BP	negative regulation of transporter activity	GO:0032410	0.0292521	1.53384	78	166	4	21100	FKBP1B,SNCA,NEDD4L,CLIC2
GO:BP	regulation of myeloid cell differentiation	GO:0045637	0.0293827	1.53191	208	196	7	21100	FAM210B,PITHD1,RBFOX2,FAXDC2,TESC,FOXO3,TAL1
GO:BP	regulation of protein localization	GO:0032880	0.0294931	1.53028	845	186	16	21100	BNIP3L,BCL2L1,DMTN,EPB41,VTI1B,PPM1A,FIS1,PINK1,FKBP1B,DNAJB2,NEDD4L,BSG,STK11,FLCN,SELENOK,ZDHHC2
GO:BP	regulation of killing of cells of another organism	GO:0051709	0.0295028	1.53014	8	9	1	21100	BCL2L1
GO:BP	regulation of cellular protein metabolic process	GO:0032268	0.0295145	1.52997	2370	181	33	21100	GSPT1,DMTN,IGF2BP2,STRADB,FBXO7,CSDA,RAD23A,EIF2AK1,CNPPD1,PSMF1,PA2G4,DCUN1D1,FIS1,PINK1,PITHD1,SIAH2,UBE2O,FKBP8,FKBP1B,SNCA,DNAJB2,WNK1,FAXDC2,ZER1,STK11,FZR1,FOXO3,RNF14,PSME4,GCLC,FLCN,RGCC,KAT2B
GO:BP	cellular macromolecule biosynthetic process	GO:0034645	0.0299185	1.52406	1171	56	9	21100	GSPT1,IGF2BP2,CSDA,ASCC2,DPM2,EIF2AK1,PA2G4,ALAS2,PPM1A
GO:BP	negative regulation of 1-phosphatidylinositol-4-phosphate 5-kinase activity	GO:0090217	0.0302802	1.51884	3	25	1	21100	PIP4K2A
GO:BP	1-phosphatidyl-1D-myo-inositol 4,5-bisphosphate metabolic process	GO:1902633	0.0302802	1.51884	3	25	1	21100	PIP4K2A
GO:BP	plasma membrane phospholipid scrambling	GO:0017121	0.0302802	1.51884	25	3	1	21100	SLC4A1
GO:BP	1-phosphatidyl-1D-myo-inositol 4,5-bisphosphate biosynthetic process	GO:1902635	0.0302802	1.51884	3	25	1	21100	PIP4K2A
GO:BP	protein autoubiquitination	GO:0051865	0.0312573	1.50505	76	175	4	21100	TRIM58,RNF187,RNF11,AMFR
GO:BP	creatine metabolic process	GO:0006600	0.0312573	1.50505	3	26	1	21100	SLC6A8
GO:BP	creatine transmembrane transport	GO:0015881	0.0312573	1.50505	3	26	1	21100	SLC6A8
GO:BP	regulation of purine nucleotide biosynthetic process	GO:1900371	0.0316112	1.50016	38	174	3	21100	PINK1,SNCA,FLCN
GO:BP	positive regulation of mitochondrion organization	GO:0010822	0.0316112	1.50016	81	81	3	21100	FBXO7,FIS1,PINK1
GO:BP	nitrogen compound transport	GO:0071705	0.0316112	1.50016	2233	67	15	21100	SELENBP1,BNIP3L,DMTN,IGF2BP2,STRADB,FBXO7,SLC6A8,VTI1B,RAB2B,TRAK2,SLC1A5,PPM1A,XK,SLC14A1,FIS1
GO:BP	neuron apoptotic process	GO:0051402	0.0316747	1.49929	242	172	7	21100	BCL2L1,CDC34,HDGF,PINK1,SNCA,FOXO3,GCLC
GO:BP	regulation of translational initiation by iron	GO:0006447	0.031677	1.49926	2	40	1	21100	EIF2AK1
GO:BP	cell differentiation	GO:0030154	0.0318861	1.4964	4160	31	13	21100	SLC4A1,EPB42,BCL2L1,FAM210B,TRIM58,DMTN,ADIPOR1,TMOD1,PRDX2,FBXO7,PIP4K2A,TENT5C,AHSP
GO:BP	negative regulation of oxidoreductase activity	GO:0051354	0.0318861	1.4964	27	3	1	21100	SLC4A1
GO:BP	regulation of intrinsic apoptotic signaling pathway	GO:2001242	0.0318861	1.4964	166	81	4	21100	BCL2L1,CSDA,FIS1,PINK1
GO:BP	negative regulation of protein targeting to membrane	GO:0090315	0.0326922	1.48556	6	14	1	21100	DMTN
GO:BP	regulation of heme biosynthetic process	GO:0070453	0.0326922	1.48556	7	12	1	21100	SRRD
GO:BP	bicarbonate transport	GO:0015701	0.0326922	1.48556	28	3	1	21100	SLC4A1
GO:BP	regulation of tetrapyrrole biosynthetic process	GO:1901463	0.0326922	1.48556	7	12	1	21100	SRRD
GO:BP	regulation of nucleotide biosynthetic process	GO:0030808	0.0330698	1.48057	39	174	3	21100	PINK1,SNCA,FLCN
GO:BP	cellular response to endogenous stimulus	GO:0071495	0.0330698	1.48057	1316	191	22	21100	BCL2L1,DMTN,ADIPOR1,PIP4K2A,SESN3,PPM1A,KLF1,UBE2O,FKBP8,CARM1,SNCA,FOXO4,RBFOX2,NCOA4,KANK2,STK11,FOXO3,RNF14,GCLC,FLCN,KAT2B,RAP1GAP
GO:BP	cellular developmental process	GO:0048869	0.0330698	1.48057	4184	31	13	21100	SLC4A1,EPB42,BCL2L1,FAM210B,TRIM58,DMTN,ADIPOR1,TMOD1,PRDX2,FBXO7,PIP4K2A,TENT5C,AHSP
GO:BP	TOR signaling	GO:0031929	0.033195	1.47893	127	174	5	21100	SESN3,PINK1,STK11,NPRL3,FLCN
GO:BP	mitotic DNA damage checkpoint signaling	GO:0044773	0.0333167	1.47734	84	163	4	21100	RBM38,BABAM1,FOXO4,FZR1
GO:BP	regulation of neuron death	GO:1901214	0.0337529	1.47169	312	172	8	21100	BCL2L1,FBXO7,CDC34,HDGF,PINK1,SNCA,FOXO3,GCLC
GO:BP	hormone-mediated signaling pathway	GO:0009755	0.0339416	1.46927	191	167	6	21100	ADIPOR1,CARM1,RBFOX2,NCOA4,KANK2,RNF14
GO:BP	regulation of cell differentiation	GO:0045595	0.0339416	1.46927	1550	29	7	21100	FAM210B,TRIM58,DMTN,ADIPOR1,PRDX2,FBXO7,TENT5C
GO:BP	negative regulation of muscle tissue development	GO:1901862	0.0339416	1.46927	12	174	2	21100	CSDA,FLCN
GO:BP	penetration of cumulus oophorus	GO:0061956	0.0339416	1.46927	1	89	1	21100	PITHD1
GO:BP	membrane organization	GO:0061024	0.0340437	1.46796	829	9	3	21100	SLC4A1,BNIP3L,BCL2L1
GO:BP	negative regulation of skeletal muscle tissue development	GO:0048642	0.0340466	1.46793	3	30	1	21100	CSDA
GO:BP	response to mitochondrial depolarisation	GO:0098780	0.034434	1.46301	21	99	2	21100	PINK1,OPTN
GO:BP	response to organic substance	GO:0010033	0.0345693	1.46131	3010	191	41	21100	BCL2L1,FAM210B,DMTN,ADIPOR1,PRDX2,PIP4K2A,CSDA,CDC34,SESN3,PPM1A,IFIT1B,HDGF,RIOK3,KLF1,UBXN6,UBE2O,OPTN,FKBP8,CARM1,FKBP1B,SNCA,FOXO4,RBFOX2,DNAJB2,SLC2A1,NCOA4,WNK1,KANK2,ACKR1,BSG,RGS10,STK11,TESC,FOXO3,RNF14,GCLC,FLCN,AMFR,KAT2B,SHARPIN,RAP1GAP
GO:BP	retina homeostasis	GO:0001895	0.0349655	1.45636	79	177	4	21100	SLC2A1,KRT1,BSG,POC1B
GO:BP	response to stress	GO:0006950	0.0349655	1.45636	3851	45	16	21100	GMPR,SLC4A1,BNIP3L,BCL2L1,TRIM58,DMTN,PRDX2,STRADB,FBXO7,CSDA,RAD23A,ASCC2,RBM38,EIF2AK1,RAB2B,FUNDC2
GO:BP	second-messenger-mediated signaling	GO:0019932	0.0349655	1.45636	308	176	8	21100	DMTN,CDC34,FIS1,NUDT4,FKBP1B,RUNDC3A,CLIC2,SELENOK
GO:BP	hydrogen peroxide-mediated programmed cell death	GO:0010421	0.0353165	1.45202	13	165	2	21100	PINK1,FOXO3
GO:BP	regulation of protein-containing complex assembly	GO:0043254	0.0353775	1.45127	402	81	6	21100	DMTN,SPTB,TMOD1,PPM1A,RIOK3,PINK1
GO:BP	dGDP biosynthetic process	GO:0006185	0.035379	1.45125	1	96	1	21100	GUK1
GO:BP	cellular response to hormone stimulus	GO:0032870	0.035379	1.45125	582	181	12	21100	ADIPOR1,PIP4K2A,SESN3,CARM1,FOXO4,RBFOX2,NCOA4,KANK2,FOXO3,RNF14,GCLC,KAT2B
GO:BP	protein export from nucleus	GO:0006611	0.035379	1.45125	59	119	3	21100	STRADB,PPM1A,XPO7
GO:BP	regulation of tetrapyrrole metabolic process	GO:1901401	0.035379	1.45125	8	12	1	21100	SRRD
GO:BP	negative regulation of release of sequestered calcium ion into cytosol	GO:0051280	0.035379	1.45125	13	166	2	21100	FKBP1B,CLIC2
GO:BP	positive regulation of integrin-mediated signaling pathway	GO:2001046	0.0358064	1.44604	7	14	1	21100	DMTN
GO:BP	negative regulation of mitotic cell cycle	GO:0045930	0.0358064	1.44604	240	180	7	21100	FBXO7,RBM38,BABAM1,FOXO4,KANK2,FZR1,RGCC
GO:BP	ribonucleotide metabolic process	GO:0009259	0.0358064	1.44604	383	174	9	21100	SLC4A1,ACSL6,NUDT4,BPGM,PINK1,GUK1,SNCA,PNP,FLCN
GO:BP	regulation of 1-phosphatidylinositol-4-phosphate 5-kinase activity	GO:0090215	0.0361309	1.44212	4	25	1	21100	PIP4K2A
GO:BP	'de novo' protein folding	GO:0006458	0.0361309	1.44212	40	179	3	21100	BAG1,FKBP1B,ST13
GO:BP	steroid hormone mediated signaling pathway	GO:0043401	0.0361309	1.44212	137	167	5	21100	CARM1,RBFOX2,NCOA4,KANK2,RNF14
GO:BP	ammonium transmembrane transport	GO:0072488	0.0361309	1.44212	12	184	2	21100	RHCE,RHAG
GO:BP	regulation of purine nucleotide metabolic process	GO:1900542	0.0361309	1.44212	82	174	4	21100	SLC4A1,PINK1,SNCA,FLCN
GO:BP	regulation of platelet activation	GO:0010543	0.0361309	1.44212	48	45	2	21100	DMTN,FUNDC2
GO:BP	response to toxic substance	GO:0009636	0.0362173	1.44108	231	188	7	21100	PRDX2,PINK1,HBD,HBM,HBQ1,CLIC2,CCS
GO:BP	regulation of transmembrane transporter activity	GO:0022898	0.036265	1.44051	262	166	7	21100	PINK1,FKBP1B,SNCA,WNK1,NEDD4L,TESC,CLIC2
GO:BP	5-aminolevulinic acid import across plasma membrane	GO:0140484	0.036265	1.44051	1	101	1	21100	TSPO2
GO:BP	dendritic transport of mitochondrion	GO:0098939	0.0363153	1.43991	2	51	1	21100	TRAK2
GO:BP	response to nutrient levels	GO:0031667	0.0363153	1.43991	458	174	10	21100	EIF2AK1,SESN3,FKBP1B,FOXO4,SLC2A1,KANK2,FOXO3,NPRL3,GCLC,FLCN
GO:BP	regulation of cellular carbohydrate metabolic process	GO:0010675	0.0363153	1.43991	148	15	2	21100	SLC4A1,ADIPOR1
GO:BP	mitotic DNA integrity checkpoint signaling	GO:0044774	0.0363153	1.43991	88	163	4	21100	RBM38,BABAM1,FOXO4,FZR1
GO:BP	negative regulation of nitrogen compound metabolic process	GO:0051172	0.0364095	1.43879	2371	123	24	21100	SLC4A1,DMTN,IGF2BP2,FBXO7,TENT5C,CSDA,MXI1,RBM38,EIF2AK1,PSMF1,PA2G4,PPM1A,HDGF,NFIX,JAZF1,RILP,MAF1,SIAH2,UBE2O,FKBP8,FKBP1B,SNCA,RBFOX2,DNAJB2
GO:BP	regulation of actin cytoskeleton organization	GO:0032956	0.0366006	1.43651	352	21	3	21100	DMTN,SPTB,TMOD1
GO:BP	negative regulation of cell cycle process	GO:0010948	0.0367498	1.43474	305	181	8	21100	FBXO7,RBM38,BABAM1,FOXO4,KANK2,FZR1,RGCC,KAT2B
GO:BP	actin cytoskeleton organization	GO:0030036	0.0367498	1.43474	715	21	4	21100	DMTN,EPB41,SPTB,TMOD1
GO:BP	adiponectin-activated signaling pathway	GO:0033211	0.0368673	1.43336	7	15	1	21100	ADIPOR1
GO:BP	cellular ion homeostasis	GO:0006873	0.0369172	1.43277	506	184	11	21100	SLC4A1,ALAS2,XK,FIS1,ANKRD9,FKBP1B,SNCA,NCOA4,CLIC2,SELENOK,RHAG
GO:BP	regulation of response to oxidative stress	GO:1902882	0.0372286	1.42912	90	81	3	21100	FBXO7,SESN3,PINK1
GO:BP	amide biosynthetic process	GO:0043604	0.0373631	1.42756	867	124	12	21100	GSPT1,IGF2BP2,CSDA,ASCC2,EIF2AK1,HAGH,PA2G4,ACSL6,PINK1,ST6GALNAC4,SNCA,B4GALT3
GO:BP	regulation of cellular component size	GO:0032535	0.0374948	1.42603	357	21	3	21100	DMTN,SPTB,TMOD1
GO:BP	translational termination	GO:0006415	0.0375146	1.4258	18	6	1	21100	GSPT1
GO:BP	serine transport	GO:0032329	0.0375209	1.42573	12	192	2	21100	SLC1A5,SLC38A5
GO:BP	regulation of nucleotide metabolic process	GO:0006140	0.0377651	1.42291	84	174	4	21100	SLC4A1,PINK1,SNCA,FLCN
GO:BP	programmed cell death in response to reactive oxygen species	GO:0097468	0.0379457	1.42084	14	165	2	21100	PINK1,FOXO3
GO:BP	fibroblast activation	GO:0072537	0.0386419	1.41294	13	180	2	21100	GCLC,RGCC
GO:BP	positive regulation of protein localization to cell cortex	GO:1904778	0.0391755	1.40699	6	19	1	21100	EPB41
GO:BP	positive regulation of SNARE complex assembly	GO:0035543	0.0395399	1.40296	1	117	1	21100	SNCA
GO:BP	negative regulation of catecholamine uptake involved in synaptic transmission	GO:0051945	0.0395399	1.40296	1	117	1	21100	SNCA
GO:BP	negative regulation of dopamine uptake involved in synaptic transmission	GO:0051585	0.0395399	1.40296	1	117	1	21100	SNCA
GO:BP	positive regulation of hydrogen peroxide catabolic process	GO:1903285	0.0395399	1.40296	1	117	1	21100	SNCA
GO:BP	positive regulation of glutathione peroxidase activity	GO:1903284	0.0395399	1.40296	1	117	1	21100	SNCA
GO:BP	regulation of protein targeting to membrane	GO:0090313	0.0395399	1.40296	35	67	2	21100	DMTN,FIS1
GO:BP	negative regulation of norepinephrine uptake	GO:0051622	0.0395399	1.40296	1	117	1	21100	SNCA
GO:BP	negative regulation of sodium ion transport	GO:0010766	0.0395399	1.40296	18	131	2	21100	WNK1,NEDD4L
GO:BP	regulation of oxidative stress-induced neuron death	GO:1903203	0.0395399	1.40296	29	81	2	21100	FBXO7,PINK1
GO:BP	mitotic cell cycle phase transition	GO:0044772	0.0398656	1.3994	440	185	10	21100	GSPT1,FBXO7,RBM38,CDC34,BABAM1,FOXO4,KANK2,FZR1,RGCC,PBX1
GO:BP	exocytic process	GO:0140029	0.0399263	1.39874	74	32	2	21100	DMTN,VTI1B
GO:BP	response to iron ion starvation	GO:1990641	0.0400633	1.39725	3	40	1	21100	EIF2AK1
GO:BP	lysosomal transport	GO:0007041	0.0400633	1.39725	118	127	4	21100	PINK1,UBXN6,RILP,NCOA4
GO:BP	HRI-mediated signaling	GO:0140468	0.0400633	1.39725	3	40	1	21100	EIF2AK1
GO:BP	regulation of cellular amide metabolic process	GO:0034248	0.040375	1.39389	449	54	5	21100	GSPT1,IGF2BP2,CSDA,EIF2AK1,PA2G4
GO:BP	regulation of supramolecular fiber organization	GO:1902903	0.0407284	1.3901	374	21	3	21100	DMTN,SPTB,TMOD1
GO:BP	organophosphate metabolic process	GO:0019637	0.0407284	1.3901	943	3	2	21100	GMPR,SLC4A1
GO:BP	methylglyoxal catabolic process to D-lactate via S-lactoyl-glutathione	GO:0019243	0.0407284	1.3901	3	41	1	21100	HAGH
GO:BP	regulation of mitochondrial fission	GO:0090140	0.0410634	1.38655	30	81	2	21100	FIS1,PINK1
GO:BP	vesicle-mediated cholesterol transport	GO:0090119	0.0410634	1.38655	5	25	1	21100	PIP4K2A
GO:BP	cellular response to organonitrogen compound	GO:0071417	0.0410634	1.38655	626	25	4	21100	BCL2L1,DMTN,ADIPOR1,PIP4K2A
GO:BP	response to hormone	GO:0009725	0.0410634	1.38655	839	181	15	21100	ADIPOR1,PIP4K2A,SESN3,CARM1,FOXO4,RBFOX2,SLC2A1,NCOA4,KANK2,BSG,STK11,FOXO3,RNF14,GCLC,KAT2B
GO:BP	regulation of oxidative phosphorylation	GO:0002082	0.0411598	1.38553	21	117	2	21100	PINK1,SNCA
GO:BP	platelet degranulation	GO:0002576	0.0411598	1.38553	9	14	1	21100	DMTN
GO:BP	regulation of response to stress	GO:0080134	0.0411598	1.38553	1312	117	15	21100	BCL2L1,DMTN,PRDX2,FBXO7,CSDA,EIF2AK1,SESN3,IFIT1B,RIOK3,PINK1,BAG1,OPTN,FKBP1B,BABAM1,SNCA
GO:BP	intracellular signal transduction	GO:0035556	0.0411598	1.38553	2629	176	34	21100	BCL2L1,DMTN,ADIPOR1,PRDX2,STRADB,CSDA,RBM38,CDC34,SESN3,PPM1A,FIS1,NUDT4,RIOK3,PLEK2,PINK1,SIAH2,OPTN,FKBP8,FKBP1B,RUNDC3A,ARHGEF12,BABAM1,FOXO4,MAP4K5,WNK1,KANK2,CTNNAL1,STK11,FZR1,FOXO3,CLIC2,NPRL3,FLCN,SELENOK
GO:BP	cellular component organization	GO:0016043	0.0412632	1.38444	7868	21	14	21100	GLRX5,SLC4A1,GSPT1,BNIP3L,EPB42,BCL2L1,TRIM58,TNS1,DMTN,ADIPOR1,ANK1,EPB41,SPTB,TMOD1
GO:BP	glycine transport	GO:0015816	0.0412632	1.38444	13	192	2	21100	SLC25A38,SLC38A5
GO:BP	cellular response to steroid hormone stimulus	GO:0071383	0.0413202	1.38384	206	167	6	21100	CARM1,RBFOX2,NCOA4,KANK2,FOXO3,RNF14
GO:BP	positive regulation of sequestering of calcium ion	GO:0051284	0.0413202	1.38384	15	166	2	21100	FKBP1B,CLIC2
GO:BP	mitotic G2/M transition checkpoint	GO:0044818	0.0413301	1.38373	48	163	3	21100	BABAM1,FOXO4,FZR1
GO:BP	negative regulation of leukocyte differentiation	GO:1902106	0.0413301	1.38373	103	24	2	21100	PRDX2,FBXO7
GO:BP	negative regulation of neuron death	GO:1901215	0.0414112	1.38288	208	117	5	21100	BCL2L1,FBXO7,HDGF,PINK1,SNCA
GO:BP	organic anion transport	GO:0015711	0.0418824	1.37797	363	192	9	21100	SLC4A1,SLC6A8,SLC1A5,TSPO2,SNCA,SLC2A1,SLC25A38,RHAG,SLC38A5
GO:BP	regulation of glycolytic process	GO:0006110	0.0422398	1.37428	44	3	1	21100	SLC4A1
GO:BP	negative regulation of hemopoiesis	GO:1903707	0.0425267	1.37134	105	24	2	21100	PRDX2,FBXO7
GO:BP	response to insulin	GO:0032868	0.0425267	1.37134	253	181	7	21100	ADIPOR1,PIP4K2A,SESN3,FOXO4,SLC2A1,GCLC,KAT2B
GO:BP	positive regulation of cellular metabolic process	GO:0031325	0.0425267	1.37134	3271	196	44	21100	BNIP3L,STRADB,FBXO7,PIP4K2A,CSDA,RAD23A,SESN3,PPM1A,DCUN1D1,HDGF,NFIX,FIS1,KLF1,PINK1,PITHD1,MICAL2,OPTN,CARM1,BABAM1,SNCA,FOXO4,DNAJB2,NCOA4,WNK1,FAXDC2,RNF187,ZER1,LYL1,STK11,TESC,FZR1,FOXO3,RNF14,NPRL3,PSME4,GCLC,FLCN,RGCC,KAT2B,PBX1,KCNH2,ITLN1,CIZ1,TAL1
GO:BP	negative regulation of cellular carbohydrate metabolic process	GO:0010677	0.0428019	1.36854	45	3	1	21100	SLC4A1
GO:BP	purine-containing compound biosynthetic process	GO:0072522	0.0428019	1.36854	200	174	6	21100	ACSL6,PINK1,GUK1,SNCA,PNP,FLCN
GO:BP	purine deoxyribonucleotide metabolic process	GO:0009151	0.0431178	1.36534	17	151	2	21100	GUK1,PNP
GO:BP	glutathione biosynthetic process	GO:0006750	0.0431767	1.36475	15	172	2	21100	HAGH,GCLC
GO:BP	response to chemical	GO:0042221	0.0434493	1.36202	4336	191	54	21100	BNIP3L,BCL2L1,FAM210B,DMTN,ADIPOR1,PRDX2,FBXO7,PIP4K2A,CSDA,CDC34,SESN3,PPM1A,IFIT1B,HDGF,RIOK3,KLF1,PINK1,UBXN6,HBD,UBE2O,GUK1,OPTN,FKBP8,CARM1,FKBP1B,SNCA,FOXO4,RBFOX2,DNAJB2,SLC2A1,OR2W3,NCOA4,WNK1,KANK2,ACKR1,BSG,HBM,PNP,RGS10,HBQ1,STK11,TESC,FOXO3,CLIC2,RNF14,GCLC,FLCN,AMFR,RGCC,KAT2B,SHARPIN,CCS,KCNH2,RAP1GAP
GO:BP	regulation of actin filament-based process	GO:0032970	0.0434493	1.36202	392	21	3	21100	DMTN,SPTB,TMOD1
GO:BP	cellular response to dsDNA	GO:1990786	0.0434493	1.36202	2	70	1	21100	RIOK3
GO:BP	positive regulation of platelet aggregation	GO:1901731	0.0434493	1.36202	10	14	1	21100	DMTN
GO:BP	positive regulation of cellular process	GO:0048522	0.0434493	1.36202	5687	196	69	21100	BNIP3L,BCL2L1,FAM210B,TRIM58,DMTN,ADIPOR1,TSPAN5,EPB41,PRDX2,STRADB,FBXO7,PIP4K2A,CSDA,RAD23A,RAB2B,CDC34,SESN3,PA2G4,PPM1A,DCUN1D1,HDGF,NFIX,FIS1,KLF1,PLEK2,PINK1,PITHD1,UBE2O,MICAL2,OPTN,FKBP8,CARM1,FKBP1B,RUNDC3A,BABAM1,SNCA,FOXO4,DNAJB2,NCOA4,WNK1,NEDD4L,FAXDC2,GFUS,BSG,RNF187,PNP,ZER1,LYL1,STK11,TESC,FZR1,FOXO3,CLIC2,RNF14,NPRL3,PSME4,GCLC,FLCN,SELENOK,RGCC,KAT2B,ODC1,PBX1,ZDHHC2,SHARPIN,KCN…
GO:BP	regulation of receptor recycling	GO:0001919	0.0434493	1.36202	22	117	2	21100	OPTN,SNCA
GO:BP	positive regulation of sodium ion transmembrane transporter activity	GO:2000651	0.0434493	1.36202	16	162	2	21100	WNK1,TESC
GO:BP	exocytosis	GO:0006887	0.0434493	1.36202	360	44	4	21100	DMTN,ANK1,VTI1B,RAB2B
GO:BP	response to dsDNA	GO:1990784	0.0434493	1.36202	2	70	1	21100	RIOK3
GO:BP	regulation of transporter activity	GO:0032409	0.0438416	1.35811	279	166	7	21100	PINK1,FKBP1B,SNCA,WNK1,NEDD4L,TESC,CLIC2
GO:BP	negative regulation of intrinsic apoptotic signaling pathway	GO:2001243	0.0440758	1.3558	100	81	3	21100	BCL2L1,CSDA,PINK1
GO:BP	respiratory burst involved in defense response	GO:0002679	0.0441124	1.35544	15	176	2	21100	PRDX2,SELENOK
GO:BP	hepatocyte apoptotic process	GO:0097284	0.0442149	1.35443	16	9	1	21100	BCL2L1
GO:BP	negative regulation of mitochondrial membrane permeability	GO:0035795	0.0442149	1.35443	16	9	1	21100	BCL2L1
GO:BP	response to starvation	GO:0042594	0.044284	1.35375	203	174	6	21100	EIF2AK1,SESN3,SLC2A1,FOXO3,NPRL3,FLCN
GO:BP	regulation of metabolic process	GO:0019222	0.044284	1.35375	7313	196	85	21100	SLC4A1,GSPT1,BNIP3L,BCL2L1,TRIM58,SRRD,DMTN,ADIPOR1,IGF2BP2,PRDX2,STRADB,FBXO7,PIP4K2A,TENT5C,CSDA,RAD23A,ASCC2,MXI1,RBM38,EIF2AK1,CNPPD1,RAB2B,PSMF1,SESN3,PA2G4,PPM1A,DCUN1D1,HDGF,DCAF12,NFIX,MBNL3,FIS1,RIOK3,KLF1,JAZF1,PINK1,RILP,CISD2,PITHD1,MAF1,SIAH2,UBE2O,MICAL2,OPTN,FKBP8,CARM1,FKBP1B,BABAM1,SNCA,FOXO4,RBFOX2,DNAJB2,NCOA4,WNK1,NEDD4L,KANK2,FAXDC2,ACKR1,BSG,RNF187,IRX5,PNP,DNAJA4,ZER1,LYL1,…
GO:BP	cellular response to amino acid starvation	GO:0034198	0.044284	1.35375	47	174	3	21100	SESN3,NPRL3,FLCN
GO:BP	endosome transport via multivesicular body sorting pathway	GO:0032509	0.0445781	1.35088	31	85	2	21100	UBXN6,RILP
GO:BP	pointed-end actin filament capping	GO:0051694	0.0447135	1.34956	7	21	1	21100	TMOD1
GO:BP	negative regulation of neuron apoptotic process	GO:0043524	0.0447344	1.34936	146	172	5	21100	BCL2L1,HDGF,PINK1,SNCA,GCLC
GO:BP	regulation of carbohydrate metabolic process	GO:0006109	0.0448121	1.3486	179	15	2	21100	SLC4A1,ADIPOR1
GO:BP	response to organic cyclic compound	GO:0014070	0.0449662	1.34711	901	172	15	21100	BCL2L1,FAM210B,DMTN,IFIT1B,RIOK3,CARM1,FKBP1B,SNCA,RBFOX2,NCOA4,KANK2,BSG,FOXO3,RNF14,GCLC
GO:BP	negative regulation of protein localization	GO:1903828	0.0450123	1.34667	193	14	2	21100	BCL2L1,DMTN
GO:BP	negative regulation of intrinsic apoptotic signaling pathway in response to osmotic stress	GO:1902219	0.0451313	1.34552	5	30	1	21100	CSDA
GO:BP	negative regulation of carbohydrate metabolic process	GO:0045912	0.0451313	1.34552	50	3	1	21100	SLC4A1
GO:BP	pyridine nucleoside catabolic process	GO:0070638	0.0451313	1.34552	1	151	1	21100	PNP
GO:BP	nicotinamide riboside catabolic process	GO:0006738	0.0451313	1.34552	1	151	1	21100	PNP
GO:BP	nicotinamide riboside metabolic process	GO:0046495	0.0451313	1.34552	1	151	1	21100	PNP
GO:BP	pyridine nucleoside metabolic process	GO:0070637	0.0451313	1.34552	1	151	1	21100	PNP
GO:BP	neuron death in response to oxidative stress	GO:0036475	0.0451313	1.34552	33	81	2	21100	FBXO7,PINK1
GO:BP	phospholipid translocation	GO:0045332	0.0452899	1.344	51	3	1	21100	SLC4A1
GO:BP	calcium-mediated signaling	GO:0019722	0.0452899	1.344	203	176	6	21100	DMTN,FIS1,NUDT4,FKBP1B,CLIC2,SELENOK
GO:BP	negative regulation of cell cycle phase transition	GO:1901988	0.0452899	1.344	261	180	7	21100	FBXO7,RBM38,BABAM1,FOXO4,KANK2,FZR1,RGCC
GO:BP	peptide metabolic process	GO:0006518	0.0452899	1.344	894	41	6	21100	GSPT1,IGF2BP2,CSDA,ASCC2,EIF2AK1,HAGH
GO:BP	regulation of cellular respiration	GO:0043457	0.0453045	1.34386	48	174	3	21100	PINK1,SNCA,FLCN
GO:BP	sulfur compound metabolic process	GO:0006790	0.0453045	1.34386	343	172	8	21100	GLRX5,HAGH,ISCA1,ACSL6,MICAL2,SNCA,CLIC2,GCLC
GO:BP	actin filament reorganization	GO:0090527	0.0453045	1.34386	11	14	1	21100	DMTN
GO:BP	glycine import into mitochondrion	GO:1904983	0.045362	1.34331	1	154	1	21100	SLC25A38
GO:BP	response to endogenous stimulus	GO:0009719	0.0454203	1.34275	1557	191	24	21100	BCL2L1,DMTN,ADIPOR1,PIP4K2A,SESN3,PPM1A,KLF1,UBE2O,FKBP8,CARM1,SNCA,FOXO4,RBFOX2,SLC2A1,NCOA4,KANK2,BSG,STK11,FOXO3,RNF14,GCLC,FLCN,KAT2B,RAP1GAP
GO:BP	cytosolic transport	GO:0016482	0.0454203	1.34275	170	95	4	21100	PIP4K2A,VTI1B,RILP,UBE2O
GO:BP	cardiac muscle contraction	GO:0060048	0.0454504	1.34246	134	190	5	21100	MYL4,FKBP1B,NEDD4L,CLIC2,KCNH2
GO:BP	intracellular cholesterol transport	GO:0032367	0.0454504	1.34246	27	101	2	21100	PIP4K2A,TSPO2
GO:BP	regulation of mitotic cell cycle phase transition	GO:1901990	0.0457066	1.34002	320	185	8	21100	FBXO7,RBM38,BABAM1,FOXO4,KANK2,FZR1,RGCC,PBX1
GO:BP	actin filament-based process	GO:0030029	0.0458747	1.33843	804	21	4	21100	DMTN,EPB41,SPTB,TMOD1
GO:BP	regulation of carbohydrate catabolic process	GO:0043470	0.046046	1.33681	53	3	1	21100	SLC4A1
GO:BP	cellular response to hydrogen sulfide	GO:1904881	0.046046	1.33681	2	81	1	21100	PINK1
GO:BP	negative regulation of membrane permeability	GO:1905709	0.046046	1.33681	18	9	1	21100	BCL2L1
GO:BP	positive regulation of free ubiquitin chain polymerization	GO:1904544	0.046046	1.33681	2	81	1	21100	PINK1
GO:BP	regulation of free ubiquitin chain polymerization	GO:1904542	0.046046	1.33681	2	81	1	21100	PINK1
GO:BP	regulation of body fluid levels	GO:0050878	0.046046	1.33681	392	22	3	21100	SLC4A1,DMTN,PRDX2
GO:BP	response to peptide hormone	GO:0043434	0.046046	1.33681	398	181	9	21100	ADIPOR1,PIP4K2A,SESN3,FOXO4,SLC2A1,BSG,STK11,GCLC,KAT2B
GO:BP	negative regulation of anoikis	GO:2000811	0.046046	1.33681	18	9	1	21100	BCL2L1
GO:BP	response to extracellular stimulus	GO:0009991	0.046046	1.33681	490	174	10	21100	EIF2AK1,SESN3,FKBP1B,FOXO4,SLC2A1,KANK2,FOXO3,NPRL3,GCLC,FLCN
GO:BP	neuron intrinsic apoptotic signaling pathway in response to hydrogen peroxide	GO:0036482	0.046046	1.33681	2	81	1	21100	PINK1
GO:BP	negative regulation of hydrogen peroxide-induced neuron intrinsic apoptotic signaling pathway	GO:1903384	0.046046	1.33681	2	81	1	21100	PINK1
GO:BP	regulation of hydrogen peroxide-induced neuron intrinsic apoptotic signaling pathway	GO:1903383	0.046046	1.33681	2	81	1	21100	PINK1
GO:BP	cellular response to insulin stimulus	GO:0032869	0.046046	1.33681	199	181	6	21100	ADIPOR1,PIP4K2A,SESN3,FOXO4,GCLC,KAT2B
GO:BP	organelle organization	GO:0006996	0.0461067	1.33624	3874	28	11	21100	BNIP3L,EPB42,BCL2L1,DMTN,ANK1,EPB41,SPTB,TMOD1,FBXO7,PIP4K2A,BBOF1
GO:BP	response to amino acid starvation	GO:1990928	0.0461067	1.33624	49	174	3	21100	SESN3,NPRL3,FLCN
GO:BP	regulation of wound healing	GO:0061041	0.0461067	1.33624	128	22	2	21100	DMTN,PRDX2
GO:BP	methylglyoxal catabolic process	GO:0051596	0.0461067	1.33624	4	41	1	21100	HAGH
GO:BP	methylglyoxal catabolic process to lactate	GO:0061727	0.0461067	1.33624	4	41	1	21100	HAGH
GO:BP	leptin-mediated signaling pathway	GO:0033210	0.0461067	1.33624	11	15	1	21100	ADIPOR1
GO:BP	cellular component organization or biogenesis	GO:0071840	0.0461067	1.33624	8070	21	14	21100	GLRX5,SLC4A1,GSPT1,BNIP3L,EPB42,BCL2L1,TRIM58,TNS1,DMTN,ADIPOR1,ANK1,EPB41,SPTB,TMOD1
GO:BP	regulation of cellular macromolecule biosynthetic process	GO:2000112	0.0461067	1.33624	483	54	5	21100	GSPT1,IGF2BP2,CSDA,EIF2AK1,PA2G4
GO:BP	organelle fusion	GO:0048284	0.0461067	1.33624	140	117	4	21100	PIP4K2A,VTI1B,FIS1,SNCA
GO:BP	regulation of multivesicular body size	GO:0010796	0.0474851	1.32344	2	85	1	21100	RILP
GO:BP	lipid translocation	GO:0034204	0.047488	1.32342	57	3	1	21100	SLC4A1
GO:BP	negative regulation of release of cytochrome c from mitochondria	GO:0090201	0.047488	1.32342	19	9	1	21100	BCL2L1
GO:BP	regulation of protein localization to cell cortex	GO:1904776	0.047488	1.32342	9	19	1	21100	EPB41
GO:BP	anion transmembrane transport	GO:0098656	0.0475031	1.32328	250	192	7	21100	SLC4A1,SLC6A8,SLC1A5,TSPO2,SLC25A38,CLIC2,SLC38A5
GO:BP	positive regulation of gluconeogenesis	GO:0045722	0.047511	1.32321	16	181	2	21100	STK11,KAT2B
GO:BP	regulation of protein ubiquitination	GO:0031396	0.0475538	1.32281	213	172	6	21100	DCUN1D1,PINK1,SIAH2,DNAJB2,FZR1,GCLC
GO:BP	negative regulation of biological process	GO:0048519	0.0480402	1.31839	5876	30	15	21100	SLC4A1,GSPT1,BNIP3L,BCL2L1,DMTN,ADIPOR1,IGF2BP2,SPTB,TMOD1,PRDX2,STRADB,FBXO7,PIP4K2A,TENT5C,CSDA
GO:BP	regulation of sodium ion transmembrane transporter activity	GO:2000649	0.0480402	1.31839	54	162	3	21100	WNK1,NEDD4L,TESC
GO:BP	negative regulation of G1/S transition of mitotic cell cycle	GO:2000134	0.0480402	1.31839	74	39	2	21100	FBXO7,RBM38
GO:BP	negative regulation of cation transmembrane transport	GO:1904063	0.0480402	1.31839	88	190	4	21100	FKBP1B,NEDD4L,CLIC2,KCNH2
GO:BP	nonribosomal peptide biosynthetic process	GO:0019184	0.0480523	1.31829	17	172	2	21100	HAGH,GCLC
GO:BP	respiratory burst involved in inflammatory response	GO:0002536	0.0480962	1.31789	8	22	1	21100	PRDX2
GO:BP	cellular cation homeostasis	GO:0030003	0.048255	1.31646	491	176	10	21100	SLC4A1,ALAS2,XK,FIS1,ANKRD9,FKBP1B,SNCA,NCOA4,CLIC2,SELENOK
GO:BP	negative regulation of execution phase of apoptosis	GO:1900118	0.0485802	1.31354	20	9	1	21100	BCL2L1
GO:BP	negative regulation of exit from mitosis	GO:0001100	0.0485802	1.31354	1	180	1	21100	RGCC
GO:BP	ribosome-associated ubiquitin-dependent protein catabolic process	GO:1990116	0.0485802	1.31354	5	36	1	21100	ASCC2
GO:BP	glycolipid biosynthetic process	GO:0009247	0.0485802	1.31354	71	124	3	21100	DPM2,ST6GALNAC4,B4GALT3
GO:BP	response to temperature stimulus	GO:0009266	0.0485802	1.31354	180	1	1	21100	GMPR
GO:BP	cellular response to chemical stress	GO:0062197	0.0485802	1.31354	323	188	8	21100	PRDX2,FBXO7,CSDA,PINK1,SNCA,SLC2A1,FOXO3,CCS
GO:BP	cellular response to reactive oxygen species	GO:0034614	0.0485802	1.31354	140	188	5	21100	PRDX2,FBXO7,PINK1,FOXO3,CCS
GO:BP	neuron death	GO:0070997	0.0485802	1.31354	353	172	8	21100	BCL2L1,FBXO7,CDC34,HDGF,PINK1,SNCA,FOXO3,GCLC
GO:BP	regulation of intrinsic apoptotic signaling pathway in response to osmotic stress	GO:1902218	0.0485802	1.31354	6	30	1	21100	CSDA
GO:BP	negative regulation of cell morphogenesis involved in differentiation	GO:0010771	0.0485802	1.31354	13	14	1	21100	DMTN
GO:BP	cation transmembrane transport	GO:0098655	0.0485802	1.31354	903	192	16	21100	SLC6A8,SLC1A5,PINK1,TSPO2,CYB5A,FKBP1B,SNCA,WNK1,NEDD4L,RHCE,SLC25A38,TESC,CLIC2,RHAG,KCNH2,SLC38A5
GO:BP	negative regulation of endoplasmic reticulum stress-induced intrinsic apoptotic signaling pathway	GO:1902236	0.0485802	1.31354	20	9	1	21100	BCL2L1
GO:BP	negative regulation of substrate adhesion-dependent cell spreading	GO:1900025	0.0485802	1.31354	13	14	1	21100	DMTN
GO:BP	cellular metal ion homeostasis	GO:0006875	0.0486713	1.31273	418	176	9	21100	ALAS2,XK,FIS1,ANKRD9,FKBP1B,SNCA,NCOA4,CLIC2,SELENOK
GO:BP	cellular response to glucose starvation	GO:0042149	0.0490141	1.30968	54	165	3	21100	SESN3,SLC2A1,FOXO3
GO:BP	regulation of nitrogen compound metabolic process	GO:0051171	0.04926	1.30751	5654	196	68	21100	SLC4A1,GSPT1,SRRD,DMTN,IGF2BP2,PRDX2,STRADB,FBXO7,TENT5C,CSDA,RAD23A,ASCC2,MXI1,RBM38,EIF2AK1,CNPPD1,PSMF1,PA2G4,PPM1A,DCUN1D1,HDGF,NFIX,MBNL3,FIS1,KLF1,JAZF1,PINK1,RILP,PITHD1,MAF1,SIAH2,UBE2O,MICAL2,FKBP8,CARM1,FKBP1B,BABAM1,SNCA,FOXO4,RBFOX2,DNAJB2,NCOA4,WNK1,NEDD4L,KANK2,FAXDC2,RNF187,IRX5,ZER1,LYL1,STK11,TESC,FZR1,FOXO3,RNF14,MXD4,PSME4,GCLC,FLCN,RGCC,KAT2B,ODC1,PBX1,ZDHHC2,KCNH2,ITLN1,CIZ1,…
GO:BP	CRD-mediated mRNA stabilization	GO:0070934	0.0495839	1.30466	11	17	1	21100	IGF2BP2
REAC	Metabolism of porphyrins	REAC:R-HSA-189445	0.0243749	1.61306	25	104	4	10770	ALAS2,HMBS,BLVRB,FECH
REAC	FOXO-mediated transcription of cell death genes	REAC:R-HSA-9614657	0.0243749	1.61306	16	165	4	10770	PINK1,FOXO4,STK11,FOXO3
REAC	Erythrocytes take up oxygen and release carbon dioxide	REAC:R-HSA-1247673	0.0355092	1.44966	9	33	2	10770	SLC4A1,CA1
REAC	Defective SLC4A1 causes hereditary spherocytosis type 4 (HSP4), distal renal tubular acidosis (dRTA) and dRTA with hemolytic anemia (dRTA-HA)	REAC:R-HSA-5619050	0.0355092	1.44966	1	3	1	10770	SLC4A1
REAC	Heme biosynthesis	REAC:R-HSA-189451	0.0355092	1.44966	13	104	3	10770	ALAS2,HMBS,FECH
REAC	Regulation of FOXO transcriptional activity by acetylation	REAC:R-HSA-9617629	0.0469936	1.32796	10	181	3	10770	FOXO4,FOXO3,KAT2B
REAC	Erythrocytes take up carbon dioxide and release oxygen	REAC:R-HSA-1237044	0.0477178	1.32132	13	33	2	10770	SLC4A1,CA1
REAC	O2/CO2 exchange in erythrocytes	REAC:R-HSA-1480926	0.0477178	1.32132	13	33	2	10770	SLC4A1,CA1

## Sheet: Yellow pathways
G:profiler functional enrichment analysis of the yellow module
source	term_name	term_id	adjusted_p_value	negative_log10_of_adjusted_p_value	term_size	query_size	intersection_size	effective_domain_size	intersections
GO:BP	defense response to symbiont	GO:0140546	1.43342e-36	35.8436	296	50	28	21100	IFIH1,OAS3,IFIT3,IFIT2,GBP1,DDX58,DTX3L,IFIT5,HERC5,TRIM56,IFI6,OAS1,ZBP1,TRIM21,MX1,RTP4,STAT1,OAS2,IFIT1,DDX60,OASL,DHX58,PARP9,IRF7,IFI44L,ISG15,GBP3,SHFL
GO:BP	defense response to virus	GO:0051607	1.43342e-36	35.8436	295	50	28	21100	IFIH1,OAS3,IFIT3,IFIT2,GBP1,DDX58,DTX3L,IFIT5,HERC5,TRIM56,IFI6,OAS1,ZBP1,TRIM21,MX1,RTP4,STAT1,OAS2,IFIT1,DDX60,OASL,DHX58,PARP9,IRF7,IFI44L,ISG15,GBP3,SHFL
GO:BP	response to virus	GO:0009615	3.33425e-35	34.477	389	50	29	21100	IFIH1,OAS3,IFIT3,IFIT2,GBP1,DDX58,DTX3L,IFIT5,HERC5,TRIM56,IFI6,OAS1,ZBP1,TRIM21,MX1,IFI44,RTP4,STAT1,OAS2,IFIT1,DDX60,OASL,DHX58,PARP9,IRF7,IFI44L,ISG15,GBP3,SHFL
GO:BP	innate immune response	GO:0045087	1.08395e-27	26.965	907	50	31	21100	IFIH1,OAS3,IFIT3,IFIT2,GBP1,DDX58,PSMB9,DTX3L,IFIT5,HERC5,GBP5,TRIM56,IFI6,OAS1,ZBP1,TRIM21,MX1,PARP14,STAT1,OAS2,IFIT1,DDX60,OASL,GBP2,DHX58,PARP9,IRF7,ISG15,GBP4,GBP3,SHFL
GO:BP	defense response to other organism	GO:0098542	1.98907e-27	26.7013	1167	50	33	21100	IFIH1,OAS3,IFIT3,IFIT2,GBP1,DDX58,PSMB9,DTX3L,IFIT5,HERC5,GBP5,TRIM56,IFI6,OAS1,ZBP1,TRIM21,MX1,PARP14,RTP4,STAT1,OAS2,IFIT1,DDX60,OASL,GBP2,DHX58,PARP9,IRF7,IFI44L,ISG15,GBP4,GBP3,SHFL
GO:BP	response to other organism	GO:0051707	2.14982e-25	24.6676	1507	50	34	21100	IFIH1,OAS3,IFIT3,IFIT2,GBP1,DDX58,PSMB9,DTX3L,IFIT5,HERC5,GBP5,TRIM56,IFI6,OAS1,ZBP1,TRIM21,MX1,PARP14,IFI44,RTP4,STAT1,OAS2,IFIT1,DDX60,OASL,GBP2,DHX58,PARP9,IRF7,IFI44L,ISG15,GBP4,GBP3,SHFL
GO:BP	response to external biotic stimulus	GO:0043207	2.14982e-25	24.6676	1509	50	34	21100	IFIH1,OAS3,IFIT3,IFIT2,GBP1,DDX58,PSMB9,DTX3L,IFIT5,HERC5,GBP5,TRIM56,IFI6,OAS1,ZBP1,TRIM21,MX1,PARP14,IFI44,RTP4,STAT1,OAS2,IFIT1,DDX60,OASL,GBP2,DHX58,PARP9,IRF7,IFI44L,ISG15,GBP4,GBP3,SHFL
GO:BP	response to biotic stimulus	GO:0009607	4.47918e-25	24.3488	1549	50	34	21100	IFIH1,OAS3,IFIT3,IFIT2,GBP1,DDX58,PSMB9,DTX3L,IFIT5,HERC5,GBP5,TRIM56,IFI6,OAS1,ZBP1,TRIM21,MX1,PARP14,IFI44,RTP4,STAT1,OAS2,IFIT1,DDX60,OASL,GBP2,DHX58,PARP9,IRF7,IFI44L,ISG15,GBP4,GBP3,SHFL
GO:BP	defense response	GO:0006952	6.20122e-25	24.2075	1736	50	35	21100	IFIH1,OAS3,IFIT3,TAP1,IFIT2,GBP1,DDX58,PSMB9,DTX3L,IFIT5,HERC5,GBP5,TRIM56,IFI6,OAS1,ZBP1,TRIM21,MX1,PARP14,RTP4,STAT1,OAS2,IFIT1,DDX60,OASL,GBP2,DHX58,PARP9,IRF7,IFI44L,POLB,ISG15,GBP4,GBP3,SHFL
GO:BP	immune response	GO:0006955	6.20122e-25	24.2075	1906	50	36	21100	IFIH1,OAS3,IFIT3,TAP1,IFIT2,GBP1,DDX58,PSMB9,DTX3L,IFIT5,HERC5,TAP2,GBP5,TRIM56,IFI6,OAS1,ZBP1,TRIM21,MX1,PARP14,IFI44,STAT1,OAS2,IFIT1,DDX60,OASL,GBP2,DHX58,PARP9,IRF7,IFI44L,ISG15,GBP4,BTN3A3,GBP3,SHFL
GO:BP	biological process involved in interspecies interaction between organisms	GO:0044419	3.15158e-24	23.5015	1659	50	34	21100	IFIH1,OAS3,IFIT3,IFIT2,GBP1,DDX58,PSMB9,DTX3L,IFIT5,HERC5,GBP5,TRIM56,IFI6,OAS1,ZBP1,TRIM21,MX1,PARP14,IFI44,RTP4,STAT1,OAS2,IFIT1,DDX60,OASL,GBP2,DHX58,PARP9,IRF7,IFI44L,ISG15,GBP4,GBP3,SHFL
GO:BP	immune system process	GO:0002376	6.84009e-22	21.1649	2781	50	38	21100	IFIH1,OAS3,IFIT3,TAP1,IFIT2,GBP1,DDX58,PSMB9,DTX3L,IFIT5,HERC5,TAP2,GBP5,TRIM56,IFI6,OAS1,ZBP1,TRIM21,MX1,PARP14,IFI44,STAT1,OAS2,IFIT1,DDX60,OASL,GBP2,DHX58,PARP9,IRF7,IFI44L,POLB,PSME2,ISG15,GBP4,BTN3A3,GBP3,SHFL
GO:BP	response to cytokine	GO:0034097	1.26758e-20	19.897	921	50	26	21100	IFIH1,OAS3,IFIT3,IFIT2,GBP1,DDX58,PSMB9,GBP5,TRIM56,OAS1,ZBP1,TRIM21,MX1,PARP14,STAT1,OAS2,IFIT1,XAF1,OASL,GBP2,PARP9,IRF7,ISG15,GBP4,GBP3,SHFL
GO:BP	regulation of response to biotic stimulus	GO:0002831	2.72552e-20	19.5646	364	45	19	21100	OAS3,DDX58,PSMB9,DTX3L,HERC5,GBP5,TRIM56,OAS1,ZBP1,TRIM21,PARP14,STAT1,IFIT1,DDX60,OASL,DHX58,PARP9,IRF7,ISG15
GO:BP	response to external stimulus	GO:0009605	4.86535e-17	16.3129	2788	50	34	21100	IFIH1,OAS3,IFIT3,IFIT2,GBP1,DDX58,PSMB9,DTX3L,IFIT5,HERC5,GBP5,TRIM56,IFI6,OAS1,ZBP1,TRIM21,MX1,PARP14,IFI44,RTP4,STAT1,OAS2,IFIT1,DDX60,OASL,GBP2,DHX58,PARP9,IRF7,IFI44L,ISG15,GBP4,GBP3,SHFL
GO:BP	negative regulation of viral process	GO:0048525	2.02942e-16	15.6926	93	50	12	21100	IFIH1,OAS3,IFIT5,OAS1,TRIM21,MX1,STAT1,OAS2,IFIT1,OASL,ISG15,SHFL
GO:BP	response to type I interferon	GO:0034340	5.55507e-16	15.2553	70	50	11	21100	OAS3,TRIM56,OAS1,ZBP1,MX1,STAT1,OAS2,IFIT1,IRF7,ISG15,SHFL
GO:BP	cellular response to cytokine stimulus	GO:0071345	2.25635e-15	14.6466	831	49	21	21100	OAS3,IFIT3,IFIT2,GBP1,PSMB9,GBP5,TRIM56,OAS1,ZBP1,MX1,PARP14,STAT1,OAS2,IFIT1,OASL,GBP2,PARP9,IRF7,ISG15,GBP4,GBP3
GO:BP	positive regulation of type I interferon production	GO:0032481	3.47111e-15	14.4595	61	45	10	21100	IFIH1,OAS3,DDX58,TRIM56,OAS1,STAT1,OAS2,DHX58,IRF7,ISG15
GO:BP	negative regulation of viral genome replication	GO:0045071	4.18265e-15	14.3785	56	50	10	21100	IFIH1,OAS3,IFIT5,OAS1,MX1,OAS2,IFIT1,OASL,ISG15,SHFL
GO:BP	positive regulation of interferon-beta production	GO:0032728	7.35e-15	14.1337	41	45	9	21100	IFIH1,OAS3,DDX58,TRIM56,OAS1,OAS2,DHX58,IRF7,ISG15
GO:BP	type I interferon production	GO:0032606	8.87383e-15	14.0519	102	45	11	21100	IFIH1,OAS3,DDX58,TRIM56,OAS1,TRIM21,STAT1,OAS2,DHX58,IRF7,ISG15
GO:BP	regulation of type I interferon production	GO:0032479	8.87383e-15	14.0519	102	45	11	21100	IFIH1,OAS3,DDX58,TRIM56,OAS1,TRIM21,STAT1,OAS2,DHX58,IRF7,ISG15
GO:BP	response to stress	GO:0006950	7.54001e-14	13.1226	3851	50	35	21100	IFIH1,OAS3,IFIT3,TAP1,IFIT2,GBP1,DDX58,PSMB9,DTX3L,IFIT5,HERC5,GBP5,TRIM56,IFI6,OAS1,ZBP1,TRIM21,MX1,PARP14,RTP4,STAT1,OAS2,IFIT1,DDX60,OASL,GBP2,DHX58,PARP9,IRF7,IFI44L,POLB,ISG15,GBP4,GBP3,SHFL
GO:BP	regulation of viral process	GO:0050792	1.15782e-13	12.9364	161	50	12	21100	IFIH1,OAS3,IFIT5,OAS1,TRIM21,MX1,STAT1,OAS2,IFIT1,OASL,ISG15,SHFL
GO:BP	interferon-beta production	GO:0032608	1.43227e-13	12.844	57	45	9	21100	IFIH1,OAS3,DDX58,TRIM56,OAS1,OAS2,DHX58,IRF7,ISG15
GO:BP	regulation of interferon-beta production	GO:0032648	1.43227e-13	12.844	57	45	9	21100	IFIH1,OAS3,DDX58,TRIM56,OAS1,OAS2,DHX58,IRF7,ISG15
GO:BP	regulation of defense response	GO:0031347	2.02234e-13	12.6941	629	45	17	21100	OAS3,DDX58,PSMB9,DTX3L,HERC5,GBP5,TRIM56,OAS1,ZBP1,TRIM21,PARP14,STAT1,IFIT1,DHX58,PARP9,IRF7,ISG15
GO:BP	regulation of viral genome replication	GO:0045069	2.72356e-13	12.5649	86	50	10	21100	IFIH1,OAS3,IFIT5,OAS1,MX1,OAS2,IFIT1,OASL,ISG15,SHFL
GO:BP	cellular response to type I interferon	GO:0071357	3.90382e-13	12.4085	64	45	9	21100	OAS3,TRIM56,OAS1,ZBP1,STAT1,OAS2,IFIT1,IRF7,ISG15
GO:BP	regulation of response to external stimulus	GO:0032101	4.83375e-13	12.3157	950	39	18	21100	OAS3,DDX58,PSMB9,DTX3L,HERC5,GBP5,TRIM56,OAS1,ZBP1,TRIM21,PARP14,STAT1,IFIT1,DDX60,OASL,DHX58,PARP9,IRF7
GO:BP	cellular response to virus	GO:0098586	5.77299e-13	12.2386	78	39	9	21100	IFIH1,OAS3,DDX58,IFI6,OAS1,DDX60,OASL,DHX58,IRF7
GO:BP	regulation of viral life cycle	GO:1903900	7.34637e-13	12.1339	139	50	11	21100	IFIH1,OAS3,IFIT5,OAS1,TRIM21,MX1,OAS2,IFIT1,OASL,ISG15,SHFL
GO:BP	response to interferon-gamma	GO:0034341	1.54782e-12	11.8103	149	50	11	21100	GBP1,GBP5,TRIM21,PARP14,STAT1,GBP2,PARP9,IRF7,GBP4,GBP3,SHFL
GO:BP	regulation of innate immune response	GO:0045088	3.19779e-12	11.4951	245	45	12	21100	OAS3,PSMB9,GBP5,TRIM56,OAS1,ZBP1,TRIM21,PARP14,DHX58,PARP9,IRF7,ISG15
GO:BP	interleukin-27-mediated signaling pathway	GO:0070106	5.53672e-12	11.2567	7	34	5	21100	OAS1,MX1,STAT1,OAS2,OASL
GO:BP	cytoplasmic pattern recognition receptor signaling pathway in response to virus	GO:0039528	6.96225e-12	11.1573	34	39	7	21100	IFIH1,OAS3,DDX58,DDX60,OASL,DHX58,IRF7
GO:BP	regulation of immune response	GO:0050776	8.70419e-12	11.0603	903	47	18	21100	IFIH1,OAS3,GBP1,DDX58,PSMB9,GBP5,TRIM56,OAS1,ZBP1,TRIM21,PARP14,DDX60,OASL,DHX58,PARP9,IRF7,ISG15,BTN3A3
GO:BP	viral genome replication	GO:0019079	1.41197e-11	10.8502	130	50	10	21100	IFIH1,OAS3,IFIT5,OAS1,MX1,OAS2,IFIT1,OASL,ISG15,SHFL
GO:BP	viral process	GO:0016032	1.74151e-11	10.7591	419	50	14	21100	IFIH1,OAS3,IFIT5,OAS1,TRIM21,MX1,STAT1,OAS2,IFIT1,OASL,PARP9,IRF7,ISG15,SHFL
GO:BP	type I interferon signaling pathway	GO:0060337	1.99967e-11	10.699	62	45	8	21100	OAS3,TRIM56,OAS1,ZBP1,STAT1,OAS2,IRF7,ISG15
GO:BP	regulation of response to cytokine stimulus	GO:0060759	3.6287e-11	10.4402	161	45	10	21100	IFIH1,OAS3,DDX58,TRIM56,OAS1,ZBP1,PARP14,PARP9,IRF7,ISG15
GO:BP	MDA-5 signaling pathway	GO:0039530	2.09796e-10	9.6782	11	39	5	21100	IFIH1,OAS3,DDX60,DHX58,IRF7
GO:BP	cellular response to interferon-gamma	GO:0071346	3.7921e-10	9.42112	128	49	9	21100	GBP1,GBP5,PARP14,STAT1,GBP2,PARP9,IRF7,GBP4,GBP3
GO:BP	cytoplasmic pattern recognition receptor signaling pathway	GO:0002753	3.97005e-10	9.4012	60	39	7	21100	IFIH1,OAS3,DDX58,DDX60,OASL,DHX58,IRF7
GO:BP	cytokine-mediated signaling pathway	GO:0019221	6.0228e-10	9.2202	500	45	13	21100	OAS3,PSMB9,TRIM56,OAS1,ZBP1,MX1,PARP14,STAT1,OAS2,OASL,PARP9,IRF7,ISG15
GO:BP	positive regulation of response to cytokine stimulus	GO:0060760	6.08167e-10	9.21598	64	39	7	21100	IFIH1,DDX58,TRIM56,ZBP1,PARP14,PARP9,IRF7
GO:BP	response to organic substance	GO:0010033	1.22291e-09	8.91261	3010	50	27	21100	IFIH1,OAS3,IFIT3,IFIT2,GBP1,DDX58,PSMB9,GBP5,TRIM56,OAS1,ZBP1,TRIM21,MX1,PARP14,STAT1,OAS2,IFIT1,XAF1,OASL,GBP2,PARP9,IRF7,POLB,ISG15,GBP4,GBP3,SHFL
GO:BP	regulation of defense response to virus	GO:0050688	1.23643e-09	8.90783	75	37	7	21100	DDX58,DTX3L,HERC5,STAT1,IFIT1,DHX58,PARP9
GO:BP	regulation of immune system process	GO:0002682	1.66624e-09	8.77826	1442	47	19	21100	IFIH1,OAS3,GBP1,DDX58,PSMB9,GBP5,TRIM56,OAS1,ZBP1,TRIM21,PARP14,STAT1,DDX60,OASL,DHX58,PARP9,IRF7,ISG15,BTN3A3
GO:BP	positive regulation of response to biotic stimulus	GO:0002833	1.66624e-09	8.77826	196	39	9	21100	PSMB9,GBP5,TRIM56,ZBP1,DDX60,OASL,DHX58,PARP9,IRF7
GO:BP	viral life cycle	GO:0019058	3.28462e-09	8.48351	313	50	11	21100	IFIH1,OAS3,IFIT5,OAS1,TRIM21,MX1,OAS2,IFIT1,OASL,ISG15,SHFL
GO:BP	regulation of type I interferon-mediated signaling pathway	GO:0060338	5.43504e-09	8.2648	40	45	6	21100	OAS3,TRIM56,OAS1,ZBP1,IRF7,ISG15
GO:BP	regulation of cytokine production	GO:0001817	7.57187e-09	8.1208	726	47	14	21100	IFIH1,OAS3,GBP1,DDX58,GBP5,TRIM56,OAS1,TRIM21,STAT1,OAS2,DHX58,IRF7,ISG15,BTN3A3
GO:BP	cytokine production	GO:0001816	8.2759e-09	8.08218	732	47	14	21100	IFIH1,OAS3,GBP1,DDX58,GBP5,TRIM56,OAS1,TRIM21,STAT1,OAS2,DHX58,IRF7,ISG15,BTN3A3
GO:BP	regulation of ribonuclease activity	GO:0060700	8.3242e-09	8.07966	8	34	4	21100	OAS3,OAS1,OAS2,OASL
GO:BP	regulation of response to stress	GO:0080134	9.19301e-09	8.03654	1312	39	16	21100	OAS3,DDX58,PSMB9,DTX3L,HERC5,GBP5,TRIM56,OAS1,ZBP1,TRIM21,PARP14,STAT1,IFIT1,DHX58,PARP9,IRF7
GO:BP	cellular response to organic substance	GO:0071310	1.00735e-08	7.99682	2391	49	23	21100	IFIH1,OAS3,IFIT3,IFIT2,GBP1,DDX58,PSMB9,GBP5,TRIM56,OAS1,ZBP1,MX1,PARP14,STAT1,OAS2,IFIT1,OASL,GBP2,PARP9,IRF7,ISG15,GBP4,GBP3
GO:BP	pattern recognition receptor signaling pathway	GO:0002221	1.73612e-08	7.76042	173	39	8	21100	IFIH1,OAS3,DDX58,OAS1,DDX60,OASL,DHX58,IRF7
GO:BP	regulation of cytokine-mediated signaling pathway	GO:0001959	1.85146e-08	7.73248	150	45	8	21100	OAS3,TRIM56,OAS1,ZBP1,PARP14,PARP9,IRF7,ISG15
GO:BP	RIG-I signaling pathway	GO:0039529	2.01889e-08	7.69489	28	36	5	21100	OAS3,DDX58,DDX60,OASL,DHX58
GO:BP	positive regulation of cytokine production	GO:0001819	5.87277e-08	7.23116	470	45	11	21100	IFIH1,OAS3,DDX58,GBP5,TRIM56,OAS1,STAT1,OAS2,DHX58,IRF7,ISG15
GO:BP	response to stimulus	GO:0050896	1.56168e-07	6.80641	8885	50	41	21100	IFIH1,OAS3,IFIT3,TAP1,IFIT2,GBP1,DDX58,PSMB9,DTX3L,IFIT5,HERC5,TAP2,GBP5,TRIM56,IFI6,OAS1,ZBP1,TRIM21,MX1,PARP14,IFI44,RTP4,STAT1,OAS2,IFIT1,DDX60,XAF1,OASL,GBP2,DHX58,PARP9,IRF7,IFI44L,HSH2D,SCO2,POLB,ISG15,GBP4,BTN3A3,GBP3,SHFL
GO:BP	immune response-regulating signaling pathway	GO:0002764	1.67148e-07	6.7769	497	47	11	21100	IFIH1,OAS3,GBP1,DDX58,PSMB9,OAS1,DDX60,OASL,DHX58,IRF7,BTN3A3
GO:BP	negative regulation of innate immune response	GO:0045824	1.71457e-07	6.76584	72	45	6	21100	OAS3,OAS1,TRIM21,PARP14,DHX58,ISG15
GO:BP	antiviral innate immune response	GO:0140374	2.62489e-07	6.58089	19	31	4	21100	DDX58,OAS1,MX1,IFIT1
GO:BP	regulation of nuclease activity	GO:0032069	5.86132e-07	6.232	21	34	4	21100	OAS3,OAS1,OAS2,OASL
GO:BP	response to chemical	GO:0042221	6.69889e-07	6.174	4336	50	28	21100	IFIH1,OAS3,IFIT3,IFIT2,GBP1,DDX58,PSMB9,GBP5,TRIM56,OAS1,ZBP1,TRIM21,MX1,PARP14,RTP4,STAT1,OAS2,IFIT1,XAF1,OASL,GBP2,PARP9,IRF7,POLB,ISG15,GBP4,GBP3,SHFL
GO:BP	cellular response to chemical stimulus	GO:0070887	7.98561e-07	6.09769	3019	49	23	21100	IFIH1,OAS3,IFIT3,IFIT2,GBP1,DDX58,PSMB9,GBP5,TRIM56,OAS1,ZBP1,MX1,PARP14,STAT1,OAS2,IFIT1,OASL,GBP2,PARP9,IRF7,ISG15,GBP4,GBP3
GO:BP	positive regulation of cytokine-mediated signaling pathway	GO:0001961	1.09796e-06	5.95941	57	39	5	21100	TRIM56,ZBP1,PARP14,PARP9,IRF7
GO:BP	positive regulation of interferon-alpha production	GO:0032727	1.44288e-06	5.84077	23	39	4	21100	IFIH1,DDX58,STAT1,IRF7
GO:BP	positive regulation of response to external stimulus	GO:0032103	1.77194e-06	5.75155	453	39	9	21100	PSMB9,GBP5,TRIM56,ZBP1,DDX60,OASL,DHX58,PARP9,IRF7
GO:BP	negative regulation of response to biotic stimulus	GO:0002832	1.86589e-06	5.72911	109	45	6	21100	OAS3,OAS1,TRIM21,PARP14,DHX58,ISG15
GO:BP	regulation of response to stimulus	GO:0048583	2.12931e-06	5.67176	3895	39	22	21100	IFIH1,OAS3,GBP1,DDX58,PSMB9,DTX3L,IFIT5,HERC5,GBP5,TRIM56,IFI6,OAS1,ZBP1,TRIM21,PARP14,STAT1,IFIT1,DDX60,OASL,DHX58,PARP9,IRF7
GO:BP	cellular response to interferon-alpha	GO:0035457	2.53035e-06	5.59682	12	20	3	21100	IFIT3,IFIT2,OAS1
GO:BP	ISG15-protein conjugation	GO:0032020	2.82833e-06	5.54847	6	45	3	21100	UBE2L6,HERC5,ISG15
GO:BP	regulation of interferon-alpha production	GO:0032647	3.49484e-06	5.45657	29	39	4	21100	IFIH1,DDX58,STAT1,IRF7
GO:BP	interferon-alpha production	GO:0032607	3.49484e-06	5.45657	29	39	4	21100	IFIH1,DDX58,STAT1,IRF7
GO:BP	positive regulation of tumor necrosis factor production	GO:0032760	4.01957e-06	5.39582	99	30	5	21100	IFIH1,OAS3,DDX58,OAS1,OAS2
GO:BP	positive regulation of defense response to virus by host	GO:0002230	4.69931e-06	5.32797	33	37	4	21100	DDX58,DTX3L,STAT1,PARP9
GO:BP	positive regulation of tumor necrosis factor superfamily cytokine production	GO:1903557	4.77935e-06	5.32063	103	30	5	21100	IFIH1,OAS3,DDX58,OAS1,OAS2
GO:BP	positive regulation of innate immune response	GO:0045089	5.74474e-06	5.24073	156	39	6	21100	PSMB9,GBP5,TRIM56,ZBP1,PARP9,IRF7
GO:BP	intracellular receptor signaling pathway	GO:0030522	6.9505e-06	5.15798	264	39	7	21100	IFIH1,OAS3,DDX58,DDX60,OASL,DHX58,IRF7
GO:BP	positive regulation of response to stimulus	GO:0048584	7.81511e-06	5.10706	2169	39	16	21100	IFIH1,GBP1,DDX58,PSMB9,DTX3L,IFIT5,GBP5,TRIM56,ZBP1,TRIM21,PARP14,DDX60,OASL,DHX58,PARP9,IRF7
GO:BP	interferon-gamma-mediated signaling pathway	GO:0060333	7.88021e-06	5.10346	36	39	4	21100	PARP14,STAT1,PARP9,IRF7
GO:BP	positive regulation of RIG-I signaling pathway	GO:1900246	1.03248e-05	4.98612	11	36	3	21100	DDX60,OASL,DHX58
GO:BP	response to interferon-beta	GO:0035456	1.14619e-05	4.94074	31	50	4	21100	OAS1,STAT1,XAF1,SHFL
GO:BP	regulation of defense response to virus by host	GO:0050691	1.39788e-05	4.85453	44	37	4	21100	DDX58,DTX3L,STAT1,PARP9
GO:BP	protein mono-ADP-ribosylation	GO:0140289	1.44546e-05	4.84	12	37	3	21100	PARP12,PARP14,PARP9
GO:BP	response to interferon-alpha	GO:0035455	1.46714e-05	4.83353	22	20	3	21100	IFIT3,IFIT2,OAS1
GO:BP	regulation of type III interferon production	GO:0034344	1.6275e-05	4.78848	5	8	2	21100	IFIH1,DDX58
GO:BP	type III interferon production	GO:0034343	1.6275e-05	4.78848	5	8	2	21100	IFIH1,DDX58
GO:BP	detection of virus	GO:0009597	2.41454e-05	4.61717	6	8	2	21100	IFIH1,DDX58
GO:BP	negative regulation of immune response	GO:0050777	3.05521e-05	4.51496	183	45	6	21100	OAS3,OAS1,TRIM21,PARP14,DHX58,ISG15
GO:BP	cytosol to endoplasmic reticulum transport	GO:0046967	3.07282e-05	4.51246	4	14	2	21100	TAP1,TAP2
GO:BP	negative regulation of IP-10 production	GO:0071659	3.17507e-05	4.49825	3	20	2	21100	OAS3,OAS1
GO:BP	cellular response to exogenous dsRNA	GO:0071360	3.36233e-05	4.47336	19	31	3	21100	IFIH1,DDX58,IFIT1
GO:BP	tumor necrosis factor production	GO:0032640	3.46359e-05	4.46047	160	30	5	21100	IFIH1,OAS3,DDX58,OAS1,OAS2
GO:BP	regulation of tumor necrosis factor production	GO:0032680	3.46359e-05	4.46047	160	30	5	21100	IFIH1,OAS3,DDX58,OAS1,OAS2
GO:BP	regulation of tumor necrosis factor superfamily cytokine production	GO:1903555	3.94775e-05	4.40365	165	30	5	21100	IFIH1,OAS3,DDX58,OAS1,OAS2
GO:BP	tumor necrosis factor superfamily cytokine production	GO:0071706	3.94775e-05	4.40365	165	30	5	21100	IFIH1,OAS3,DDX58,OAS1,OAS2
GO:BP	antigen processing and presentation of peptide antigen via MHC class I	GO:0002474	4.913e-05	4.30865	49	14	3	21100	TAP1,PSMB9,TAP2
GO:BP	positive regulation of immune system process	GO:0002684	5.7277e-05	4.24202	936	47	11	21100	GBP1,DDX58,PSMB9,GBP5,TRIM56,ZBP1,DDX60,DHX58,PARP9,IRF7,BTN3A3
GO:BP	regulation of IP-10 production	GO:0071658	5.74781e-05	4.2405	4	20	2	21100	OAS3,OAS1
GO:BP	negative regulation of chemokine (C-X-C motif) ligand 2 production	GO:2000342	5.74781e-05	4.2405	4	20	2	21100	OAS3,OAS1
GO:BP	IP-10 production	GO:0071612	5.74781e-05	4.2405	4	20	2	21100	OAS3,OAS1
GO:BP	positive regulation of type I interferon-mediated signaling pathway	GO:0060340	6.16908e-05	4.20978	19	39	3	21100	TRIM56,ZBP1,IRF7
GO:BP	cellular response to dsRNA	GO:0071359	6.27644e-05	4.20229	24	31	3	21100	IFIH1,DDX58,IFIT1
GO:BP	regulation of RIG-I signaling pathway	GO:0039535	6.48975e-05	4.18777	21	36	3	21100	DDX60,OASL,DHX58
GO:BP	negative regulation of type I interferon-mediated signaling pathway	GO:0060339	9.28566e-05	4.03219	19	45	3	21100	OAS3,OAS1,ISG15
GO:BP	protein polyubiquitination	GO:0000209	9.53395e-05	4.02073	268	23	5	21100	UBE2L6,PSMB9,DTX3L,TRIM56,TRIM21
GO:BP	regulation of viral-induced cytoplasmic pattern recognition receptor signaling pathway	GO:0039531	9.57782e-05	4.01873	24	36	3	21100	DDX60,OASL,DHX58
GO:BP	negative regulation of defense response	GO:0031348	0.000104328	3.9816	234	45	6	21100	OAS3,OAS1,TRIM21,PARP14,DHX58,ISG15
GO:BP	cellular response to interleukin-1	GO:0071347	0.000113169	3.94627	126	49	5	21100	GBP1,PSMB9,ZBP1,GBP2,GBP3
GO:BP	cellular response to stimulus	GO:0051716	0.000159727	3.79662	7399	49	32	21100	IFIH1,OAS3,IFIT3,IFIT2,GBP1,DDX58,PSMB9,DTX3L,IFIT5,GBP5,TRIM56,IFI6,OAS1,ZBP1,TRIM21,MX1,PARP14,STAT1,OAS2,IFIT1,DDX60,OASL,GBP2,DHX58,PARP9,IRF7,HSH2D,POLB,ISG15,GBP4,BTN3A3,GBP3
GO:BP	positive regulation of MDA-5 signaling pathway	GO:1900245	0.000173979	3.7595	4	36	2	21100	DDX60,DHX58
GO:BP	negative regulation of cytokine-mediated signaling pathway	GO:0001960	0.000179604	3.74568	73	45	4	21100	OAS3,OAS1,PARP14,ISG15
GO:BP	positive regulation of defense response	GO:0031349	0.000181024	3.74226	302	39	6	21100	PSMB9,GBP5,TRIM56,ZBP1,PARP9,IRF7
GO:BP	positive regulation of gene expression	GO:0010628	0.000194712	3.71061	1135	45	11	21100	IFIH1,OAS3,DDX58,GBP5,TRIM56,OAS1,STAT1,OAS2,DHX58,IRF7,ISG15
GO:BP	antigen processing and presentation of peptide antigen	GO:0048002	0.000198157	3.70299	82	14	3	21100	TAP1,PSMB9,TAP2
GO:BP	negative regulation of response to cytokine stimulus	GO:0060761	0.000214588	3.6684	77	45	4	21100	OAS3,OAS1,PARP14,ISG15
GO:BP	negative regulation of immune system process	GO:0002683	0.00026748	3.57271	419	45	7	21100	OAS3,GBP1,OAS1,TRIM21,PARP14,DHX58,ISG15
GO:BP	response to interleukin-1	GO:0070555	0.000268028	3.57182	153	49	5	21100	GBP1,PSMB9,ZBP1,GBP2,GBP3
GO:BP	response to bacterium	GO:0009617	0.000274716	3.56112	748	46	9	21100	OAS3,GBP5,OAS1,IFI44,OAS2,GBP2,DHX58,ISG15,GBP4
GO:BP	regulation of signal transduction	GO:0009966	0.00029513	3.52999	2947	39	16	21100	OAS3,GBP1,PSMB9,IFIT5,TRIM56,IFI6,OAS1,ZBP1,TRIM21,PARP14,STAT1,DDX60,OASL,DHX58,PARP9,IRF7
GO:BP	protein ADP-ribosylation	GO:0006471	0.000295421	3.52956	35	37	3	21100	PARP12,PARP14,PARP9
GO:BP	antigen processing and presentation of endogenous peptide antigen via MHC class I	GO:0019885	0.000297795	3.52608	13	14	2	21100	TAP1,TAP2
GO:BP	protein modification by small protein conjugation	GO:0032446	0.000330049	3.48142	907	23	7	21100	UBE2L6,IFIH1,PSMB9,DTX3L,HERC5,TRIM56,TRIM21
GO:BP	regulation of pattern recognition receptor signaling pathway	GO:0062207	0.000343188	3.46447	102	39	4	21100	DDX60,OASL,DHX58,IRF7
GO:BP	antigen processing and presentation of exogenous peptide antigen via MHC class I, TAP-dependent	GO:0002479	0.000373129	3.42814	23	9	2	21100	TAP1,PSMB9
GO:BP	positive regulation of immune response	GO:0050778	0.000438402	3.35813	600	47	8	21100	GBP1,PSMB9,GBP5,TRIM56,ZBP1,PARP9,IRF7,BTN3A3
GO:BP	response to exogenous dsRNA	GO:0043330	0.000455968	3.34107	49	31	3	21100	IFIH1,DDX58,IFIT1
GO:BP	regulation by virus of viral protein levels in host cell	GO:0046719	0.000520917	3.28323	8	31	2	21100	STAT1,IFIT1
GO:BP	regulation of MDA-5 signaling pathway	GO:0039533	0.000525435	3.27948	7	36	2	21100	DDX60,DHX58
GO:BP	positive regulation of pattern recognition receptor signaling pathway	GO:0062208	0.000543539	3.26477	45	36	3	21100	DDX60,OASL,DHX58
GO:BP	positive regulation of signal transduction	GO:0009967	0.000558507	3.25297	1513	39	11	21100	PSMB9,IFIT5,TRIM56,ZBP1,TRIM21,PARP14,DDX60,OASL,DHX58,PARP9,IRF7
GO:BP	cell surface receptor signaling pathway	GO:0007166	0.000558507	3.25297	2811	47	17	21100	OAS3,GBP1,PSMB9,DTX3L,TRIM56,IFI6,OAS1,ZBP1,MX1,PARP14,STAT1,OAS2,OASL,PARP9,IRF7,ISG15,BTN3A3
GO:BP	antigen processing and presentation of endogenous peptide antigen	GO:0002483	0.000599454	3.22224	19	14	2	21100	TAP1,TAP2
GO:BP	antigen processing and presentation	GO:0019882	0.000643036	3.19176	128	14	3	21100	TAP1,PSMB9,TAP2
GO:BP	response to dsRNA	GO:0043331	0.000643036	3.19176	56	31	3	21100	IFIH1,DDX58,IFIT1
GO:BP	positive regulation of monocyte chemotactic protein-1 production	GO:0071639	0.000651642	3.18599	14	20	2	21100	OAS3,OAS1
GO:BP	antigen processing and presentation of exogenous peptide antigen via MHC class I	GO:0042590	0.00066836	3.17499	32	9	2	21100	TAP1,PSMB9
GO:BP	protein monoubiquitination	GO:0006513	0.000679593	3.16775	78	23	3	21100	DTX3L,TRIM56,TRIM21
GO:BP	protein modification by small protein conjugation or removal	GO:0070647	0.000822776	3.08472	1067	23	7	21100	UBE2L6,IFIH1,PSMB9,DTX3L,HERC5,TRIM56,TRIM21
GO:BP	chemokine (C-X-C motif) ligand 2 production	GO:0072567	0.000828936	3.08148	16	20	2	21100	OAS3,OAS1
GO:BP	regulation of chemokine (C-X-C motif) ligand 2 production	GO:2000341	0.000828936	3.08148	16	20	2	21100	OAS3,OAS1
GO:BP	antigen processing and presentation of endogenous antigen	GO:0019883	0.00106672	2.97195	26	14	2	21100	TAP1,TAP2
GO:BP	defense response to bacterium	GO:0042742	0.00108092	2.96621	365	46	6	21100	OAS3,OAS1,OAS2,GBP2,ISG15,GBP4
GO:BP	chemokine (C-X-C motif) ligand 9 production	GO:0035393	0.00112143	2.95023	1	3	1	21100	OAS3
GO:BP	regulation of chemokine (C-X-C motif) ligand 9 production	GO:0035394	0.00112143	2.95023	1	3	1	21100	OAS3
GO:BP	negative regulation of chemokine (C-X-C motif) ligand 9 production	GO:0035395	0.00112143	2.95023	1	3	1	21100	OAS3
GO:BP	regulation of cell communication	GO:0010646	0.00112318	2.94955	3336	39	16	21100	OAS3,GBP1,PSMB9,IFIT5,TRIM56,IFI6,OAS1,ZBP1,TRIM21,PARP14,STAT1,DDX60,OASL,DHX58,PARP9,IRF7
GO:BP	regulation of signaling	GO:0023051	0.00117797	2.92887	3351	39	16	21100	OAS3,GBP1,PSMB9,IFIT5,TRIM56,IFI6,OAS1,ZBP1,TRIM21,PARP14,STAT1,DDX60,OASL,DHX58,PARP9,IRF7
GO:BP	regulation of monocyte chemotactic protein-1 production	GO:0071637	0.00123346	2.90887	20	20	2	21100	OAS3,OAS1
GO:BP	monocyte chemotactic protein-1 production	GO:0071605	0.00123346	2.90887	20	20	2	21100	OAS3,OAS1
GO:BP	positive regulation of multicellular organismal process	GO:0051240	0.00123969	2.90669	1434	45	11	21100	IFIH1,OAS3,DDX58,GBP5,TRIM56,OAS1,STAT1,OAS2,DHX58,IRF7,ISG15
GO:BP	negative regulation of response to external stimulus	GO:0032102	0.00127131	2.89575	389	45	6	21100	OAS3,OAS1,TRIM21,PARP14,DHX58,ISG15
GO:BP	positive regulation of cell communication	GO:0010647	0.00144977	2.8387	1711	39	11	21100	PSMB9,IFIT5,TRIM56,ZBP1,TRIM21,PARP14,DDX60,OASL,DHX58,PARP9,IRF7
GO:BP	regulation of protein binding	GO:0043393	0.00145373	2.83752	198	31	4	21100	IFIT2,DTX3L,TRIM21,IFIT1
GO:BP	positive regulation of signaling	GO:0023056	0.00146144	2.83522	1715	39	11	21100	PSMB9,IFIT5,TRIM56,ZBP1,TRIM21,PARP14,DDX60,OASL,DHX58,PARP9,IRF7
GO:BP	negative regulation of chemokine production	GO:0032682	0.00157855	2.80174	23	20	2	21100	OAS3,OAS1
GO:BP	protein ubiquitination	GO:0016567	0.00171806	2.76496	849	23	6	21100	UBE2L6,PSMB9,DTX3L,HERC5,TRIM56,TRIM21
GO:BP	cellular response to tumor necrosis factor	GO:0071356	0.00175806	2.75497	242	49	5	21100	GBP1,PSMB9,STAT1,GBP2,GBP3
GO:BP	positive regulation of chromatin binding	GO:0035563	0.00195031	2.7099	14	37	2	21100	DTX3L,PARP9
GO:BP	signal transduction	GO:0007165	0.00195031	2.7099	5957	47	25	21100	IFIH1,OAS3,GBP1,DDX58,PSMB9,DTX3L,IFIT5,TRIM56,IFI6,OAS1,ZBP1,TRIM21,MX1,PARP14,STAT1,OAS2,DDX60,OASL,DHX58,PARP9,IRF7,HSH2D,POLB,ISG15,BTN3A3
GO:BP	antigen processing and presentation of exogenous peptide antigen	GO:0002478	0.00196049	2.70764	59	9	2	21100	TAP1,PSMB9
GO:BP	double-strand break repair via nonhomologous end joining	GO:0006303	0.00235252	2.62847	66	43	3	21100	DTX3L,PARP9,POLB
GO:BP	response to tumor necrosis factor	GO:0034612	0.00245846	2.60934	262	49	5	21100	GBP1,PSMB9,STAT1,GBP2,GBP3
GO:BP	regulation of response to interferon-gamma	GO:0060330	0.00246226	2.60867	16	37	2	21100	PARP14,PARP9
GO:BP	positive regulation of double-strand break repair via nonhomologous end joining	GO:2001034	0.00246226	2.60867	16	37	2	21100	DTX3L,PARP9
GO:BP	regulation of interferon-gamma-mediated signaling pathway	GO:0060334	0.00246226	2.60867	16	37	2	21100	PARP14,PARP9
GO:BP	antigen processing and presentation of exogenous antigen	GO:0019884	0.00266412	2.57445	70	9	2	21100	TAP1,PSMB9
GO:BP	positive regulation of biological process	GO:0048518	0.00280788	2.55162	6224	39	22	21100	IFIH1,OAS3,IFIT2,GBP1,DDX58,PSMB9,DTX3L,IFIT5,GBP5,TRIM56,OAS1,ZBP1,TRIM21,PARP14,STAT1,OAS2,IFIT1,DDX60,OASL,DHX58,PARP9,IRF7
GO:BP	regulation of binding	GO:0051098	0.00288813	2.53938	366	37	5	21100	IFIT2,DTX3L,TRIM21,IFIT1,PARP9
GO:BP	cellular response to interferon-beta	GO:0035458	0.0030848	2.51077	23	29	2	21100	OAS1,STAT1
GO:BP	intracellular signal transduction	GO:0035556	0.00326337	2.48633	2629	43	14	21100	IFIH1,OAS3,GBP1,DDX58,PSMB9,IFIT5,IFI6,TRIM21,STAT1,DDX60,OASL,DHX58,IRF7,POLB
GO:BP	regulation of NAD+ ADP-ribosyltransferase activity	GO:1901664	0.0034882	2.4574	1	11	1	21100	DTX3L
GO:BP	positive regulation of NAD+ ADP-ribosyltransferase activity	GO:1901666	0.0034882	2.4574	1	11	1	21100	DTX3L
GO:BP	positive regulation of interleukin-6 production	GO:0032755	0.00367165	2.43514	95	8	2	21100	IFIH1,DDX58
GO:BP	antigen processing and presentation of endogenous peptide antigen via MHC class Ib via ER pathway	GO:0002488	0.00436595	2.35992	1	14	1	21100	TAP2
GO:BP	antigen processing and presentation of endogenous peptide antigen via MHC class Ib via ER pathway, TAP-dependent	GO:0002489	0.00436595	2.35992	1	14	1	21100	TAP2
GO:BP	negative regulation of chemokine (C-C motif) ligand 5 production	GO:0071650	0.00465122	2.33243	5	3	1	21100	OAS3
GO:BP	regulation of chromatin binding	GO:0035561	0.00481348	2.31754	23	37	2	21100	DTX3L,PARP9
GO:BP	negative regulation of signal transduction	GO:0009968	0.00631813	2.19941	1243	36	8	21100	OAS3,GBP1,PSMB9,IFI6,OAS1,PARP14,STAT1,DHX58
GO:BP	signaling	GO:0023052	0.00651311	2.18621	6451	47	25	21100	IFIH1,OAS3,GBP1,DDX58,PSMB9,DTX3L,IFIT5,TRIM56,IFI6,OAS1,ZBP1,TRIM21,MX1,PARP14,STAT1,OAS2,DDX60,OASL,DHX58,PARP9,IRF7,HSH2D,POLB,ISG15,BTN3A3
GO:BP	interleukin-1-mediated signaling pathway	GO:0070498	0.00662866	2.17857	48	21	2	21100	PSMB9,ZBP1
GO:BP	negative regulation of response to stimulus	GO:0048585	0.00690749	2.16068	1599	29	8	21100	OAS3,GBP1,PSMB9,IFI6,OAS1,TRIM21,PARP14,STAT1
GO:BP	negative regulation of protein modification by small protein conjugation or removal	GO:1903321	0.0071433	2.1461	96	45	3	21100	DTX3L,TRIM21,ISG15
GO:BP	cell communication	GO:0007154	0.00734221	2.13417	6508	47	25	21100	IFIH1,OAS3,GBP1,DDX58,PSMB9,DTX3L,IFIT5,TRIM56,IFI6,OAS1,ZBP1,TRIM21,MX1,PARP14,STAT1,OAS2,DDX60,OASL,DHX58,PARP9,IRF7,HSH2D,POLB,ISG15,BTN3A3
GO:BP	regulation of double-strand break repair via nonhomologous end joining	GO:2001032	0.00739071	2.13131	29	37	2	21100	DTX3L,PARP9
GO:BP	negative regulation of cytokine production	GO:0001818	0.00777244	2.10944	278	36	4	21100	OAS3,GBP1,OAS1,DHX58
GO:BP	regulation of interleukin-6 production	GO:0032675	0.00799505	2.09718	146	8	2	21100	IFIH1,DDX58
GO:BP	interleukin-6 production	GO:0032635	0.00799505	2.09718	146	8	2	21100	IFIH1,DDX58
GO:BP	defense response to protozoan	GO:0042832	0.00829433	2.08122	25	46	2	21100	GBP2,GBP4
GO:BP	negative regulation of metanephric nephron tubule epithelial cell differentiation	GO:0072308	0.00839446	2.07601	1	29	1	21100	STAT1
GO:BP	regulation of molecular function	GO:0065009	0.00842786	2.07428	3050	37	13	21100	OAS3,IFIT2,DDX58,PSMB9,DTX3L,HERC5,IFI6,OAS1,TRIM21,OAS2,IFIT1,OASL,PARP9
GO:BP	positive regulation of macromolecule metabolic process	GO:0010604	0.00877464	2.05677	3465	45	16	21100	IFIH1,OAS3,DDX58,DTX3L,GBP5,TRIM56,OAS1,TRIM21,PARP14,STAT1,OAS2,DHX58,PARP9,IRF7,PSME2,ISG15
GO:BP	response to protozoan	GO:0001562	0.00879179	2.05592	26	46	2	21100	GBP2,GBP4
GO:BP	regulation of multicellular organismal process	GO:0051239	0.00891436	2.04991	2666	47	14	21100	IFIH1,OAS3,GBP1,DDX58,GBP5,TRIM56,OAS1,TRIM21,STAT1,OAS2,DHX58,IRF7,ISG15,BTN3A3
GO:BP	negative regulation of cell communication	GO:0010648	0.00994096	2.00257	1351	36	8	21100	OAS3,GBP1,PSMB9,IFI6,OAS1,PARP14,STAT1,DHX58
GO:BP	regulation of chemokine (C-C motif) ligand 5 production	GO:0071649	0.0100272	1.99882	12	3	1	21100	OAS3
GO:BP	chemokine (C-C motif) ligand 5 production	GO:0071609	0.0100272	1.99882	12	3	1	21100	OAS3
GO:BP	negative regulation of signaling	GO:0023057	0.0100272	1.99882	1356	36	8	21100	OAS3,GBP1,PSMB9,IFI6,OAS1,PARP14,STAT1,DHX58
GO:BP	T cell receptor signaling pathway	GO:0050852	0.0100776	1.99664	149	9	2	21100	GBP1,PSMB9
GO:BP	protein K63-linked ubiquitination	GO:0070534	0.0101616	1.99304	57	23	2	21100	TRIM56,TRIM21
GO:BP	viral gene expression	GO:0019080	0.0102461	1.98944	101	50	3	21100	TRIM21,PARP9,SHFL
GO:BP	positive regulation of chemokine production	GO:0032722	0.0110911	1.95503	69	20	2	21100	OAS3,OAS1
GO:BP	positive regulation of erythrocyte differentiation	GO:0045648	0.0113361	1.94554	31	45	2	21100	STAT1,ISG15
GO:BP	peptide antigen transport	GO:0046968	0.0113361	1.94554	3	14	1	21100	TAP2
GO:BP	obsolete base-excision repair, base-free sugar-phosphate removal	GO:0006286	0.0115579	1.93712	1	43	1	21100	POLB
GO:BP	positive regulation of myeloid dendritic cell cytokine production	GO:0002735	0.0127096	1.89587	6	8	1	21100	DDX58
GO:BP	myeloid dendritic cell cytokine production	GO:0002372	0.0127096	1.89587	6	8	1	21100	DDX58
GO:BP	regulation of myeloid dendritic cell cytokine production	GO:0002733	0.0127096	1.89587	6	8	1	21100	DDX58
GO:BP	viral translational frameshifting	GO:0075523	0.0130661	1.88385	1	50	1	21100	SHFL
GO:BP	regulation of translational frameshifting	GO:2001124	0.0130661	1.88385	1	50	1	21100	SHFL
GO:BP	negative regulation of translational frameshifting	GO:2001125	0.0130661	1.88385	1	50	1	21100	SHFL
GO:BP	positive regulation of interleukin-4-mediated signaling pathway	GO:1902216	0.0135181	1.86908	2	26	1	21100	PARP14
GO:BP	activation of innate immune response	GO:0002218	0.0144179	1.8411	77	21	2	21100	PSMB9,ZBP1
GO:BP	negative regulation by virus of viral protein levels in host cell	GO:0046725	0.0148039	1.82962	2	29	1	21100	STAT1
GO:BP	negative regulation of mesenchymal to epithelial transition involved in metanephros morphogenesis	GO:0003340	0.0148039	1.82962	2	29	1	21100	STAT1
GO:BP	negative regulation of nephron tubule epithelial cell differentiation	GO:0072183	0.0148039	1.82962	2	29	1	21100	STAT1
GO:BP	symbiont intracellular protein transport in host	GO:0030581	0.0156822	1.80459	2	31	1	21100	IFIT1
GO:BP	intracellular transport of viral protein in host cell	GO:0019060	0.0156822	1.80459	2	31	1	21100	IFIT1
GO:BP	receptor signaling pathway via JAK-STAT	GO:0007259	0.0162341	1.78957	166	37	3	21100	PARP14,STAT1,PARP9
GO:BP	protein autoubiquitination	GO:0051865	0.0163262	1.78712	76	23	2	21100	DTX3L,TRIM21
GO:BP	antigen processing and presentation of endogenous peptide antigen via MHC class Ib	GO:0002476	0.0174616	1.75792	5	14	1	21100	TAP2
GO:BP	receptor signaling pathway via STAT	GO:0097696	0.0177036	1.75194	172	37	3	21100	PARP14,STAT1,PARP9
GO:BP	chemokine production	GO:0032602	0.0180347	1.74389	93	20	2	21100	OAS3,OAS1
GO:BP	regulation of chemokine production	GO:0032642	0.0180347	1.74389	93	20	2	21100	OAS3,OAS1
GO:BP	positive regulation of binding	GO:0051099	0.0180496	1.74353	174	37	3	21100	DTX3L,TRIM21,PARP9
GO:BP	positive regulation of metabolic process	GO:0009893	0.0186266	1.72987	3776	45	16	21100	IFIH1,OAS3,DDX58,DTX3L,GBP5,TRIM56,OAS1,TRIM21,PARP14,STAT1,OAS2,DHX58,PARP9,IRF7,PSME2,ISG15
GO:BP	positive regulation of receptor catabolic process	GO:2000646	0.0187074	1.72799	7	11	1	21100	DTX3L
GO:BP	regulation of interleukin-4-mediated signaling pathway	GO:1902214	0.018735	1.72735	3	26	1	21100	PARP14
GO:BP	apoptotic mitochondrial changes	GO:0008637	0.018735	1.72735	107	18	2	21100	IFIT2,IFI6
GO:BP	regulation of MyD88-independent toll-like receptor signaling pathway	GO:0034127	0.018735	1.72735	2	39	1	21100	IRF7
GO:BP	positive regulation of viral process	GO:0048524	0.0188711	1.7242	62	31	2	21100	TRIM21,IFIT1
GO:BP	positive regulation of protein binding	GO:0032092	0.0197465	1.70451	86	23	2	21100	DTX3L,TRIM21
GO:BP	positive regulation of necroptotic process	GO:0060545	0.0198104	1.70311	4	21	1	21100	ZBP1
GO:BP	antigen processing and presentation of peptide antigen via MHC class Ib	GO:0002428	0.0198104	1.70311	6	14	1	21100	TAP2
GO:BP	immunoglobulin heavy chain V-D-J recombination	GO:0071707	0.0202062	1.69452	2	43	1	21100	POLB
GO:BP	positive regulation of dendritic cell cytokine production	GO:0002732	0.0202407	1.69377	11	8	1	21100	DDX58
GO:BP	kidney mesenchymal cell proliferation	GO:0072135	0.0202407	1.69377	3	29	1	21100	STAT1
GO:BP	metanephric mesenchymal cell proliferation involved in metanephros development	GO:0072136	0.0202407	1.69377	3	29	1	21100	STAT1
GO:BP	regulation of erythrocyte differentiation	GO:0045646	0.0202407	1.69377	45	45	2	21100	STAT1,ISG15
GO:BP	regulation of hydrolase activity	GO:0051336	0.0202407	1.69377	992	44	7	21100	OAS3,PSMB9,IFI6,OAS1,OAS2,OASL,PSME2
GO:BP	negative regulation of mitochondrial depolarization	GO:0051902	0.0205389	1.68742	5	18	1	21100	IFI6
GO:BP	regulation of lactation	GO:1903487	0.0205389	1.68742	3	30	1	21100	OAS2
GO:BP	negative regulation of substrate adhesion-dependent cell spreading	GO:1900025	0.0205935	1.68627	13	7	1	21100	GBP1
GO:BP	negative regulation of cell morphogenesis involved in differentiation	GO:0010771	0.0205935	1.68627	13	7	1	21100	GBP1
GO:BP	negative regulation of protein deubiquitination	GO:0090086	0.0207395	1.6832	4	23	1	21100	TRIM21
GO:BP	ubiquitin-dependent protein catabolic process	GO:0006511	0.0210565	1.67661	675	11	3	21100	UBE2L6,PSMB9,DTX3L
GO:BP	negative regulation of biological process	GO:0048519	0.0210962	1.6758	5876	39	19	21100	IFIH1,OAS3,IFIT3,GBP1,PSMB9,DTX3L,IFIT5,IFI6,OAS1,TRIM21,MX1,PARP14,STAT1,OAS2,IFIT1,OASL,DHX58,PARP9,IRF7
GO:BP	modification-dependent protein catabolic process	GO:0019941	0.0218603	1.66034	686	11	3	21100	UBE2L6,PSMB9,DTX3L
GO:BP	positive regulation of protein localization to early endosome	GO:1902966	0.0218726	1.6601	9	11	1	21100	DTX3L
GO:BP	regulation of protein localization to early endosome	GO:1902965	0.0218726	1.6601	9	11	1	21100	DTX3L
GO:BP	response to type III interferon	GO:0034342	0.0220234	1.65712	2	50	1	21100	SHFL
GO:BP	modification-dependent macromolecule catabolic process	GO:0043632	0.0225021	1.64778	697	11	3	21100	UBE2L6,PSMB9,DTX3L
GO:BP	positive regulation of programmed necrotic cell death	GO:0062100	0.02284	1.6413	5	21	1	21100	ZBP1
GO:BP	positive regulation of interleukin-18 production	GO:0032741	0.02284	1.6413	7	15	1	21100	GBP5
GO:BP	cap1 mRNA methylation	GO:0097309	0.022896	1.64024	2	53	1	21100	CMTR1
GO:BP	cap mRNA methylation	GO:0036451	0.022896	1.64024	2	53	1	21100	CMTR1
GO:BP	regulation of I-kappaB kinase/NF-kappaB signaling	GO:0043122	0.0229725	1.63879	255	29	3	21100	IFIT5,TRIM21,STAT1
GO:BP	negative regulation of membrane depolarization	GO:1904180	0.0231325	1.63578	6	18	1	21100	IFI6
GO:BP	antigen receptor-mediated signaling pathway	GO:0050851	0.0233761	1.63123	261	9	2	21100	GBP1,PSMB9
GO:BP	protein sumoylation	GO:0016925	0.0234002	1.63078	55	2	1	21100	IFIH1
GO:BP	negative regulation of epithelial cell differentiation involved in kidney development	GO:2000697	0.0245664	1.60966	4	29	1	21100	STAT1
GO:BP	establishment of viral latency	GO:0019043	0.02469	1.60748	3	39	1	21100	IRF7
GO:BP	positive regulation of granulocyte macrophage colony-stimulating factor production	GO:0032725	0.0250287	1.60156	15	8	1	21100	DDX58
GO:BP	regulation of dendritic cell cytokine production	GO:0002730	0.0250287	1.60156	15	8	1	21100	DDX58
GO:BP	dendritic cell cytokine production	GO:0002371	0.0250287	1.60156	15	8	1	21100	DDX58
GO:BP	protein localization to early endosome	GO:1902946	0.0250505	1.60118	11	11	1	21100	DTX3L
GO:BP	regulation of receptor catabolic process	GO:2000644	0.0250505	1.60118	11	11	1	21100	DTX3L
GO:BP	positive regulation of double-strand break repair	GO:2000781	0.0252351	1.59799	65	37	2	21100	DTX3L,PARP9
GO:BP	positive regulation of tyrosine phosphorylation of STAT protein	GO:0042531	0.0252351	1.59799	65	37	2	21100	PARP14,PARP9
GO:BP	regulation of catalytic activity	GO:0050790	0.0253093	1.59672	2345	37	10	21100	OAS3,PSMB9,DTX3L,HERC5,IFI6,OAS1,OAS2,IFIT1,OASL,PARP9
GO:BP	histone H2B ubiquitination	GO:0033523	0.0269254	1.56984	12	11	1	21100	DTX3L
GO:BP	proteolysis involved in cellular protein catabolic process	GO:0051603	0.0283774	1.54703	778	11	3	21100	UBE2L6,PSMB9,DTX3L
GO:BP	granulocyte macrophage colony-stimulating factor production	GO:0032604	0.0287426	1.54147	18	8	1	21100	DDX58
GO:BP	positive regulation of protein localization to endosome	GO:1905668	0.0287426	1.54147	13	11	1	21100	DTX3L
GO:BP	regulation of granulocyte macrophage colony-stimulating factor production	GO:0032645	0.0287426	1.54147	18	8	1	21100	DDX58
GO:BP	negative regulation of MDA-5 signaling pathway	GO:0039534	0.0287426	1.54147	4	36	1	21100	DHX58
GO:BP	positive regulation of myeloid leukocyte mediated immunity	GO:0002888	0.0287426	1.54147	18	8	1	21100	DDX58
GO:BP	metanephric mesenchymal cell differentiation	GO:0072162	0.0287426	1.54147	5	29	1	21100	STAT1
GO:BP	negative regulation of kidney development	GO:0090185	0.0287426	1.54147	5	29	1	21100	STAT1
GO:BP	activation of immune response	GO:0002253	0.0291623	1.53518	400	21	3	21100	GBP1,PSMB9,ZBP1
GO:BP	translational frameshifting	GO:0006452	0.0294327	1.53117	3	50	1	21100	SHFL
GO:BP	I-kappaB kinase/NF-kappaB signaling	GO:0007249	0.0294327	1.53117	288	29	3	21100	IFIT5,TRIM21,STAT1
GO:BP	regulation of protein localization to endosome	GO:1905666	0.0300898	1.52158	14	11	1	21100	DTX3L
GO:BP	negative regulation of helicase activity	GO:0051097	0.0301876	1.52017	5	31	1	21100	IFIT1
GO:BP	regulation of MyD88-dependent toll-like receptor signaling pathway	GO:0034124	0.0302518	1.51925	4	39	1	21100	IRF7
GO:BP	immune response-activating cell surface receptor signaling pathway	GO:0002429	0.0302518	1.51925	314	9	2	21100	GBP1,PSMB9
GO:BP	immune response-activating signal transduction	GO:0002757	0.0302518	1.51925	314	9	2	21100	GBP1,PSMB9
GO:BP	regulation of interleukin-18 production	GO:0032661	0.0315737	1.50067	11	15	1	21100	GBP5
GO:BP	interleukin-18 production	GO:0032621	0.0315737	1.50067	11	15	1	21100	GBP5
GO:BP	positive regulation of immune effector process	GO:0002699	0.0319823	1.49509	241	36	3	21100	DDX58,DDX60,DHX58
GO:BP	regulation of interleukin-1-mediated signaling pathway	GO:2000659	0.0319823	1.49509	8	21	1	21100	ZBP1
GO:BP	cellular protein catabolic process	GO:0044257	0.0319823	1.49509	833	11	3	21100	UBE2L6,PSMB9,DTX3L
GO:BP	regulation of tyrosine phosphorylation of STAT protein	GO:0042509	0.0322126	1.49197	77	37	2	21100	PARP14,PARP9
GO:BP	positive regulation of myeloid leukocyte cytokine production involved in immune response	GO:0061081	0.0331099	1.48004	22	8	1	21100	DDX58
GO:BP	negative regulation of protein binding	GO:0032091	0.0333283	1.47719	94	31	2	21100	IFIT2,IFIT1
GO:BP	negative regulation of protein localization to plasma membrane	GO:1903077	0.0333441	1.47698	26	7	1	21100	GBP1
GO:BP	antigen processing and presentation via MHC class Ib	GO:0002475	0.0333441	1.47698	13	14	1	21100	TAP2
GO:BP	tyrosine phosphorylation of STAT protein	GO:0007260	0.0333441	1.47698	79	37	2	21100	PARP14,PARP9
GO:BP	positive regulation of NLRP3 inflammasome complex assembly	GO:1900227	0.0333441	1.47698	12	15	1	21100	GBP5
GO:BP	positive regulation of protein oligomerization	GO:0032461	0.0333441	1.47698	4	45	1	21100	ISG15
GO:BP	interleukin-4-mediated signaling pathway	GO:0035771	0.0333441	1.47698	7	26	1	21100	PARP14
GO:BP	negative regulation of T cell receptor signaling pathway	GO:0050860	0.0333441	1.47698	26	7	1	21100	GBP1
GO:BP	immune response-regulating cell surface receptor signaling pathway	GO:0002768	0.0342037	1.46593	344	9	2	21100	GBP1,PSMB9
GO:BP	pre-replicative complex assembly	GO:0036388	0.0342866	1.46488	21	9	1	21100	PSMB9
GO:BP	negative regulation of interleukin-2 production	GO:0032703	0.0342866	1.46488	27	7	1	21100	GBP1
GO:BP	cellular response to organic cyclic compound	GO:0071407	0.0352106	1.45333	569	31	4	21100	IFIH1,DDX58,STAT1,IFIT1
GO:BP	negative regulation of protein localization to cell periphery	GO:1904376	0.0352106	1.45333	28	7	1	21100	GBP1
GO:BP	viral latency	GO:0019042	0.0352106	1.45333	5	39	1	21100	IRF7
GO:BP	regulation of metanephric nephron tubule epithelial cell differentiation	GO:0072307	0.0361168	1.44229	7	29	1	21100	STAT1
GO:BP	metanephric nephron tubule epithelial cell differentiation	GO:0072257	0.0361168	1.44229	7	29	1	21100	STAT1
GO:BP	regulation of mesenchymal to epithelial transition involved in metanephros morphogenesis	GO:0003339	0.0361168	1.44229	7	29	1	21100	STAT1
GO:BP	negative regulation of response to interferon-gamma	GO:0060331	0.0366523	1.4359	8	26	1	21100	PARP14
GO:BP	negative regulation of interferon-gamma-mediated signaling pathway	GO:0060336	0.0366523	1.4359	8	26	1	21100	PARP14
GO:BP	protein poly-ADP-ribosylation	GO:0070212	0.0366523	1.4359	8	26	1	21100	PARP14
GO:BP	regulation of myeloid cell differentiation	GO:0045637	0.0367886	1.43429	208	45	3	21100	STAT1,IRF7,ISG15
GO:BP	positive regulation of protein localization to nucleus	GO:1900182	0.0378168	1.42232	87	37	2	21100	DTX3L,PARP9
GO:BP	cellular macromolecule catabolic process	GO:0044265	0.038511	1.41442	1152	45	7	21100	UBE2L6,PSMB9,DTX3L,OAS2,POLB,PSME2,ISG15
GO:BP	positive regulation of interferon-gamma-mediated signaling pathway	GO:0060335	0.038511	1.41442	6	37	1	21100	PARP9
GO:BP	positive regulation of response to interferon-gamma	GO:0060332	0.038511	1.41442	6	37	1	21100	PARP9
GO:BP	myeloid leukocyte cytokine production	GO:0061082	0.0387302	1.41195	28	8	1	21100	DDX58
GO:BP	protein auto-ADP-ribosylation	GO:0070213	0.0392925	1.40569	12	19	1	21100	PARP12
GO:BP	negative regulation of antigen receptor-mediated signaling pathway	GO:0050858	0.0396191	1.4021	33	7	1	21100	GBP1
GO:BP	mesenchymal cell differentiation involved in renal system development	GO:2001012	0.0396191	1.4021	8	29	1	21100	STAT1
GO:BP	mesenchymal cell differentiation involved in kidney development	GO:0072161	0.0396191	1.4021	8	29	1	21100	STAT1
GO:BP	negative regulation of macrophage apoptotic process	GO:2000110	0.0398452	1.39962	6	39	1	21100	IRF7
GO:BP	negative regulation of protein localization to membrane	GO:1905476	0.0403962	1.39366	34	7	1	21100	GBP1
GO:BP	apoptotic process	GO:0006915	0.041459	1.38238	1865	43	9	21100	IFIT3,IFIT2,IFI6,ZBP1,MX1,STAT1,XAF1,IRF7,POLB
GO:BP	negative regulation of translational elongation	GO:0045900	0.0421801	1.37489	5	50	1	21100	SHFL
GO:BP	peptide transport	GO:0015833	0.04245	1.37212	254	14	2	21100	TAP1,TAP2
GO:BP	negative regulation of ubiquitin-protein transferase activity	GO:0051444	0.04245	1.37212	23	11	1	21100	DTX3L
GO:BP	negative regulation of molecular function	GO:0044092	0.0427297	1.36927	1112	37	6	21100	IFIT2,DTX3L,IFI6,TRIM21,IFIT1,PARP9
GO:BP	regulation of macromolecule metabolic process	GO:0060255	0.0427297	1.36927	6787	52	25	21100	IFIH1,OAS3,GBP1,DDX58,PSMB9,DTX3L,HERC5,GBP5,TRIM56,IFI6,OAS1,TRIM21,PARP14,STAT1,OAS2,OASL,DHX58,PARP9,IRF7,POLB,PSME2,ISG15,BTN3A3,SHFL,SP110
GO:BP	tumor necrosis factor-mediated signaling pathway	GO:0033209	0.0441854	1.35472	124	29	2	21100	PSMB9,STAT1
GO:BP	regulation of protein oligomerization	GO:0032459	0.0447228	1.34947	6	45	1	21100	ISG15
GO:BP	protein catabolic process	GO:0030163	0.0453182	1.34373	996	11	3	21100	UBE2L6,PSMB9,DTX3L
GO:BP	positive regulation by symbiont of entry into host	GO:0075294	0.0453182	1.34373	12	23	1	21100	TRIM21
GO:BP	positive regulation of viral entry into host cell	GO:0046598	0.0453182	1.34373	12	23	1	21100	TRIM21
GO:BP	positive regulation of cellular respiration	GO:1901857	0.0458092	1.33905	14	20	1	21100	OAS1
GO:BP	histone H2A ubiquitination	GO:0033522	0.0465162	1.3324	26	11	1	21100	DTX3L
GO:BP	protein localization to endosome	GO:0036010	0.0465162	1.3324	26	11	1	21100	DTX3L
GO:BP	negative regulation of protein ubiquitination	GO:0031397	0.046577	1.33183	83	45	2	21100	DTX3L,ISG15
GO:BP	negative regulation of RIG-I signaling pathway	GO:0039536	0.046577	1.33183	8	36	1	21100	DHX58
GO:BP	cell proliferation involved in metanephros development	GO:0072203	0.046758	1.33014	10	29	1	21100	STAT1
GO:BP	programmed cell death	GO:0012501	0.0468571	1.32922	1918	43	9	21100	IFIT3,IFIT2,IFI6,ZBP1,MX1,STAT1,XAF1,IRF7,POLB
GO:BP	positive regulation of necrotic cell death	GO:0010940	0.0471231	1.32677	14	21	1	21100	ZBP1
GO:BP	regulation of cellular amino acid metabolic process	GO:0006521	0.0472038	1.32602	33	9	1	21100	PSMB9
GO:BP	regulation of RNA metabolic process	GO:0051252	0.0472038	1.32602	3753	43	14	21100	OAS3,DDX58,PSMB9,DTX3L,TRIM56,OAS1,TRIM21,PARP14,STAT1,OAS2,OASL,PARP9,IRF7,POLB
GO:BP	receptor catabolic process	GO:0032801	0.0472038	1.32602	27	11	1	21100	DTX3L
GO:BP	protein localization	GO:0008104	0.0472451	1.32564	2665	37	10	21100	TAP1,GBP1,DTX3L,TAP2,GBP5,TRIM21,RTP4,IFIT1,GBP2,PARP9
GO:BP	regulation of protein deubiquitination	GO:0090085	0.0472451	1.32564	13	23	1	21100	TRIM21
GO:BP	regulation of NLRP3 inflammasome complex assembly	GO:1900225	0.0472677	1.32544	20	15	1	21100	GBP5
GO:BP	pyrimidine dimer repair	GO:0006290	0.047308	1.32507	7	43	1	21100	POLB
GO:BP	regulation of transcription from RNA polymerase II promoter in response to hypoxia	GO:0061418	0.0479459	1.31925	34	9	1	21100	PSMB9
GO:BP	positive regulation of DNA repair	GO:0045739	0.0483877	1.31527	105	37	2	21100	DTX3L,PARP9
GO:BP	negative regulation of tyrosine phosphorylation of STAT protein	GO:0042532	0.0486018	1.31335	12	26	1	21100	PARP14
GO:BP	regulation of T cell receptor signaling pathway	GO:0050856	0.0489459	1.31028	45	7	1	21100	GBP1
GO:BP	histone monoubiquitination	GO:0010390	0.0494119	1.30617	29	11	1	21100	DTX3L
GO:BP	surfactant homeostasis	GO:0043129	0.0494244	1.30606	16	20	1	21100	OAS1
GO:BP	negative regulation of macromolecule metabolic process	GO:0010605	0.0497011	1.30363	3361	39	12	21100	OAS3,GBP1,PSMB9,DTX3L,IFI6,OAS1,TRIM21,PARP14,STAT1,DHX58,PARP9,IRF7
GO:BP	regulation of mitochondrial depolarization	GO:0051900	0.0497011	1.30363	18	18	1	21100	IFI6
GO:BP	regulation of gene expression	GO:0010468	0.0497011	1.30363	5452	52	21	21100	IFIH1,OAS3,GBP1,DDX58,PSMB9,DTX3L,GBP5,TRIM56,OAS1,TRIM21,PARP14,STAT1,OAS2,DHX58,PARP9,IRF7,POLB,ISG15,BTN3A3,SHFL,SP110
REAC	Interferon Signaling	REAC:R-HSA-913531	1.72701e-25	24.7627	193	49	23	10770	UBE2L6,OAS3,IFIT3,IFIT2,GBP1,DDX58,IFIT5,HERC5,GBP5,IFI6,OAS1,TRIM21,MX1,STAT1,OAS2,IFIT1,XAF1,OASL,GBP2,IRF7,ISG15,GBP4,GBP3
REAC	Interferon alpha/beta signaling	REAC:R-HSA-909733	6.94257e-19	18.1585	68	45	14	10770	OAS3,IFIT3,IFIT2,IFIT5,IFI6,OAS1,MX1,OAS2,IFIT1,XAF1,OASL,GBP2,IRF7,ISG15
REAC	Cytokine Signaling in Immune system	REAC:R-HSA-1280215	1.96547e-15	14.7065	705	49	25	10770	UBE2L6,OAS3,IFIT3,IFIT2,GBP1,DDX58,PSMB9,IFIT5,HERC5,GBP5,IFI6,OAS1,TRIM21,MX1,STAT1,OAS2,IFIT1,XAF1,OASL,GBP2,IRF7,PSME2,ISG15,GBP4,GBP3
REAC	Antiviral mechanism by IFN-stimulated genes	REAC:R-HSA-1169410	7.23465e-13	12.1406	78	45	11	10770	UBE2L6,OAS3,DDX58,HERC5,OAS1,MX1,STAT1,OAS2,IFIT1,OASL,ISG15
REAC	Interferon gamma signaling	REAC:R-HSA-877300	5.67657e-12	11.2459	87	49	11	10770	OAS3,GBP1,GBP5,OAS1,TRIM21,OAS2,OASL,GBP2,IRF7,GBP4,GBP3
REAC	Immune System	REAC:R-HSA-168256	6.69669e-12	11.1741	2041	49	33	10770	UBE2L6,IFIH1,OAS3,IFIT3,TAP1,IFIT2,GBP1,DDX58,PSMB9,DTX3L,IFIT5,HERC5,TAP2,GBP5,TRIM56,IFI6,OAS1,ZBP1,TRIM21,MX1,STAT1,OAS2,IFIT1,XAF1,OASL,GBP2,DHX58,IRF7,PSME2,ISG15,GBP4,BTN3A3,GBP3
REAC	OAS antiviral response	REAC:R-HSA-8983711	1.03274e-09	8.98601	9	34	5	10770	OAS3,DDX58,OAS1,OAS2,OASL
REAC	ISG15 antiviral mechanism	REAC:R-HSA-1169408	4.21899e-07	6.37479	70	45	7	10770	UBE2L6,DDX58,HERC5,MX1,STAT1,IFIT1,ISG15
REAC	DDX58/IFIH1-mediated induction of interferon-alpha/beta	REAC:R-HSA-168928	1.14589e-06	5.94086	82	45	7	10770	UBE2L6,IFIH1,DDX58,HERC5,DHX58,IRF7,ISG15
REAC	Negative regulators of DDX58/IFIH1 signaling	REAC:R-HSA-936440	1.64269e-06	5.78444	35	13	4	10770	UBE2L6,IFIH1,DDX58,HERC5
REAC	Regulation of innate immune responses to cytosolic DNA	REAC:R-HSA-3134975	8.68703e-05	4.06113	15	23	3	10770	TRIM56,ZBP1,TRIM21
REAC	Class I MHC mediated antigen processing & presentation	REAC:R-HSA-983169	8.75106e-05	4.05794	377	14	6	10770	UBE2L6,TAP1,PSMB9,DTX3L,HERC5,TAP2
REAC	TRAF3-dependent IRF activation pathway	REAC:R-HSA-918233	0.000374272	3.42681	15	39	3	10770	IFIH1,DDX58,IRF7
REAC	NF-kB activation through FADD/RIP-1 pathway mediated by caspase-8 and -10	REAC:R-HSA-933543	0.000672453	3.17234	13	8	2	10770	IFIH1,DDX58
REAC	Cytosolic sensors of pathogen-associated DNA	REAC:R-HSA-1834949	0.00125503	2.90135	63	39	4	10770	TRIM56,ZBP1,TRIM21,IRF7
REAC	TRAF6 mediated NF-kB activation	REAC:R-HSA-933542	0.00225299	2.64724	25	8	2	10770	IFIH1,DDX58
REAC	TRAF6 mediated IRF7 activation	REAC:R-HSA-933541	0.00245963	2.60913	30	39	3	10770	IFIH1,DDX58,IRF7
REAC	ER-Phagosome pathway	REAC:R-HSA-1236974	0.00267979	2.5719	90	14	3	10770	TAP1,PSMB9,TAP2
REAC	Adaptive Immune System	REAC:R-HSA-1280218	0.00391219	2.40758	806	14	6	10770	UBE2L6,TAP1,PSMB9,DTX3L,HERC5,TAP2
REAC	Antigen processing-Cross presentation	REAC:R-HSA-1236975	0.00391219	2.40758	106	14	3	10770	TAP1,PSMB9,TAP2
REAC	Ovarian tumor domain proteases	REAC:R-HSA-5689896	0.00421791	2.3749	39	8	2	10770	IFIH1,DDX58
REAC	Antigen processing: Ubiquitination & Proteasome degradation	REAC:R-HSA-983168	0.00436178	2.36034	308	13	4	10770	UBE2L6,PSMB9,DTX3L,HERC5
REAC	Antigen Presentation: Folding, assembly and peptide loading of class I MHC	REAC:R-HSA-983170	0.0050504	2.29667	25	14	2	10770	TAP1,TAP2
REAC	Maturation of nucleoprotein	REAC:R-HSA-9683610	0.00647838	2.18853	11	37	2	10770	PARP14,PARP9
REAC	Ub-specific processing proteases	REAC:R-HSA-5689880	0.00656099	2.18303	221	9	3	10770	IFIH1,DDX58,PSMB9
REAC	Maturation of nucleoprotein	REAC:R-HSA-9694631	0.011318	1.94623	15	37	2	10770	PARP14,PARP9
REAC	Innate Immune System	REAC:R-HSA-168249	0.012489	1.90347	1094	23	8	10770	UBE2L6,IFIH1,DDX58,PSMB9,HERC5,TRIM56,ZBP1,TRIM21
REAC	Deubiquitination	REAC:R-HSA-5688426	0.0139512	1.85539	298	9	3	10770	IFIH1,DDX58,PSMB9
REAC	Nicotinamide salvaging	REAC:R-HSA-197264	0.0163831	1.7856	19	37	2	10770	PARP14,PARP9
REAC	Regulation of RUNX2 expression and activity	REAC:R-HSA-8939902	0.02426	1.61511	71	44	3	10770	PSMB9,STAT1,PSME2
REAC	Termination of translesion DNA synthesis	REAC:R-HSA-5656169	0.02426	1.61511	32	1	1	10770	UBE2L6
REAC	Translesion synthesis by Y family DNA polymerases bypasses lesions on DNA template	REAC:R-HSA-110313	0.0284036	1.54663	39	1	1	10770	UBE2L6
REAC	DNA Damage Bypass	REAC:R-HSA-73893	0.0329019	1.48278	48	1	1	10770	UBE2L6
REAC	Translation of Structural Proteins	REAC:R-HSA-9683701	0.0329019	1.48278	29	37	2	10770	PARP14,PARP9
REAC	Nicotinate metabolism	REAC:R-HSA-196807	0.035969	1.44407	31	37	2	10770	PARP14,PARP9

## Sheet: Turquoise pathways
G:profiler functional enrichment analysis of the turquoise module
source	term_name	term_id	adjusted_p_value	negative_log10_of_adjusted_p_value	term_size	query_size	intersection_size	effective_domain_size	intersections
GO:BP	protein modification process	GO:0036211	2.18802e-09	8.65995	3719	367	120	21100	PPP4R3B,RNFT1,ZDHHC17,PPP1R12A,ATF2,RNF138,PGGT1B,LTN1,RAP2C,RNF139,MYSM1,OXR1,PPM1B,C14ORF129,GMFB,SCYL2,ARMT1,TGFBR1,UBE2W,USP33,B3GNT2,FBXO11,STK38L,MINDY3,NEK7,PIK3CA,TBK1,RNF111,JAK2,NPTN,HERC4,BAG4,PSMD10,UBA3,TMED2,PHF20L1,TET2,PJA2,FBXO33,PPP1R15B,CBFB,MARCHF7,MORC3,ABHD13,SENP7,SENP6,EPC2,RNF13,MAP3K8,ARID4A,CLK1,DR1,LRRC40,CCNL1,PTP4A1,UBE2D3,PPP3CB,RB1CC1,MGAT4A,SMARCA5,CDK17,CUL5,SERP…
GO:BP	cellular protein metabolic process	GO:0044267	2.18802e-09	8.65995	4882	367	145	21100	PPP4R3B,RNFT1,ZDHHC17,PPP1R12A,ATF2,IREB2,RNF138,PGGT1B,LTN1,CHMP2B,BZW1,RAP2C,RNF139,MYSM1,CNOT8,OXR1,QKI,SELENOT,PPM1B,C14ORF129,GMFB,SCYL2,DCP2,ARMT1,TGFBR1,UBE2W,USP33,B3GNT2,FBXO11,JKAMP,STK38L,MINDY3,NEK7,PIK3CA,TBK1,RNF111,JAK2,NPTN,HERC4,BAG4,PSMD10,UBA3,TMED2,PHF20L1,SRP9,TET2,PJA2,FBXO33,PPP1R15B,CBFB,MARCHF7,MORC3,ABHD13,SENP7,SENP6,EPC2,RNF13,MAP3K8,ARID4A,CLK1,DR1,CPEB4,LRRC40,PSMC6,…
GO:BP	cellular protein modification process	GO:0006464	2.18802e-09	8.65995	3719	367	120	21100	PPP4R3B,RNFT1,ZDHHC17,PPP1R12A,ATF2,RNF138,PGGT1B,LTN1,RAP2C,RNF139,MYSM1,OXR1,PPM1B,C14ORF129,GMFB,SCYL2,ARMT1,TGFBR1,UBE2W,USP33,B3GNT2,FBXO11,STK38L,MINDY3,NEK7,PIK3CA,TBK1,RNF111,JAK2,NPTN,HERC4,BAG4,PSMD10,UBA3,TMED2,PHF20L1,TET2,PJA2,FBXO33,PPP1R15B,CBFB,MARCHF7,MORC3,ABHD13,SENP7,SENP6,EPC2,RNF13,MAP3K8,ARID4A,CLK1,DR1,LRRC40,CCNL1,PTP4A1,UBE2D3,PPP3CB,RB1CC1,MGAT4A,SMARCA5,CDK17,CUL5,SERP…
GO:BP	macromolecule modification	GO:0043412	6.98592e-09	8.15578	3936	367	123	21100	PPP4R3B,RNFT1,ZDHHC17,PPP1R12A,ATF2,RNF138,PGGT1B,LTN1,RAP2C,RNF139,MYSM1,OXR1,PPM1B,C14ORF129,GMFB,SCYL2,ARMT1,TGFBR1,UBE2W,USP33,B3GNT2,FBXO11,STK38L,MINDY3,NEK7,PIK3CA,TBK1,RNF111,WTAP,JAK2,NPTN,HERC4,BAG4,PSMD10,UBA3,TMED2,PHF20L1,TET2,PJA2,FBXO33,PPP1R15B,CBFB,MARCHF7,MORC3,ABHD13,SENP7,SENP6,EPC2,RNF13,MAP3K8,ARID4A,CLK1,DR1,LRRC40,CCNL1,PTP4A1,UBE2D3,PPP3CB,RB1CC1,MGAT4A,SMARCA5,CDK17,CUL5…
GO:BP	cellular macromolecule metabolic process	GO:0044260	1.03979e-08	7.98306	5766	367	160	21100	PPP4R3B,RNFT1,ZDHHC17,PPP1R12A,ATF2,IREB2,RNF138,PGGT1B,LTN1,TENT2,CHMP2B,BZW1,RAP2C,RNF139,MYSM1,CNOT8,RBM7,OXR1,QKI,SELENOT,PPM1B,C14ORF129,GMFB,SCYL2,DCP2,ARMT1,TGFBR1,UBE2W,USP33,B3GNT2,FBXO11,JKAMP,STK38L,NABP1,MINDY3,NEK7,PIK3CA,TBK1,RNF111,WTAP,JAK2,NPTN,HERC4,BAG4,PSMD10,UBA3,TMED2,PHF20L1,SRP9,TET2,PJA2,FBXO33,PPP1R15B,CBFB,MARCHF7,MORC3,RAD21,ABHD13,SENP7,SENP6,EPC2,RNF13,MAP3K8,ARID4A,…
GO:BP	protein metabolic process	GO:0019538	9.26078e-08	7.03335	5487	367	151	21100	PPP4R3B,RNFT1,ZDHHC17,PPP1R12A,ATF2,IREB2,RNF138,PGGT1B,LTN1,CHMP2B,BZW1,RAP2C,RNF139,MYSM1,CNOT8,OXR1,QKI,SELENOT,PPM1B,C14ORF129,GMFB,SCYL2,DCP2,ARMT1,TGFBR1,UBE2W,USP33,B3GNT2,FBXO11,JKAMP,STK38L,MINDY3,NEK7,PIK3CA,TBK1,RNF111,JAK2,NPTN,HERC4,BAG4,PSMD10,UBA3,TMED2,PHF20L1,SRP9,TET2,PJA2,FBXO33,PPP1R15B,CBFB,MARCHF7,MORC3,ABHD13,SENP7,SENP6,EPC2,RNF13,MAP3K8,ARID4A,CLK1,DR1,CPEB4,LRRC40,PSMC6,…
GO:BP	vesicle organization	GO:0016050	9.26078e-08	7.03335	304	395	26	21100	SEC23A,SYNJ1,CHMP2B,WASHC4,EXOC8,EPS15,STX7,ZEB2,RAB11A,TMED2,RAB14,ZFYVE16,BLOC1S2,SEC24B,VAPA,SNX10,C2CD5,RAB27A,BLOC1S6,YIPF5,CHMP5,SPG11,ARFGEF2,LYST,SAR1B,STX11
GO:BP	intracellular transport	GO:0046907	2.40412e-07	6.61904	1766	400	72	21100	RAB2A,SEC23A,PPP1R12A,ATF2,CHMP2B,WASHC4,STXBP3,RAB21,RNF139,SCYL2,SLU7,EPS15,TRAPPC6B,FAM91A1,SLC25A24,RAB28,STX7,JAK2,RAB11A,BAG4,TMED2,SRP9,TMEM41B,KIAA1109,SNX13,RAB14,ZFYVE16,DENND10,UBE2D3,PEX2,BLOC1S2,SEC24B,VPS53,PRNP,SFRS3,HNRNPA2B1,C9ORF72,TLK1,TMEM106B,SEL1L,NXT2,GOLT1B,TNPO1,VAPA,NUP54,UBE2J1,SNX10,SPCS3,C2CD5,TMEM167A,STYX,HHEX,LEPROTL1,RAB27A,BLOC1S6,BCAP29,SEC62,SLC25A46,MAN1A1,YIP…
GO:BP	nitrogen compound transport	GO:0071705	2.90009e-07	6.53759	2233	400	84	21100	RAB2A,SEC23A,PLEKHF2,RP2,ZDHHC17,ATF2,CHMP2B,WASHC4,STXBP3,RAB21,QKI,SLC35B3,SELENOT,SNX14,EXOC8,SLU7,EPS15,FAM91A1,SLC25A24,RAB28,ATP11C,STX7,JAK2,SLC35A5,RAB11A,BAG4,TVP23B,TMED2,SRP9,SNX13,RAB14,ZFYVE16,DENND10,PLEKHA3,SLC38A2,ATP11A,UBE2D3,PEX2,PPP3CB,SERP1,SEC24B,VPS53,PRNP,SFRS3,HNRNPA2B1,TLK1,SEL1L,FMR1,NXT2,ADAM9,RAB33B,GOLT1B,TNPO1,VAPA,NUP54,UBE2J1,SNX10,SPCS3,C2CD5,ACSL4,TMEM167A,STYX,…
GO:BP	protein transport	GO:0015031	2.15814e-06	5.66592	1778	395	69	21100	RAB2A,SEC23A,PLEKHF2,RP2,ZDHHC17,ATF2,CHMP2B,WASHC4,STXBP3,RAB21,SELENOT,SNX14,EXOC8,SLU7,EPS15,FAM91A1,RAB28,STX7,JAK2,RAB11A,BAG4,TVP23B,TMED2,SRP9,SNX13,RAB14,ZFYVE16,DENND10,UBE2D3,PEX2,PPP3CB,SERP1,SEC24B,VPS53,PRNP,TLK1,SEL1L,NXT2,ADAM9,RAB33B,GOLT1B,TNPO1,NUP54,UBE2J1,SNX10,SPCS3,C2CD5,ACSL4,TMEM167A,STYX,RAB27A,BLOC1S6,BCAP29,SEC62,MAN1A1,YIPF5,MOAP1,HIF1A,VPS29,TLR4,CHMP5,IER3IP1,YWHAQ,S…
GO:BP	organonitrogen compound metabolic process	GO:1901564	2.45908e-06	5.60923	6446	367	164	21100	PPP4R3B,RNFT1,ZDHHC17,PPP1R12A,ATF2,IREB2,RNF138,PGGT1B,LTN1,CHMP2B,BZW1,RAP2C,RNF139,MYSM1,CNOT8,OXR1,PNPLA8,QKI,SLC35B3,SELENOT,PPM1B,C14ORF129,GMFB,SCYL2,DCP2,ARMT1,TGFBR1,UBE2W,USP33,B3GNT2,FBXO11,JKAMP,STK38L,MINDY3,FAR1,NEK7,PIK3CA,TBK1,RNF111,JAK2,NPTN,HERC4,BAG4,PSMD10,UBA3,TMED2,PHF20L1,SRP9,TET2,PJA2,FBXO33,PPP1R15B,CBFB,MARCHF7,MORC3,ABHD13,SENP7,SENP6,LPCAT2,EPC2,RNF13,MAP3K8,ARID4A,C…
GO:BP	macromolecule localization	GO:0033036	2.45908e-06	5.60923	3125	400	103	21100	RAB2A,SEC23A,PLEKHF2,RP2,ZDHHC17,ATF2,CHMP2B,SLMAP,WASHC4,STXBP3,RAB21,PNPLA8,QKI,SELENOT,DCP2,SNX14,EXOC8,SLU7,EPS15,FAM91A1,RAB28,ATP11C,STX7,JAK2,NPTN,RAB11A,BAG4,PSMD10,TVP23B,TMED2,LAMTOR3,NIN,SRP9,TMEM41B,SNX13,RAB14,ZFYVE16,MORC3,DENND10,RAD21,PLEKHA3,ATP11A,UBE2D3,PEX2,PPP3CB,SERP1,SEC24B,VPS53,PRNP,SFRS3,HNRNPA2B1,VCPIP1,C9ORF72,TLK1,TASOR,OSBPL11,SEL1L,CTNNB1,FMR1,NXT2,ADAM9,RAB33B,GOLT…
GO:BP	organic substance transport	GO:0071702	7.27118e-06	5.1384	2654	400	90	21100	RAB2A,SEC23A,PLEKHF2,RP2,ZDHHC17,ATF2,CHMP2B,WASHC4,STXBP3,RAB21,PNPLA8,QKI,SLC35B3,SELENOT,SNX14,EXOC8,SLU7,EPS15,FAM91A1,SLC25A24,RAB28,ATP11C,MEF2A,STX7,JAK2,SLC35A5,RAB11A,BAG4,TVP23B,TMED2,SRP9,TMEM41B,SNX13,RAB14,ZFYVE16,DENND10,PLEKHA3,SLC38A2,ATP11A,UBE2D3,PEX2,PPP3CB,SERP1,SEC24B,VPS53,PRNP,SFRS3,HNRNPA2B1,TLK1,OSBPL11,SEL1L,FMR1,NXT2,ADAM9,RAB33B,GOLT1B,TNPO1,VAPA,SOAT1,NUP54,UBE2J1,SNX…
GO:BP	regulation of RNA splicing	GO:0043484	1.02229e-05	4.99043	157	384	16	21100	RBM7,QKI,RBM39,WTAP,SLC38A2,CLK1,CCNL1,SFRS3,HNRNPA2B1,FAM172A,CLK4,FMR1,RBMXL1,MBNL1,CELF2,TRA2A
GO:BP	establishment of localization in cell	GO:0051649	1.04223e-05	4.98204	2196	400	78	21100	RAB2A,SEC23A,PPP1R12A,ATF2,SYNJ1,CHMP2B,WASHC4,STXBP3,RAB21,RNF139,SELENOT,SCYL2,SLU7,EPS15,TRAPPC6B,FAM91A1,SLC25A24,RAB28,STX7,JAK2,RAB11A,BAG4,TMED2,SRP9,TMEM41B,KIAA1109,SNX13,RAB14,ZFYVE16,DENND10,UBE2D3,PEX2,BLOC1S2,PPP3CB,RAP1B,SEC24B,VPS53,PRNP,SFRS3,HNRNPA2B1,C9ORF72,TLK1,TMEM106B,SEL1L,CTNNB1,FMR1,NXT2,GOLT1B,TNPO1,VAPA,NUP54,UBE2J1,SNX10,SPCS3,C2CD5,TMEM167A,STYX,HHEX,LEPROTL1,RAB27A,B…
GO:BP	establishment of protein localization	GO:0045184	1.44499e-05	4.84014	1889	395	69	21100	RAB2A,SEC23A,PLEKHF2,RP2,ZDHHC17,ATF2,CHMP2B,WASHC4,STXBP3,RAB21,SELENOT,SNX14,EXOC8,SLU7,EPS15,FAM91A1,RAB28,STX7,JAK2,RAB11A,BAG4,TVP23B,TMED2,SRP9,SNX13,RAB14,ZFYVE16,DENND10,UBE2D3,PEX2,PPP3CB,SERP1,SEC24B,VPS53,PRNP,TLK1,SEL1L,NXT2,ADAM9,RAB33B,GOLT1B,TNPO1,NUP54,UBE2J1,SNX10,SPCS3,C2CD5,ACSL4,TMEM167A,STYX,RAB27A,BLOC1S6,BCAP29,SEC62,MAN1A1,YIPF5,MOAP1,HIF1A,VPS29,TLR4,CHMP5,IER3IP1,YWHAQ,S…
GO:BP	cellular response to stress	GO:0033554	1.44499e-05	4.84014	1875	267	52	21100	PPP4R3B,RNFT1,ATF2,RNF138,RNF139,OXR1,PNPLA8,TMX1,C14ORF129,BMT2,ARMT1,UBE2W,USP33,SLU7,JKAMP,NABP1,SLC25A24,PIK3CA,RNF111,JAK2,PSMD10,TMED2,PJA2,PPP1R15B,MARCHF7,RAD21,EPC2,RNF13,SLC38A2,CPEB4,PSMC6,UBE2D3,RB1CC1,SERP1,TMEM33,VCPIP1,PPP4R2,TLK1,DEK,SEL1L,CTNNB1,CPEB2,DNAJB14,FMR1,PYROXD1,HMGB1,PRDX3,TMCO1,PPP2CB,ERO1A,PTPN2,UBE2J1
GO:BP	response to endoplasmic reticulum stress	GO:0034976	5.38508e-05	4.26881	258	267	16	21100	RNFT1,RNF139,TMX1,JKAMP,TMED2,PPP1R15B,PSMC6,SERP1,TMEM33,SEL1L,DNAJB14,TMCO1,PPP2CB,ERO1A,PTPN2,UBE2J1
GO:BP	protein localization	GO:0008104	5.70243e-05	4.24394	2665	395	86	21100	RAB2A,SEC23A,PLEKHF2,RP2,ZDHHC17,ATF2,CHMP2B,SLMAP,WASHC4,STXBP3,RAB21,SELENOT,SNX14,EXOC8,SLU7,EPS15,FAM91A1,RAB28,STX7,JAK2,NPTN,RAB11A,BAG4,PSMD10,TVP23B,TMED2,LAMTOR3,NIN,SRP9,SNX13,RAB14,ZFYVE16,MORC3,DENND10,RAD21,UBE2D3,PEX2,PPP3CB,SERP1,SEC24B,VPS53,PRNP,VCPIP1,C9ORF72,TLK1,TASOR,SEL1L,CTNNB1,NXT2,ADAM9,RAB33B,GOLT1B,TNPO1,VAPA,NUP54,UBE2J1,SNX10,SPCS3,C2CD5,ACSL4,TMEM167A,FAM126B,LMBRD1,…
GO:BP	regulation of mRNA processing	GO:0050684	7.25014e-05	4.13965	141	384	14	21100	RBM7,QKI,RBM39,WTAP,SLTM,NUDT21,SFRS3,HNRNPA2B1,FAM172A,FMR1,RBMXL1,MBNL1,CELF2,TRA2A
GO:BP	protein modification by small protein conjugation or removal	GO:0070647	8.08971e-05	4.09207	1067	358	42	21100	RNFT1,RNF138,LTN1,RNF139,MYSM1,TGFBR1,UBE2W,USP33,FBXO11,MINDY3,RNF111,HERC4,PSMD10,UBA3,PJA2,FBXO33,CBFB,MARCHF7,SENP7,SENP6,RNF13,UBE2D3,CUL5,KLHL2,PCNP,MIB1,VCPIP1,SOCS4,LONRF1,CTNNB1,CUL2,UBE2J1,OTUD1,ZNF451,FEM1C,RNF146,RNF141,TRIM52,OGT,MARCHF5,HIF1A,DCUN1D5
GO:BP	regulation of mRNA splicing, via spliceosome	GO:0048024	0.000101386	3.99402	105	384	12	21100	RBM7,QKI,RBM39,WTAP,SFRS3,HNRNPA2B1,FAM172A,FMR1,RBMXL1,MBNL1,CELF2,TRA2A
GO:BP	protein modification by small protein conjugation	GO:0032446	0.000166814	3.77777	907	358	37	21100	RNFT1,RNF138,LTN1,RNF139,TGFBR1,UBE2W,FBXO11,RNF111,HERC4,PSMD10,UBA3,PJA2,FBXO33,CBFB,MARCHF7,SENP6,RNF13,UBE2D3,CUL5,KLHL2,PCNP,MIB1,VCPIP1,SOCS4,LONRF1,CTNNB1,CUL2,UBE2J1,ZNF451,FEM1C,RNF146,RNF141,TRIM52,OGT,MARCHF5,HIF1A,DCUN1D5
GO:BP	vesicle-mediated transport	GO:0016192	0.000187217	3.72765	1604	404	59	21100	RAB2A,SEC23A,RP2,SYNJ1,CHMP2B,WASHC4,STXBP3,RAB21,RNF139,SCYL2,USP33,EXOC8,EPS15,TRAPPC6B,FAM91A1,PIP4P2,PIK3CA,STX7,RAB11A,TVP23B,TMED2,KIAA1109,RAB14,ZFYVE16,DENND10,BLOC1S2,PPP3CB,PIK3C2A,RAP1B,SEC24B,VPS53,MIB1,C9ORF72,CTNNB1,FMR1,RAB33B,HMGB1,GOLT1B,VAPA,SNX10,C2CD5,TMEM167A,LMBRD1,LEPROTL1,RAB27A,BLOC1S6,BCAP29,YIPF5,VPS29,TLR4,CHMP5,IER3IP1,SPG11,ARFGEF2,SNX4,LYST,SAR1B,STX11,MYD88
GO:BP	cellular localization	GO:0051641	0.000215415	3.66672	3031	400	93	21100	RAB2A,SEC23A,PPP1R12A,ATF2,SYNJ1,CHMP2B,SLMAP,WASHC4,STXBP3,RAB21,RNF139,SELENOT,SCYL2,EXOC8,SLU7,EPS15,TRAPPC6B,FAM91A1,SLC25A24,RAB28,MEF2A,STX7,JAK2,RAB11A,BAG4,TMED2,LAMTOR3,SRP9,TMEM41B,KIAA1109,SNX13,RAB14,ZFYVE16,MORC3,DENND10,RAD21,UBE2D3,PEX2,BLOC1S2,PPP3CB,RAP1B,SEC24B,VPS53,PRNP,SFRS3,HNRNPA2B1,VCPIP1,C9ORF72,TLK1,TASOR,TMEM106B,SEL1L,CTNNB1,FMR1,NXT2,RAB33B,GOLT1B,TNPO1,VAPA,ERO1A,NUP…
GO:BP	phosphate-containing compound metabolic process	GO:0006796	0.000274582	3.56133	2781	309	71	21100	PPP4R3B,PPP1R12A,ATF2,SYNJ1,IMPA1,RAP2C,PNPLA8,SLC35B3,PPM1B,C14ORF129,GMFB,SCYL2,ARMT1,TGFBR1,STK38L,PIP4P2,FAR1,NEK7,PIK3CA,TBK1,JAK2,NPTN,BAG4,PSMD10,TMED2,PPIP5K2,LAMTOR3,PPP1R15B,MORC3,LPCAT2,MAP3K8,CLK1,LRRC40,CEPT1,CCNL1,PTP4A1,PPP3CB,RB1CC1,SMARCA5,CDK17,PIK3C2A,PRNP,C9ORF72,PPP4R2,TLK1,SOCS4,PTPN12,BTBD10,CLK4,GPCPD1,FMR1,ADAM9,SGMS1,PRDX3,VAPA,CRLS1,PPP2CB,PTPN2,GNAQ,PDE7A,PPP1R2,STK17B…
GO:BP	dephosphorylation	GO:0016311	0.000336892	3.47251	434	309	21	21100	PPP4R3B,PPP1R12A,SYNJ1,IMPA1,PPM1B,ARMT1,PIP4P2,JAK2,BAG4,PPP1R15B,LRRC40,PTP4A1,PPP3CB,PPP4R2,PTPN12,PPP2CB,PTPN2,PPP1R2,MTMR10,HDHD2,STYX
GO:BP	phosphorus metabolic process	GO:0006793	0.000339857	3.4687	2803	309	71	21100	PPP4R3B,PPP1R12A,ATF2,SYNJ1,IMPA1,RAP2C,PNPLA8,SLC35B3,PPM1B,C14ORF129,GMFB,SCYL2,ARMT1,TGFBR1,STK38L,PIP4P2,FAR1,NEK7,PIK3CA,TBK1,JAK2,NPTN,BAG4,PSMD10,TMED2,PPIP5K2,LAMTOR3,PPP1R15B,MORC3,LPCAT2,MAP3K8,CLK1,LRRC40,CEPT1,CCNL1,PTP4A1,PPP3CB,RB1CC1,SMARCA5,CDK17,PIK3C2A,PRNP,C9ORF72,PPP4R2,TLK1,SOCS4,PTPN12,BTBD10,CLK4,GPCPD1,FMR1,ADAM9,SGMS1,PRDX3,VAPA,CRLS1,PPP2CB,PTPN2,GNAQ,PDE7A,PPP1R2,STK17B…
GO:BP	ubiquitin-dependent protein catabolic process	GO:0006511	0.000384883	3.41467	675	402	32	21100	LTN1,CHMP2B,RNF139,UBE2W,USP33,FBXO11,JKAMP,RNF111,PSMD10,FBXO33,RNF13,PSMC6,UBE2D3,CUL5,PCNP,MIB1,SOCS4,SEL1L,CTNNB1,DNAJB14,CUL2,PPP2CB,UBE2J1,FEM1C,RNF146,STYX,OGT,MAN1A1,CHMP5,STT3B,CRBN,KLHL8
GO:BP	proteolysis involved in cellular protein catabolic process	GO:0051603	0.000402494	3.39524	778	402	35	21100	RNFT1,LTN1,CHMP2B,RNF139,UBE2W,USP33,FBXO11,JKAMP,RNF111,PSMD10,FBXO33,MARCHF7,RNF13,PSMC6,UBE2D3,CUL5,PCNP,MIB1,SOCS4,SEL1L,CTNNB1,DNAJB14,FMR1,CUL2,PPP2CB,UBE2J1,FEM1C,RNF146,STYX,OGT,MAN1A1,CHMP5,STT3B,CRBN,KLHL8
GO:BP	regulation of cellular process	GO:0050794	0.000489068	3.31063	11193	385	248	21100	PPP4R3B,RNFT1,ZDHHC17,PPP1R12A,ATF2,IREB2,RNF138,SYNJ1,TENT2,CHMP2B,SLMAP,RASA1,CAPZA2,CAPZA1,IMPA1,STXBP3,ZNF655,CD164,BZW1,RAB21,RAP2C,RNF139,GABPA,MYSM1,CNOT8,RBM7,OXR1,PNPLA8,QKI,SELENOT,PPM1B,C14ORF129,GMFB,BMT2,THAP5,KIDINS220,SCYL2,DCP2,GNA13,SLAIN2,TAX1BP1,ARMT1,TGFBR1,USP33,EXOC8,FBXO11,CCNC,ADD3,ZNF267,RBM39,STK38L,PIP4P2,NABP1,SLC25A24,PHC3,NEK7,ATP11C,PIK3CA,MEF2A,TBK1,BNIP2,RNF111,ST…
GO:BP	modification-dependent protein catabolic process	GO:0019941	0.000489068	3.31063	686	402	32	21100	LTN1,CHMP2B,RNF139,UBE2W,USP33,FBXO11,JKAMP,RNF111,PSMD10,FBXO33,RNF13,PSMC6,UBE2D3,CUL5,PCNP,MIB1,SOCS4,SEL1L,CTNNB1,DNAJB14,CUL2,PPP2CB,UBE2J1,FEM1C,RNF146,STYX,OGT,MAN1A1,CHMP5,STT3B,CRBN,KLHL8
GO:BP	proteasomal protein catabolic process	GO:0010498	0.000489068	3.31063	509	391	26	21100	RNFT1,LTN1,RNF139,UBE2W,JKAMP,PSMD10,FBXO33,MARCHF7,PSMC6,UBE2D3,CUL5,PCNP,SOCS4,SEL1L,CTNNB1,DNAJB14,FMR1,CUL2,PPP2CB,UBE2J1,FEM1C,STYX,OGT,MAN1A1,STT3B,CRBN
GO:BP	cellular catabolic process	GO:0044248	0.000489068	3.31063	2199	296	57	21100	RNFT1,LTN1,TENT2,CHMP2B,RNF139,CNOT8,RBM7,PNPLA8,DCP2,SNX14,UBE2W,USP33,EXOC8,FBXO11,JKAMP,PIK3CA,TBK1,RNF111,PSMD10,TMEM41B,TET2,FBXO33,MARCHF7,RNF13,PSMC6,UBE2D3,GALC,PEX2,RB1CC1,CUL5,PIK3C2A,PCNP,MIB1,C9ORF72,SOCS4,TMEM106B,PRPF18,SEL1L,CTNNB1,GPCPD1,DNAJB14,FMR1,ADAM9,RAB33B,HMGB1,PRDX3,GLS,PNRC2,CUL2,PPP2CB,UBE2J1,TOB1,PDE7A,TAB2,FEM1C,RNF146,GK
GO:BP	cellular macromolecule biosynthetic process	GO:0034645	0.0004919	3.30812	1171	357	42	21100	ZDHHC17,IREB2,LTN1,BZW1,RNF139,CNOT8,QKI,SELENOT,PPM1B,DCP2,B3GNT2,TMED2,SRP9,TET2,PPP1R15B,CPEB4,RB1CC1,MGAT4A,SERP1,CSGALNACT2,RSL24D1,CTNNB1,MGAT2,CPEB2,FMR1,EIF4E3,SOAT1,UBE2J1,ALG13,TOB1,GALNT4,GALNT1,ZDHHC13,GALNT3,DSE,EIF4A2,C1GALT1C1,CNOT7,C1GALT1,OGT,MAN1A1,HIF1A
GO:BP	cellular protein catabolic process	GO:0044257	0.000550348	3.25936	833	402	36	21100	RNFT1,LTN1,CHMP2B,RNF139,UBE2W,USP33,FBXO11,JKAMP,RNF111,PSMD10,FBXO33,MARCHF7,RNF13,PSMC6,UBE2D3,CUL5,PCNP,MIB1,SOCS4,TMEM106B,SEL1L,CTNNB1,DNAJB14,FMR1,CUL2,PPP2CB,UBE2J1,FEM1C,RNF146,STYX,OGT,MAN1A1,CHMP5,STT3B,CRBN,KLHL8
GO:BP	modification-dependent macromolecule catabolic process	GO:0043632	0.000550348	3.25936	697	402	32	21100	LTN1,CHMP2B,RNF139,UBE2W,USP33,FBXO11,JKAMP,RNF111,PSMD10,FBXO33,RNF13,PSMC6,UBE2D3,CUL5,PCNP,MIB1,SOCS4,SEL1L,CTNNB1,DNAJB14,CUL2,PPP2CB,UBE2J1,FEM1C,RNF146,STYX,OGT,MAN1A1,CHMP5,STT3B,CRBN,KLHL8
GO:BP	cellular macromolecule catabolic process	GO:0044265	0.000550348	3.25936	1152	404	45	21100	RNFT1,LTN1,TENT2,CHMP2B,RNF139,CNOT8,RBM7,DCP2,UBE2W,USP33,FBXO11,JKAMP,RNF111,PSMD10,FBXO33,MARCHF7,RNF13,PSMC6,UBE2D3,CUL5,PCNP,MIB1,SOCS4,TMEM106B,PRPF18,SEL1L,CTNNB1,DNAJB14,FMR1,PNRC2,CUL2,PPP2CB,UBE2J1,TOB1,FEM1C,RNF146,STYX,CNOT7,OGT,MAN1A1,CHMP5,STT3B,CRBN,KLHL8,MYD88
GO:BP	protein autoubiquitination	GO:0051865	0.000550348	3.25936	76	350	9	21100	RNFT1,LTN1,MARCHF7,RNF13,UBE2D3,RNF146,RNF141,TRIM52,MARCHF5
GO:BP	glycoprotein biosynthetic process	GO:0009101	0.000550348	3.25936	307	386	19	21100	B3GNT2,TET2,MGAT4A,SERP1,CSGALNACT2,CTNNB1,MGAT2,SOAT1,UBE2J1,ALG13,GALNT4,GALNT1,GALNT3,DSE,C1GALT1C1,C1GALT1,OGT,MAN1A1,STT3B
GO:BP	regulation of mRNA metabolic process	GO:1903311	0.000621227	3.20675	326	404	20	21100	CNOT8,RBM7,QKI,DCP2,RBM39,WTAP,PSMC6,SLTM,NUDT21,SFRS3,HNRNPA2B1,FAM172A,FMR1,RBMXL1,TOB1,MBNL1,CELF2,CNOT7,TRA2A,MYD88
GO:BP	regulation of cellular macromolecule biosynthetic process	GO:2000112	0.000712497	3.14722	483	276	20	21100	IREB2,BZW1,RNF139,CNOT8,QKI,SELENOT,DCP2,TMED2,SRP9,PPP1R15B,CPEB4,RB1CC1,MGAT4A,SERP1,CTNNB1,CPEB2,FMR1,EIF4E3,SOAT1,TOB1
GO:BP	endosomal transport	GO:0016197	0.00082142	3.08543	232	392	16	21100	CHMP2B,WASHC4,EPS15,RAB11A,KIAA1109,RAB14,ZFYVE16,DENND10,BLOC1S2,VPS53,GOLT1B,LEPROTL1,VPS29,CHMP5,SNX4,LYST
GO:BP	glycoprotein metabolic process	GO:0009100	0.00082142	3.08543	379	386	21	21100	RNF139,B3GNT2,TET2,MGAT4A,SERP1,CSGALNACT2,CTNNB1,MGAT2,SOAT1,UBE2J1,ALG13,GALNT4,GALNT1,GALNT3,DSE,C1GALT1C1,C1GALT1,OGT,MAN1A1,HIF1A,STT3B
GO:BP	endoplasmic reticulum to Golgi vesicle-mediated transport	GO:0006888	0.000842637	3.07436	134	393	12	21100	RAB2A,SEC23A,RNF139,TRAPPC6B,TMED2,SEC24B,GOLT1B,VAPA,BCAP29,YIPF5,IER3IP1,SAR1B
GO:BP	protein ubiquitination	GO:0016567	0.000930652	3.03121	849	358	33	21100	RNFT1,RNF138,LTN1,RNF139,TGFBR1,UBE2W,FBXO11,RNF111,HERC4,PSMD10,PJA2,FBXO33,CBFB,MARCHF7,RNF13,UBE2D3,CUL5,KLHL2,PCNP,MIB1,VCPIP1,SOCS4,LONRF1,CTNNB1,CUL2,UBE2J1,FEM1C,RNF146,RNF141,TRIM52,OGT,MARCHF5,DCUN1D5
GO:BP	regulation of cellular amide metabolic process	GO:0034248	0.00136811	2.86388	449	339	21	21100	IREB2,BZW1,RNF139,CNOT8,QKI,SELENOT,DCP2,TMED2,SRP9,PPP1R15B,CPEB4,SERP1,IFNGR1,PRNP,CPEB2,FMR1,EIF4E3,TOB1,GSAP,EIF4A2,CNOT7
GO:BP	macromolecule catabolic process	GO:0009057	0.00153678	2.81339	1359	295	39	21100	RNFT1,LTN1,TENT2,CHMP2B,RNF139,CNOT8,RBM7,DCP2,UBE2W,USP33,FBXO11,JKAMP,RNF111,PSMD10,FBXO33,MARCHF7,ABHD13,RNF13,PSMC6,UBE2D3,RB1CC1,CUL5,PCNP,MIB1,SOCS4,TMEM106B,PRPF18,SEL1L,CTNNB1,DNAJB14,FMR1,ADAM9,PNRC2,CUL2,PPP2CB,UBE2J1,TOB1,FEM1C,RNF146
GO:BP	endosome organization	GO:0007032	0.00166985	2.77732	82	382	9	21100	SYNJ1,CHMP2B,WASHC4,EXOC8,RAB11A,SNX10,RAB27A,CHMP5,ARFGEF2
GO:BP	macromolecule glycosylation	GO:0043413	0.00208162	2.6816	229	386	15	21100	B3GNT2,TET2,MGAT4A,SERP1,MGAT2,UBE2J1,ALG13,GALNT4,GALNT1,GALNT3,C1GALT1C1,C1GALT1,OGT,MAN1A1,STT3B
GO:BP	Golgi vesicle transport	GO:0048193	0.00208162	2.6816	310	393	18	21100	RAB2A,SEC23A,RP2,RNF139,EXOC8,EPS15,TRAPPC6B,TMED2,RAB14,SEC24B,RAB33B,GOLT1B,VAPA,BCAP29,YIPF5,IER3IP1,ARFGEF2,SAR1B
GO:BP	protein glycosylation	GO:0006486	0.00208162	2.6816	229	386	15	21100	B3GNT2,TET2,MGAT4A,SERP1,MGAT2,UBE2J1,ALG13,GALNT4,GALNT1,GALNT3,C1GALT1C1,C1GALT1,OGT,MAN1A1,STT3B
GO:BP	regulation of cellular metabolic process	GO:0031323	0.0021906	2.65944	6004	249	101	21100	PPP4R3B,RNFT1,PPP1R12A,ATF2,IREB2,TENT2,RASA1,ZNF655,BZW1,RAP2C,RNF139,GABPA,MYSM1,CNOT8,RBM7,OXR1,QKI,SELENOT,C14ORF129,THAP5,DCP2,TAX1BP1,TGFBR1,USP33,EXOC8,CCNC,ZNF267,RBM39,PHC3,NEK7,PIK3CA,MEF2A,TBK1,RNF111,ZEB2,WTAP,JAK2,NPTN,BAG4,PSMD10,C1D,TMED2,PHF20L1,LAMTOR3,SRP9,CGGBP1,TET2,FBXO33,PPP1R15B,CBFB,MARCHF7,FOXN2,ANKRD49,NR3C1,RAD21,ZNF644,ZNF12,EPC2,ARID4A,SLC38A2,CLK1,DR1,CPEB4,PSMC6,CCN…
GO:BP	protein catabolic process	GO:0030163	0.00236818	2.62559	996	267	29	21100	RNFT1,LTN1,CHMP2B,RNF139,UBE2W,USP33,FBXO11,JKAMP,RNF111,PSMD10,FBXO33,MARCHF7,ABHD13,RNF13,PSMC6,UBE2D3,CUL5,PCNP,MIB1,SOCS4,TMEM106B,SEL1L,CTNNB1,DNAJB14,FMR1,ADAM9,CUL2,PPP2CB,UBE2J1
GO:BP	regulation of nitrogen compound metabolic process	GO:0051171	0.00266248	2.57471	5654	249	96	21100	PPP4R3B,RNFT1,PPP1R12A,ATF2,IREB2,TENT2,RASA1,ZNF655,BZW1,RAP2C,RNF139,GABPA,MYSM1,CNOT8,RBM7,OXR1,QKI,SELENOT,C14ORF129,THAP5,DCP2,TAX1BP1,TGFBR1,CCNC,ZNF267,RBM39,PHC3,NEK7,PIK3CA,MEF2A,TBK1,RNF111,ZEB2,WTAP,JAK2,NPTN,BAG4,PSMD10,C1D,TMED2,PHF20L1,SRP9,CGGBP1,TET2,FBXO33,PPP1R15B,CBFB,MARCHF7,FOXN2,ANKRD49,NR3C1,RAD21,ZNF644,ZNF12,EPC2,ARID4A,SLC38A2,CLK1,DR1,CPEB4,PSMC6,CCNL1,UBE2D3,PEX2,BLOC1…
GO:BP	proteasome-mediated ubiquitin-dependent protein catabolic process	GO:0043161	0.00266248	2.57471	444	391	22	21100	LTN1,UBE2W,JKAMP,PSMD10,FBXO33,PSMC6,UBE2D3,CUL5,PCNP,SOCS4,SEL1L,CTNNB1,DNAJB14,CUL2,PPP2CB,UBE2J1,FEM1C,STYX,OGT,MAN1A1,STT3B,CRBN
GO:BP	intracellular protein transport	GO:0006886	0.00290686	2.53658	1084	395	40	21100	SEC23A,ATF2,STXBP3,RAB21,SLU7,FAM91A1,RAB28,STX7,JAK2,RAB11A,BAG4,TMED2,SRP9,SNX13,RAB14,ZFYVE16,UBE2D3,PEX2,SEC24B,PRNP,TLK1,SEL1L,NXT2,TNPO1,NUP54,UBE2J1,SNX10,SPCS3,C2CD5,STYX,RAB27A,BCAP29,SEC62,MAN1A1,MOAP1,VPS29,YWHAQ,SPG11,SAR1B,STX11
GO:BP	regulation of biological process	GO:0050789	0.00306822	2.51311	12276	267	187	21100	PPP4R3B,RNFT1,ZDHHC17,TSNAX,PPP1R12A,ATF2,IREB2,RNF138,SYNJ1,TENT2,CHMP2B,SLMAP,RASA1,CAPZA2,CAPZA1,IMPA1,STXBP3,ZNF655,CD164,BZW1,RAB21,RAP2C,RNF139,GABPA,MYSM1,CNOT8,RBM7,OXR1,PNPLA8,QKI,SELENOT,PPM1B,C14ORF129,GMFB,BMT2,THAP5,KIDINS220,AFF4,SCYL2,DCP2,GNA13,SLAIN2,TAX1BP1,ARMT1,TGFBR1,USP33,EXOC8,FBXO11,CCNC,ADD3,ZNF267,RBM39,STK38L,PIP4P2,NABP1,SLC25A24,PHC3,NEK7,ATP11C,PIK3CA,MEF2A,TBK1,BNIP…
GO:BP	catabolic process	GO:0009056	0.00322338	2.49169	2559	296	60	21100	RNFT1,SYNJ1,LTN1,TENT2,CHMP2B,IMPA1,RNF139,CNOT8,RBM7,PNPLA8,DCP2,SNX14,UBE2W,USP33,EXOC8,FBXO11,JKAMP,PIK3CA,TBK1,RNF111,PSMD10,TMEM41B,TET2,FBXO33,MARCHF7,ABHD13,RNF13,PSMC6,UBE2D3,GALC,PEX2,RB1CC1,CUL5,PIK3C2A,PCNP,MIB1,C9ORF72,SOCS4,TMEM106B,PRPF18,SEL1L,CTNNB1,GPCPD1,DNAJB14,FMR1,ADAM9,RAB33B,HMGB1,PRDX3,GLS,PNRC2,CUL2,PPP2CB,UBE2J1,TOB1,PDE7A,TAB2,FEM1C,RNF146,GK
GO:BP	positive regulation of cellular metabolic process	GO:0031325	0.00338619	2.47029	3271	389	90	21100	PPP4R3B,RNFT1,PPP1R12A,ATF2,RAP2C,RNF139,GABPA,MYSM1,CNOT8,DCP2,TGFBR1,CCNC,ZNF267,NEK7,PIK3CA,MEF2A,TBK1,RNF111,ZEB2,JAK2,NPTN,BAG4,PSMD10,LAMTOR3,TET2,FBXO33,PPP1R15B,CBFB,MARCHF7,ANKRD49,NR3C1,EPC2,ARID4A,SLC38A2,DR1,PSMC6,BLOC1S2,PPP3CB,RB1CC1,MGAT4A,SMARCA5,PIK3C2A,SERP1,IFNGR1,NUDT21,PRNP,HNRNPA2B1,C9ORF72,SOCS4,AKIRIN1,DEK,BTBD10,CTNNB1,SUB1,FMR1,ADAM9,HMGB1,PLAGL1,SOAT1,NRIP1,RBMXL1,PTPN2…
GO:BP	proteolysis	GO:0006508	0.00338619	2.47029	1787	402	58	21100	RNFT1,LTN1,CHMP2B,RNF139,MYSM1,UBE2W,USP33,FBXO11,JKAMP,MINDY3,RNF111,JAK2,PSMD10,UBA3,FBXO33,MARCHF7,SENP7,SENP6,RNF13,PSMC6,UBE2D3,CUL5,PRNP,PCNP,MIB1,VCPIP1,SOCS4,SEL1L,CTNNB1,DNAJB14,FMR1,ADAM9,HMGB1,PRDX3,CUL2,PPP2CB,ERO1A,UBE2J1,TNFAIP8,SPCS3,ALG13,OTUD1,GSAP,FEM1C,RNF146,STYX,CRADD,CARD8,OGT,MAN1A1,YIPF5,CHMP5,FAS,STT3B,APH1B,CRBN,LACTB,KLHL8
GO:BP	negative regulation of cytoplasmic translation	GO:2000766	0.00356789	2.44759	7	237	3	21100	CPEB4,CPEB2,FMR1
GO:BP	regulation of translation	GO:0006417	0.00356789	2.44759	393	240	15	21100	IREB2,BZW1,RNF139,CNOT8,QKI,SELENOT,DCP2,TMED2,SRP9,PPP1R15B,CPEB4,SERP1,CPEB2,FMR1,EIF4E3
GO:BP	regulation of supramolecular fiber organization	GO:1902903	0.00401092	2.39676	374	120	10	21100	RASA1,CAPZA2,CAPZA1,GMFB,SLAIN2,TGFBR1,ADD3,PIK3CA,BAG4,NIN
GO:BP	cell cycle	GO:0007049	0.00401092	2.39676	1774	216	36	21100	PPP1R12A,ATF2,CHMP2B,RASA1,ZNF655,RBM7,THAP5,TGFBR1,USP33,CCNC,NABP1,NEK7,WTAP,RAB11A,PSMD10,UBA3,NIN,TET2,NR3C1,RAD21,SENP6,EPC2,MAP3K8,DR1,CCNL1,PTP4A1,RB1CC1,SMARCA5,CDK17,CUL5,AZI2,PRNP,PCNP,VCPIP1,TLK1,TASOR
GO:BP	glycosylation	GO:0070085	0.00401092	2.39676	248	386	15	21100	B3GNT2,TET2,MGAT4A,SERP1,MGAT2,UBE2J1,ALG13,GALNT4,GALNT1,GALNT3,C1GALT1C1,C1GALT1,OGT,MAN1A1,STT3B
GO:BP	positive regulation of cellular process	GO:0048522	0.00401092	2.39676	5687	393	141	21100	PPP4R3B,RNFT1,ZDHHC17,PPP1R12A,ATF2,SYNJ1,RAB21,RAP2C,RNF139,GABPA,MYSM1,CNOT8,SELENOT,PPM1B,C14ORF129,KIDINS220,SCYL2,DCP2,SLAIN2,TGFBR1,CCNC,ZNF267,NEK7,ATP11C,PIK3CA,MEF2A,TBK1,RNF111,STX7,ZEB2,JAK2,NRAS,NPTN,RAB11A,BAG4,PSMD10,LAMTOR3,NIN,TET2,PJA2,FBXO33,PPP1R15B,CBFB,MARCHF7,ANKRD49,NR3C1,RAD21,EPC2,RNF13,MAP3K8,ARID4A,SLC38A2,DR1,MOSPD2,PSMC6,ATP11A,PTP4A1,UBE2D3,BLOC1S2,PPP3CB,RB1CC1,MGAT…
GO:BP	negative regulation of actin filament depolymerization	GO:0030835	0.00410517	2.38667	48	93	4	21100	CAPZA2,CAPZA1,ADD3,PIK3CA
GO:BP	cellular biosynthetic process	GO:0044249	0.00412923	2.38413	5700	345	126	21100	PPP4R3B,ZDHHC17,PPP1R12A,ATF2,IREB2,SYNJ1,LTN1,IMPA1,ZNF655,BZW1,RAP2C,RNF139,GABPA,MYSM1,CNOT8,PNPLA8,QKI,SLC35B3,SELENOT,PPM1B,THAP5,DCP2,TAX1BP1,TGFBR1,B3GNT2,CCNC,ZNF267,PCF11,PHC3,FAR1,NEK7,PIK3CA,MEF2A,TBK1,RNF111,ZEB2,JAK2,PSMD10,C1D,TMED2,PHF20L1,SRP9,CGGBP1,TET2,PPP1R15B,CBFB,FOXN2,ANKRD49,NR3C1,RAD21,ZNF644,ZNF12,LPCAT2,EPC2,ARID4A,DR1,CPEB4,PSMC6,CEPT1,CCNL1,UBE2D3,PEX2,BLOC1S2,PPP3CB,…
GO:BP	O-glycan processing	GO:0016266	0.00412923	2.38413	43	340	6	21100	B3GNT2,GALNT4,GALNT1,GALNT3,C1GALT1C1,C1GALT1
GO:BP	vacuole organization	GO:0007033	0.00412923	2.38413	191	392	13	21100	ATF2,CHMP2B,TMEM41B,RAB14,RB1CC1,C9ORF72,TMEM106B,RAB33B,MOAP1,CHMP5,SPG11,SNX4,LYST
GO:BP	multivesicular body sorting pathway	GO:0071985	0.00425898	2.37069	38	392	6	21100	CHMP2B,DENND10,LEPROTL1,RAB27A,CHMP5,LYST
GO:BP	PERK-mediated unfolded protein response	GO:0036499	0.00425898	2.37069	18	266	4	21100	TMED2,PPP1R15B,TMEM33,PTPN2
GO:BP	regulation of RNA metabolic process	GO:0051252	0.00437488	2.35903	3753	345	90	21100	PPP1R12A,ATF2,TENT2,RASA1,ZNF655,RAP2C,GABPA,MYSM1,CNOT8,RBM7,QKI,THAP5,DCP2,TAX1BP1,TGFBR1,CCNC,ZNF267,RBM39,PHC3,MEF2A,TBK1,RNF111,ZEB2,WTAP,JAK2,PSMD10,C1D,PHF20L1,CGGBP1,TET2,CBFB,FOXN2,ANKRD49,NR3C1,RAD21,ZNF644,ZNF12,EPC2,ARID4A,SLC38A2,CLK1,DR1,PSMC6,CCNL1,UBE2D3,PEX2,BLOC1S2,PPP3CB,SMARCA5,CDK17,SLTM,NUDT21,PRNP,SFRS3,HNRNPA2B1,FAM172A,ZBTB11,AKIRIN1,DEK,CTNNB1,RCOR3,SUB1,CLK4,SATB1,FMR1,…
GO:BP	synaptic vesicle transport	GO:0048489	0.00437587	2.35894	40	375	6	21100	SYNJ1,BLOC1S2,CTNNB1,RAB27A,BLOC1S6,SPG11
GO:BP	organic substance biosynthetic process	GO:1901576	0.00444802	2.35183	5774	345	127	21100	PPP4R3B,ZDHHC17,PPP1R12A,ATF2,IREB2,SYNJ1,LTN1,IMPA1,ZNF655,BZW1,RAP2C,RNF139,GABPA,MYSM1,CNOT8,PNPLA8,QKI,SLC35B3,SELENOT,PPM1B,THAP5,DCP2,TAX1BP1,TGFBR1,B3GNT2,CCNC,ZNF267,PCF11,PHC3,FAR1,NEK7,PIK3CA,MEF2A,TBK1,RNF111,ZEB2,JAK2,PSMD10,C1D,TMED2,PPIP5K2,PHF20L1,SRP9,CGGBP1,TET2,PPP1R15B,CBFB,FOXN2,ANKRD49,NR3C1,RAD21,ZNF644,ZNF12,LPCAT2,EPC2,ARID4A,DR1,CPEB4,PSMC6,CEPT1,CCNL1,UBE2D3,PEX2,BLOC1S2…
GO:BP	dendritic cell proliferation	GO:0044565	0.00487048	2.31243	2	190	2	21100	TBK1,AZI2
GO:BP	regulation of macromolecule biosynthetic process	GO:0010556	0.00487048	2.31243	3926	266	75	21100	PPP1R12A,ATF2,IREB2,ZNF655,BZW1,RAP2C,RNF139,GABPA,MYSM1,CNOT8,QKI,SELENOT,THAP5,DCP2,TAX1BP1,TGFBR1,CCNC,ZNF267,PHC3,NEK7,MEF2A,TBK1,RNF111,ZEB2,JAK2,PSMD10,C1D,TMED2,PHF20L1,SRP9,CGGBP1,TET2,PPP1R15B,CBFB,FOXN2,ANKRD49,NR3C1,RAD21,ZNF644,ZNF12,EPC2,ARID4A,DR1,CPEB4,PSMC6,CCNL1,UBE2D3,PEX2,BLOC1S2,PPP3CB,RB1CC1,MGAT4A,SMARCA5,CDK17,SERP1,SLTM,PRNP,HNRNPA2B1,ZBTB11,AKIRIN1,DEK,CTNNB1,RCOR3,SUB1,C…
GO:BP	actin polymerization or depolymerization	GO:0008154	0.00493655	2.30658	199	110	7	21100	RASA1,CAPZA2,CAPZA1,ADD3,PIK3CA,JAK2,BAG4
GO:BP	regulation of actin filament organization	GO:0110053	0.00493655	2.30658	269	110	8	21100	RASA1,CAPZA2,CAPZA1,GMFB,TGFBR1,ADD3,PIK3CA,BAG4
GO:BP	regulation of cellular response to stress	GO:0080135	0.00521204	2.28299	657	245	20	21100	PPP4R3B,RNFT1,OXR1,PNPLA8,ARMT1,PSMD10,TMED2,PJA2,PPP1R15B,MARCHF7,EPC2,RNF13,SLC38A2,RB1CC1,TMEM33,PPP4R2,DEK,CTNNB1,FMR1,HMGB1
GO:BP	biosynthetic process	GO:0009058	0.00531055	2.27486	5861	345	128	21100	PPP4R3B,ZDHHC17,PPP1R12A,ATF2,IREB2,SYNJ1,LTN1,IMPA1,ZNF655,BZW1,RAP2C,RNF139,GABPA,MYSM1,CNOT8,PNPLA8,QKI,SLC35B3,SELENOT,PPM1B,THAP5,DCP2,TAX1BP1,TGFBR1,B3GNT2,CCNC,ZNF267,PCF11,PHC3,FAR1,NEK7,PIK3CA,MEF2A,TBK1,RNF111,ZEB2,JAK2,PSMD10,C1D,TMED2,PPIP5K2,PHF20L1,SRP9,CGGBP1,TET2,PPP1R15B,CBFB,FOXN2,ANKRD49,NR3C1,RAD21,ZNF644,ZNF12,LPCAT2,EPC2,ARID4A,DR1,CPEB4,PSMC6,CEPT1,CCNL1,UBE2D3,PEX2,BLOC1S2…
GO:BP	regulation of primary metabolic process	GO:0080090	0.00555008	2.2557	5812	249	96	21100	PPP4R3B,RNFT1,PPP1R12A,ATF2,IREB2,TENT2,RASA1,ZNF655,BZW1,RAP2C,RNF139,GABPA,MYSM1,CNOT8,RBM7,OXR1,QKI,SELENOT,C14ORF129,THAP5,DCP2,TAX1BP1,TGFBR1,CCNC,ZNF267,RBM39,PHC3,NEK7,PIK3CA,MEF2A,TBK1,RNF111,ZEB2,WTAP,JAK2,NPTN,BAG4,PSMD10,C1D,TMED2,PHF20L1,SRP9,CGGBP1,TET2,FBXO33,PPP1R15B,CBFB,MARCHF7,FOXN2,ANKRD49,NR3C1,RAD21,ZNF644,ZNF12,EPC2,ARID4A,SLC38A2,CLK1,DR1,CPEB4,PSMC6,CCNL1,UBE2D3,PEX2,BLOC1…
GO:BP	organonitrogen compound biosynthetic process	GO:1901566	0.00555008	2.2557	1708	357	50	21100	ZDHHC17,IREB2,LTN1,BZW1,RNF139,CNOT8,QKI,SLC35B3,SELENOT,PPM1B,DCP2,B3GNT2,TMED2,SRP9,TET2,PPP1R15B,LPCAT2,CPEB4,CEPT1,RB1CC1,MGAT4A,SERP1,CSGALNACT2,RSL24D1,CTNNB1,MGAT2,CPEB2,FMR1,EIF4E3,SGMS1,GLS,VAPA,SOAT1,UBE2J1,ALG13,TOB1,ACSL4,GALNT4,GALNT1,NAMPT,ZDHHC13,GALNT3,DSE,EIF4A2,C1GALT1C1,CNOT7,C1GALT1,OGT,MAN1A1,HIF1A
GO:BP	transport	GO:0006810	0.00579598	2.23687	4742	396	121	21100	RAB2A,SEC23A,EFHA1,PLEKHF2,RP2,ZDHHC17,PPP1R12A,ATF2,IREB2,SYNJ1,CHMP2B,SLMAP,WASHC4,STXBP3,RAB21,RNF139,PNPLA8,QKI,SLC35B3,SELENOT,SCYL2,SNX14,USP33,EXOC8,SLU7,EPS15,TRAPPC6B,FAM91A1,PIP4P2,SLC25A24,RAB28,ATP11C,PIK3CA,MEF2A,MFSD14B,STX7,JAK2,SLC35A5,RAB11A,BAG4,TVP23B,TMED2,SRP9,TMEM41B,KIAA1109,SNX13,RAB14,ZFYVE16,DENND10,PLEKHA3,SLC38A2,ATP11A,UBE2D3,PEX2,BLOC1S2,PPP3CB,CUL5,PIK3C2A,SERP1,RAP…
GO:BP	protein-containing complex disassembly	GO:0032984	0.00579598	2.23687	245	93	7	21100	SYNJ1,CHMP2B,CAPZA2,CAPZA1,SNX14,ADD3,PIK3CA
GO:BP	macromolecule biosynthetic process	GO:0009059	0.00587124	2.23127	4770	345	108	21100	ZDHHC17,PPP1R12A,ATF2,IREB2,LTN1,ZNF655,BZW1,RAP2C,RNF139,GABPA,MYSM1,CNOT8,QKI,SELENOT,PPM1B,THAP5,DCP2,TAX1BP1,TGFBR1,B3GNT2,CCNC,ZNF267,PCF11,PHC3,NEK7,MEF2A,TBK1,RNF111,ZEB2,JAK2,PSMD10,C1D,TMED2,PHF20L1,SRP9,CGGBP1,TET2,PPP1R15B,CBFB,FOXN2,ANKRD49,NR3C1,RAD21,ZNF644,ZNF12,EPC2,ARID4A,DR1,CPEB4,PSMC6,CCNL1,UBE2D3,PEX2,BLOC1S2,PPP3CB,RB1CC1,MGAT4A,SMARCA5,CDK17,SERP1,SLTM,PRNP,HNRNPA2B1,CSGALN…
GO:BP	regulation of actin filament depolymerization	GO:0030834	0.00624769	2.20428	57	93	4	21100	CAPZA2,CAPZA1,ADD3,PIK3CA
GO:BP	regulation of nucleobase-containing compound metabolic process	GO:0019219	0.00644387	2.19085	4048	249	72	21100	PPP4R3B,PPP1R12A,ATF2,TENT2,RASA1,ZNF655,RAP2C,GABPA,MYSM1,CNOT8,RBM7,QKI,THAP5,DCP2,TAX1BP1,TGFBR1,CCNC,ZNF267,RBM39,PHC3,NEK7,PIK3CA,MEF2A,TBK1,RNF111,ZEB2,WTAP,JAK2,PSMD10,C1D,PHF20L1,CGGBP1,TET2,CBFB,FOXN2,ANKRD49,NR3C1,RAD21,ZNF644,ZNF12,EPC2,ARID4A,SLC38A2,CLK1,DR1,PSMC6,CCNL1,UBE2D3,PEX2,BLOC1S2,PPP3CB,SMARCA5,CDK17,SLTM,NUDT21,PRNP,SFRS3,HNRNPA2B1,FAM172A,ZBTB11,PPP4R2,AKIRIN1,DEK,CTNNB1,…
GO:BP	cellular response to topologically incorrect protein	GO:0035967	0.00644387	2.19085	118	266	8	21100	UBE2W,TMED2,PPP1R15B,SERP1,TMEM33,DNAJB14,ERO1A,PTPN2
GO:BP	protein dephosphorylation	GO:0006470	0.00644387	2.19085	296	309	14	21100	PPP4R3B,PPP1R12A,PPM1B,JAK2,PPP1R15B,LRRC40,PTP4A1,PPP3CB,PPP4R2,PTPN12,PPP2CB,PTPN2,PPP1R2,STYX
GO:BP	protein O-linked glycosylation	GO:0006493	0.00644387	2.19085	91	345	8	21100	B3GNT2,TET2,GALNT4,GALNT1,GALNT3,C1GALT1C1,C1GALT1,OGT
GO:BP	glycerophospholipid metabolic process	GO:0006650	0.00644387	2.19085	312	293	14	21100	SYNJ1,IMPA1,PNPLA8,PIP4P2,FAR1,PIK3CA,LPCAT2,CEPT1,PIK3C2A,SOCS4,GPCPD1,CRLS1,MTMR10,FAM126B
GO:BP	constitutive secretory pathway	GO:0045054	0.00644387	2.19085	7	329	3	21100	RAB33B,TMEM167A,RAB27A
GO:BP	histone phosphorylation	GO:0016572	0.00645053	2.1904	44	237	5	21100	PPP4R3B,JAK2,SMARCA5,PPP4R2,FMR1
GO:BP	phospholipid metabolic process	GO:0006644	0.0065207	2.18571	393	293	16	21100	SYNJ1,IMPA1,PNPLA8,PIP4P2,FAR1,PIK3CA,LPCAT2,CEPT1,PIK3C2A,SOCS4,GPCPD1,SGMS1,VAPA,CRLS1,MTMR10,FAM126B
GO:BP	barbed-end actin filament capping	GO:0051016	0.00687481	2.16274	29	74	3	21100	CAPZA2,CAPZA1,ADD3
GO:BP	organonitrogen compound catabolic process	GO:1901565	0.00710797	2.14825	1350	295	36	21100	RNFT1,LTN1,CHMP2B,RNF139,PNPLA8,UBE2W,USP33,FBXO11,JKAMP,RNF111,PSMD10,TET2,FBXO33,MARCHF7,ABHD13,RNF13,PSMC6,UBE2D3,GALC,CUL5,PCNP,MIB1,SOCS4,TMEM106B,SEL1L,CTNNB1,DNAJB14,FMR1,ADAM9,GLS,CUL2,PPP2CB,UBE2J1,PDE7A,FEM1C,RNF146
GO:BP	aminophospholipid translocation	GO:0140331	0.00710797	2.14825	7	348	3	21100	ATP11C,ATP11A,ATP8A1
GO:BP	integrated stress response signaling	GO:0140467	0.00710797	2.14825	22	266	4	21100	TMED2,PPP1R15B,TMEM33,PTPN2
GO:BP	actin filament depolymerization	GO:0030042	0.0075594	2.12151	62	93	4	21100	CAPZA2,CAPZA1,ADD3,PIK3CA
GO:BP	regulation of cellular biosynthetic process	GO:0031326	0.00769863	2.11359	4085	249	72	21100	PPP4R3B,PPP1R12A,ATF2,IREB2,ZNF655,BZW1,RAP2C,RNF139,GABPA,MYSM1,CNOT8,QKI,SELENOT,THAP5,DCP2,TAX1BP1,TGFBR1,CCNC,ZNF267,PHC3,NEK7,MEF2A,TBK1,RNF111,ZEB2,JAK2,PSMD10,C1D,TMED2,PHF20L1,SRP9,CGGBP1,TET2,PPP1R15B,CBFB,FOXN2,ANKRD49,NR3C1,RAD21,ZNF644,ZNF12,EPC2,ARID4A,DR1,CPEB4,PSMC6,CCNL1,UBE2D3,PEX2,BLOC1S2,PPP3CB,RB1CC1,MGAT4A,SMARCA5,CDK17,SERP1,SLTM,PRNP,HNRNPA2B1,ZBTB11,AKIRIN1,DEK,CTNNB1,RCOR…
GO:BP	regulation of protein polymerization	GO:0032271	0.00769863	2.11359	204	120	7	21100	RASA1,CAPZA2,CAPZA1,SLAIN2,ADD3,BAG4,NIN
GO:BP	peptidyl-amino acid modification	GO:0018193	0.00771861	2.11246	1285	288	34	21100	ZDHHC17,ATF2,RAP2C,OXR1,TGFBR1,FBXO11,STK38L,PIK3CA,TBK1,JAK2,BAG4,PHF20L1,TET2,MORC3,SENP7,SENP6,EPC2,ARID4A,CLK1,DR1,PRNP,TLK1,SOCS4,CTNNB1,MGAT2,CLK4,NAA50,PRDX3,ERO1A,PTPN2,UBE2J1,ZNF451,GALNT4,GALNT1
GO:BP	glycerolipid metabolic process	GO:0046486	0.00795921	2.09913	399	296	16	21100	SYNJ1,IMPA1,PNPLA8,PIP4P2,FAR1,PIK3CA,LPCAT2,CEPT1,PIK3C2A,SOCS4,SEL1L,GPCPD1,CRLS1,MTMR10,FAM126B,GK
GO:BP	inositol phosphate dephosphorylation	GO:0046855	0.00804929	2.09424	17	25	2	21100	SYNJ1,IMPA1
GO:BP	organelle organization	GO:0006996	0.00809572	2.09174	3874	403	103	21100	RAB2A,SEC23A,RP2,PPP1R12A,ATF2,SYNJ1,CHMP2B,RASA1,CAPZA2,CAPZA1,WASHC4,MYSM1,GMFB,DCP2,SLAIN2,TGFBR1,USP33,EXOC8,EPS15,ADD3,NEK7,PIK3CA,MEF2A,LYSMD3,STX7,ZEB2,JAK2,RAB11A,BAG4,PSMD10,TMED2,NIN,TMEM41B,CGGBP1,TET2,RAB14,ZFYVE16,NR3C1,RAD21,SENP6,EPC2,ARID4A,DR1,UBE2D3,PEX2,BLOC1S2,RB1CC1,SMARCA5,SEC24B,TMEM33,HNRNPA2B1,FAM172A,VCPIP1,C9ORF72,TLK1,TASOR,TMEM106B,DEK,CTNNB1,SUB1,SATB1,RAB33B,HMGB1,N…
GO:BP	protein polymerization	GO:0051258	0.00821095	2.08561	277	120	8	21100	RASA1,CAPZA2,CAPZA1,SLAIN2,ADD3,JAK2,BAG4,NIN
GO:BP	regulation of actin polymerization or depolymerization	GO:0008064	0.00828079	2.08193	160	110	6	21100	RASA1,CAPZA2,CAPZA1,ADD3,PIK3CA,BAG4
GO:BP	response to topologically incorrect protein	GO:0035966	0.00828079	2.08193	159	266	9	21100	UBE2W,JKAMP,TMED2,PPP1R15B,SERP1,TMEM33,DNAJB14,ERO1A,PTPN2
GO:BP	regulation of actin filament length	GO:0030832	0.00841234	2.07508	161	110	6	21100	RASA1,CAPZA2,CAPZA1,ADD3,PIK3CA,BAG4
GO:BP	regulation of cellular protein metabolic process	GO:0032268	0.00841234	2.07508	2370	365	64	21100	PPP4R3B,RNFT1,PPP1R12A,ATF2,IREB2,BZW1,RAP2C,RNF139,CNOT8,OXR1,QKI,SELENOT,C14ORF129,DCP2,TGFBR1,PIK3CA,TBK1,RNF111,JAK2,NPTN,BAG4,PSMD10,TMED2,SRP9,FBXO33,PPP1R15B,MARCHF7,DR1,CPEB4,PSMC6,CCNL1,RB1CC1,MGAT4A,SMARCA5,SERP1,PRNP,C9ORF72,PPP4R2,SOCS4,CTNNB1,CPEB2,FMR1,EIF4E3,ADAM9,HMGB1,PRDX3,PTPN2,TNFAIP8,GNAQ,TOB1,PPP1R2,ZNF451,TAB2,STYX,CRADD,HHEX,CARD8,EIF4A2,CNOT7,OGT,HIF1A,DCUN1D5,TLR4,FAS
GO:BP	phosphorylated carbohydrate dephosphorylation	GO:0046838	0.00843257	2.07404	18	25	2	21100	SYNJ1,IMPA1
GO:BP	protein depolymerization	GO:0051261	0.00843257	2.07404	122	93	5	21100	SYNJ1,CAPZA2,CAPZA1,ADD3,PIK3CA
GO:BP	ERAD pathway	GO:0036503	0.00843257	2.07404	111	386	9	21100	RNFT1,RNF139,JKAMP,PSMC6,SEL1L,DNAJB14,UBE2J1,MAN1A1,STT3B
GO:BP	regulation of cytoskeleton organization	GO:0051493	0.00890378	2.05043	529	120	11	21100	CHMP2B,RASA1,CAPZA2,CAPZA1,GMFB,SLAIN2,TGFBR1,ADD3,PIK3CA,BAG4,NIN
GO:BP	inositol phosphate catabolic process	GO:0071545	0.00915596	2.0383	19	25	2	21100	SYNJ1,IMPA1
GO:BP	cellular component disassembly	GO:0022411	0.00930964	2.03107	471	93	9	21100	SYNJ1,CHMP2B,CAPZA2,CAPZA1,SNX14,TGFBR1,EXOC8,ADD3,PIK3CA
GO:BP	regulation of protein metabolic process	GO:0051246	0.00931733	2.03071	2536	291	56	21100	PPP4R3B,RNFT1,PPP1R12A,ATF2,IREB2,BZW1,RAP2C,RNF139,CNOT8,OXR1,QKI,SELENOT,C14ORF129,DCP2,TGFBR1,PIK3CA,TBK1,RNF111,JAK2,NPTN,BAG4,PSMD10,TMED2,SRP9,FBXO33,PPP1R15B,MARCHF7,DR1,CPEB4,PSMC6,CCNL1,RB1CC1,MGAT4A,SMARCA5,SERP1,IFNGR1,PRNP,C9ORF72,PPP4R2,SOCS4,CTNNB1,CPEB2,FMR1,EIF4E3,ADAM9,HMGB1,PRDX3,SOAT1,PTPN2,TNFAIP8,GNAQ,TOB1,PPP1R2,ZNF451,GSAP,TAB2
GO:BP	protein O-linked glycosylation via threonine	GO:0018243	0.00945402	2.02438	9	310	3	21100	GALNT4,GALNT1,GALNT3
GO:BP	regulation of constitutive secretory pathway	GO:1903433	0.00945402	2.02438	2	329	2	21100	RAB33B,RAB27A
GO:BP	biological regulation	GO:0065007	0.00945402	2.02438	13001	267	192	21100	PPP4R3B,SEC23A,EFHA1,RP2,RNFT1,ZDHHC17,TSNAX,PPP1R12A,ATF2,IREB2,RNF138,SYNJ1,TENT2,CHMP2B,SLMAP,RASA1,CAPZA2,CAPZA1,IMPA1,STXBP3,ZNF655,CD164,BZW1,RAB21,RAP2C,RNF139,GABPA,MYSM1,CNOT8,RBM7,OXR1,PNPLA8,QKI,SELENOT,PPM1B,C14ORF129,GMFB,BMT2,THAP5,KIDINS220,AFF4,SCYL2,DCP2,GNA13,SLAIN2,TAX1BP1,ARMT1,TGFBR1,USP33,EXOC8,FBXO11,CCNC,ADD3,ZNF267,TRAPPC6B,RBM39,STK38L,PIP4P2,NABP1,SLC25A24,PHC3,NEK7,ATP…
GO:BP	endosome transport via multivesicular body sorting pathway	GO:0032509	0.00945402	2.02438	31	392	5	21100	CHMP2B,DENND10,LEPROTL1,CHMP5,LYST
GO:BP	COPII-coated vesicle budding	GO:0090114	0.00945402	2.02438	31	393	5	21100	SEC23A,TMED2,SEC24B,VAPA,SAR1B
GO:BP	cell death	GO:0008219	0.0097163	2.0125	2074	387	60	21100	ATF2,CHMP2B,RASA1,OXR1,PNPLA8,C14ORF129,TAX1BP1,TGFBR1,FBXO11,C6ORF120,SLC25A24,MINDY3,PIK3CA,MEF2A,TBK1,BNIP2,JAK2,BAG4,PSMD10,C1D,MARCHF7,NR3C1,RAD21,CPEB4,UBE2D3,BLOC1S2,RB1CC1,CUL5,SLTM,PRNP,BTBD10,CTNNB1,SGMS1,HMGB1,PRDX3,PLAGL1,VAPA,CUL2,PPP2CB,ERO1A,PTPN2,TNFAIP8,STK17B,C3ORF38,CRADD,CARD8,BCAP29,OGT,MOAP1,HIF1A,SLK,TLR4,CHMP5,FAS,IER3IP1,YWHAQ,SPG11,HMGB2,IL6ST,ANP32E
GO:BP	actin filament polymerization	GO:0030041	0.0097163	2.0125	169	110	6	21100	RASA1,CAPZA2,CAPZA1,ADD3,JAK2,BAG4
GO:BP	regulation of biosynthetic process	GO:0009889	0.00973656	2.01159	4145	249	72	21100	PPP4R3B,PPP1R12A,ATF2,IREB2,ZNF655,BZW1,RAP2C,RNF139,GABPA,MYSM1,CNOT8,QKI,SELENOT,THAP5,DCP2,TAX1BP1,TGFBR1,CCNC,ZNF267,PHC3,NEK7,MEF2A,TBK1,RNF111,ZEB2,JAK2,PSMD10,C1D,TMED2,PHF20L1,SRP9,CGGBP1,TET2,PPP1R15B,CBFB,FOXN2,ANKRD49,NR3C1,RAD21,ZNF644,ZNF12,EPC2,ARID4A,DR1,CPEB4,PSMC6,CCNL1,UBE2D3,PEX2,BLOC1S2,PPP3CB,RB1CC1,MGAT4A,SMARCA5,CDK17,SERP1,SLTM,PRNP,HNRNPA2B1,ZBTB11,AKIRIN1,DEK,CTNNB1,RCOR…
GO:BP	alternative mRNA splicing, via spliceosome	GO:0000380	0.00973656	2.01159	79	336	7	21100	RBM7,SLU7,WTAP,FAM172A,FMR1,MBNL1,CELF2
GO:BP	negative regulation of cellular amide metabolic process	GO:0034249	0.00980546	2.00853	196	276	10	21100	IREB2,RNF139,CNOT8,DCP2,SRP9,CPEB4,PRNP,CPEB2,FMR1,TOB1
GO:BP	organic substance catabolic process	GO:1901575	0.00980546	2.00853	2103	296	49	21100	RNFT1,SYNJ1,LTN1,TENT2,CHMP2B,IMPA1,RNF139,CNOT8,RBM7,PNPLA8,DCP2,UBE2W,USP33,FBXO11,JKAMP,RNF111,PSMD10,TET2,FBXO33,MARCHF7,ABHD13,RNF13,PSMC6,UBE2D3,GALC,PEX2,RB1CC1,CUL5,PCNP,MIB1,SOCS4,TMEM106B,PRPF18,SEL1L,CTNNB1,GPCPD1,DNAJB14,FMR1,ADAM9,GLS,PNRC2,CUL2,PPP2CB,UBE2J1,TOB1,PDE7A,FEM1C,RNF146,GK
GO:BP	response to oxidative stress	GO:0006979	0.00980546	2.00853	420	263	15	21100	ATF2,OXR1,PNPLA8,C14ORF129,SLC25A24,JAK2,PPP1R15B,PRNP,CTNNB1,CPEB2,PYROXD1,ADAM9,PRDX3,PPP2CB,ERO1A
GO:BP	ER-nucleus signaling pathway	GO:0006984	0.00982345	2.00774	46	266	5	21100	TMED2,PPP1R15B,TMEM33,TMCO1,PTPN2
GO:BP	negative regulation of histone phosphorylation	GO:0033128	0.0100616	1.99733	6	1	1	21100	PPP4R3B
GO:BP	regulation of PERK-mediated unfolded protein response	GO:1903897	0.0106159	1.97404	11	266	3	21100	PPP1R15B,TMEM33,PTPN2
GO:BP	chromosome organization	GO:0051276	0.0106159	1.97404	1059	247	26	21100	CHMP2B,MYSM1,DCP2,NEK7,PIK3CA,JAK2,RAB11A,CGGBP1,TET2,NR3C1,RAD21,SENP6,EPC2,ARID4A,DR1,SMARCA5,HNRNPA2B1,FAM172A,TLK1,TASOR,DEK,CTNNB1,SUB1,SATB1,HMGB1,NAA50
GO:BP	phosphatidylinositol phosphate biosynthetic process	GO:0046854	0.0106467	1.97279	66	293	6	21100	SYNJ1,IMPA1,PIK3CA,PIK3C2A,SOCS4,FAM126B
GO:BP	phagosome maturation involved in apoptotic cell clearance	GO:0090386	0.0107431	1.96887	2	375	2	21100	RAB14,SPG11
GO:BP	phagolysosome assembly involved in apoptotic cell clearance	GO:0090387	0.0107431	1.96887	2	375	2	21100	RAB14,SPG11
GO:BP	negative regulation of interleukin-6-mediated signaling pathway	GO:0070104	0.0110104	1.9582	2	381	2	21100	PTPN2,IL6ST
GO:BP	positive regulation of phosphoprotein phosphatase activity	GO:0032516	0.0111051	1.95448	22	131	3	21100	PPP1R12A,JAK2,PPP1R15B
GO:BP	protein O-linked glycosylation via serine	GO:0018242	0.0112532	1.94873	10	310	3	21100	GALNT4,GALNT1,GALNT3
GO:BP	phospholipid biosynthetic process	GO:0008654	0.0112532	1.94873	264	293	12	21100	SYNJ1,IMPA1,FAR1,PIK3CA,LPCAT2,CEPT1,PIK3C2A,SOCS4,SGMS1,VAPA,CRLS1,FAM126B
GO:BP	histone mRNA catabolic process	GO:0071044	0.0112532	1.94873	11	54	2	21100	TENT2,DCP2
GO:BP	aminophospholipid transport	GO:0015917	0.0112532	1.94873	9	348	3	21100	ATP11C,ATP11A,ATP8A1
GO:BP	positive regulation of receptor-mediated endocytosis	GO:0048260	0.0112532	1.94873	54	53	3	21100	SYNJ1,RAB21,SCYL2
GO:BP	synaptic vesicle localization	GO:0097479	0.0112532	1.94873	53	375	6	21100	SYNJ1,BLOC1S2,CTNNB1,RAB27A,BLOC1S6,SPG11
GO:BP	phosphorylation	GO:0016310	0.0113455	1.94518	1882	248	39	21100	PPP4R3B,ATF2,RAP2C,C14ORF129,GMFB,SCYL2,TGFBR1,STK38L,NEK7,PIK3CA,TBK1,JAK2,NPTN,BAG4,PSMD10,TMED2,PPIP5K2,LAMTOR3,PPP1R15B,MORC3,MAP3K8,CLK1,CCNL1,PPP3CB,RB1CC1,SMARCA5,CDK17,PIK3C2A,PRNP,C9ORF72,PPP4R2,TLK1,SOCS4,BTBD10,CLK4,FMR1,ADAM9,SGMS1,PRDX3
GO:BP	endocytic recycling	GO:0032456	0.0113771	1.94397	73	383	7	21100	EPS15,RAB11A,KIAA1109,RAB14,VPS53,VPS29,SNX4
GO:BP	negative regulation of protein depolymerization	GO:1901880	0.0118163	1.92752	77	93	4	21100	CAPZA2,CAPZA1,ADD3,PIK3CA
GO:BP	histone dephosphorylation	GO:0016576	0.0118163	1.92752	8	1	1	21100	PPP4R3B
GO:BP	negative regulation of endoplasmic reticulum stress-induced eIF2 alpha phosphorylation	GO:1903912	0.0118163	1.92752	5	131	2	21100	TMED2,PPP1R15B
GO:BP	negative regulation of cellular process	GO:0048523	0.0118288	1.92706	4856	60	26	21100	PPP4R3B,ATF2,IREB2,TENT2,CHMP2B,RASA1,CAPZA2,CAPZA1,STXBP3,ZNF655,CD164,RAP2C,RNF139,GABPA,CNOT8,OXR1,PPM1B,C14ORF129,GMFB,BMT2,THAP5,SCYL2,DCP2,GNA13,TAX1BP1,TGFBR1
GO:BP	regulation of gene expression	GO:0010468	0.0124055	1.90638	5452	267	94	21100	TSNAX,PPP1R12A,ATF2,IREB2,TENT2,ZNF655,BZW1,RAP2C,RNF139,GABPA,MYSM1,CNOT8,RBM7,QKI,SELENOT,PPM1B,THAP5,AFF4,DCP2,TAX1BP1,TGFBR1,CCNC,ZNF267,RBM39,PHC3,PIK3CA,MEF2A,TBK1,RNF111,ZEB2,WTAP,JAK2,NPTN,PSMD10,C1D,TMED2,PHF20L1,SRP9,CGGBP1,TET2,PPP1R15B,CBFB,MATR3,FOXN2,ANKRD49,NR3C1,RAD21,ZNF644,ZNF12,EPC2,ARID4A,SLC38A2,CLK1,DR1,CPEB4,PSMC6,CCNL1,UBE2D3,PEX2,BLOC1S2,PPP3CB,SMARCA5,CDK17,SERP1,IFNGR1,…
GO:BP	positive regulation of biological process	GO:0048518	0.0124055	1.90638	6224	393	147	21100	PPP4R3B,RNFT1,ZDHHC17,PPP1R12A,ATF2,SYNJ1,RAB21,RAP2C,RNF139,GABPA,MYSM1,CNOT8,QKI,SELENOT,PPM1B,C14ORF129,KIDINS220,SCYL2,DCP2,SLAIN2,TGFBR1,CCNC,ZNF267,NEK7,ATP11C,PIK3CA,MEF2A,TBK1,RNF111,STX7,ZEB2,JAK2,NRAS,NPTN,RAB11A,BAG4,PSMD10,TMED2,LAMTOR3,NIN,TET2,PJA2,FBXO33,PPP1R15B,CBFB,MATR3,MARCHF7,ANKRD49,NR3C1,RAD21,EPC2,RNF13,MAP3K8,ARID4A,SLC38A2,DR1,MOSPD2,PSMC6,ATP11A,PTP4A1,UBE2D3,BLOC1S2,PP…
GO:BP	translation	GO:0006412	0.0124055	1.90638	707	54	8	21100	IREB2,LTN1,BZW1,RNF139,CNOT8,QKI,SELENOT,DCP2
GO:BP	establishment of localization	GO:0051234	0.012677	1.89698	4903	15	10	21100	RAB2A,SEC23A,EFHA1,PLEKHF2,RP2,ZDHHC17,PPP1R12A,ATF2,IREB2,SYNJ1
GO:BP	endoplasmic reticulum unfolded protein response	GO:0030968	0.012677	1.89698	77	266	6	21100	TMED2,PPP1R15B,SERP1,TMEM33,ERO1A,PTPN2
GO:BP	positive regulation of RNA metabolic process	GO:0051254	0.012677	1.89698	1769	385	52	21100	PPP1R12A,ATF2,RAP2C,GABPA,MYSM1,CNOT8,DCP2,TGFBR1,CCNC,ZNF267,MEF2A,TBK1,RNF111,ZEB2,JAK2,TET2,CBFB,ANKRD49,NR3C1,ARID4A,SLC38A2,DR1,PSMC6,BLOC1S2,PPP3CB,SMARCA5,NUDT21,AKIRIN1,DEK,CTNNB1,SUB1,HMGB1,PLAGL1,NRIP1,RBMXL1,TOB1,ZNF451,ZNF770,NAMPT,TRIM52,HHEX,ZEB1,SPIN1,CNOT7,GPBP1,OGT,HIF1A,TLR4,ZBTB38,HMGB2,TRA2A,USF3
GO:BP	cellular pigmentation	GO:0033059	0.0128651	1.89059	53	392	6	21100	ZEB2,RAB11A,BLOC1S2,RAB27A,BLOC1S6,LYST
GO:BP	regulation of alternative mRNA splicing, via spliceosome	GO:0000381	0.0133162	1.87562	62	336	6	21100	RBM7,WTAP,FAM172A,FMR1,MBNL1,CELF2
GO:BP	actin filament capping	GO:0051693	0.0141061	1.85059	44	74	3	21100	CAPZA2,CAPZA1,ADD3
GO:BP	exonucleolytic catabolism of deadenylated mRNA	GO:0043928	0.0141061	1.85059	13	54	2	21100	CNOT8,DCP2
GO:BP	membrane organization	GO:0061024	0.0141061	1.85059	829	396	30	21100	SEC23A,ATF2,SYNJ1,CHMP2B,ATP11C,STX7,TMED2,TMEM41B,PLEKHA3,LPCAT2,ATP11A,BLOC1S2,PIK3C2A,SERP1,SEC24B,TMEM33,VCPIP1,VAPA,C2CD5,BLOC1S6,SLC25A46,ATP8A1,YIPF5,MOAP1,CHMP5,YWHAQ,SPG11,SAR1B,STX11,ATP8B4
GO:BP	negative regulation of translation	GO:0017148	0.0141061	1.85059	174	276	9	21100	IREB2,RNF139,CNOT8,DCP2,SRP9,CPEB4,CPEB2,FMR1,TOB1
GO:BP	supramolecular fiber organization	GO:0097435	0.0141061	1.85059	778	120	13	21100	RASA1,CAPZA2,CAPZA1,GMFB,SLAIN2,TGFBR1,ADD3,PIK3CA,MEF2A,JAK2,RAB11A,BAG4,NIN
GO:BP	polyol catabolic process	GO:0046174	0.0141723	1.84856	28	25	2	21100	SYNJ1,IMPA1
GO:BP	regulation of NLRP3 inflammasome complex assembly	GO:1900225	0.0141762	1.84844	20	404	4	21100	NEK7,CARD8,TLR4,MYD88
GO:BP	regulation of actin cytoskeleton organization	GO:0032956	0.0144316	1.84069	352	110	8	21100	RASA1,CAPZA2,CAPZA1,GMFB,TGFBR1,ADD3,PIK3CA,BAG4
GO:BP	positive regulation of nitrogen compound metabolic process	GO:0051173	0.0144316	1.84069	3083	389	81	21100	RNFT1,PPP1R12A,ATF2,RAP2C,RNF139,GABPA,MYSM1,CNOT8,DCP2,TGFBR1,CCNC,ZNF267,NEK7,PIK3CA,MEF2A,TBK1,RNF111,ZEB2,JAK2,NPTN,BAG4,PSMD10,TET2,FBXO33,PPP1R15B,CBFB,MARCHF7,ANKRD49,NR3C1,EPC2,ARID4A,SLC38A2,DR1,PSMC6,BLOC1S2,PPP3CB,RB1CC1,MGAT4A,SMARCA5,SERP1,IFNGR1,NUDT21,PRNP,HNRNPA2B1,SOCS4,AKIRIN1,DEK,CTNNB1,SUB1,FMR1,ADAM9,HMGB1,PLAGL1,SOAT1,NRIP1,RBMXL1,TOB1,ZNF451,ZNF770,GSAP,TAB2,NAMPT,CRADD,TRI…
GO:BP	positive regulation of myosin-light-chain-phosphatase activity	GO:0035508	0.0144316	1.84069	1	11	1	21100	PPP1R12A
GO:BP	peptide biosynthetic process	GO:0043043	0.0145945	1.83581	736	54	8	21100	IREB2,LTN1,BZW1,RNF139,CNOT8,QKI,SELENOT,DCP2
GO:BP	regulation of actin filament polymerization	GO:0030833	0.0145945	1.83581	141	24	3	21100	RASA1,CAPZA2,CAPZA1
GO:BP	macroautophagy	GO:0016236	0.014889	1.82713	308	383	15	21100	CHMP2B,SNX14,EXOC8,PIK3CA,TBK1,TMEM41B,RB1CC1,C9ORF72,RAB33B,OGT,MOAP1,HIF1A,CHMP5,SPG11,SNX4
GO:BP	actin filament organization	GO:0007015	0.0150359	1.82287	448	110	9	21100	RASA1,CAPZA2,CAPZA1,GMFB,TGFBR1,ADD3,PIK3CA,JAK2,BAG4
GO:BP	regulation of organelle organization	GO:0033043	0.0150359	1.82287	1137	227	25	21100	SYNJ1,CHMP2B,RASA1,CAPZA2,CAPZA1,GMFB,DCP2,SLAIN2,TGFBR1,ADD3,NEK7,PIK3CA,ZEB2,BAG4,PSMD10,NIN,RAD21,SENP6,SMARCA5,TMEM33,HNRNPA2B1,C9ORF72,TASOR,TMEM106B,CTNNB1
GO:BP	regulation of cellular component size	GO:0032535	0.0150359	1.82287	357	110	8	21100	RASA1,CAPZA2,CAPZA1,RAB21,ADD3,PIK3CA,RAB11A,BAG4
GO:BP	hypoglossal nucleus development	GO:0021743	0.0150359	1.82287	1	12	1	21100	ATF2
GO:BP	abducens nucleus development	GO:0021742	0.0150359	1.82287	1	12	1	21100	ATF2
GO:BP	regulation of histone phosphorylation	GO:0033127	0.0151476	1.81966	15	237	3	21100	PPP4R3B,PPP4R2,FMR1
GO:BP	negative regulation of protein-containing complex disassembly	GO:0043242	0.015563	1.80791	87	93	4	21100	CAPZA2,CAPZA1,ADD3,PIK3CA
GO:BP	response to organic substance	GO:0010033	0.0158318	1.80047	3010	365	75	21100	RNFT1,ZDHHC17,ATF2,SYNJ1,STXBP3,RNF139,GABPA,SELENOT,KIDINS220,TGFBR1,UBE2W,B3GNT2,JKAMP,PIK3CA,TBK1,RNF111,ZEB2,JAK2,NPTN,BAG4,TMED2,LAMTOR3,TET2,RAB14,PPP1R15B,NR3C1,CPEB4,PSMC6,UBE2D3,PPP3CB,SMARCA5,PIK3C2A,SERP1,IFNGR1,RAP1B,TMEM33,PRNP,SFRS3,PTPN12,SEL1L,CTNNB1,CPEB2,DNAJB14,FMR1,ADAM9,HMGB1,PRDX3,CRLS1,NRIP1,PPP2CB,ERO1A,PTPN2,UBE2J1,SNX10,GNAQ,TOB1,C2CD5,ZNF451,TAB2,SLC9A6,GNG2,GALNT3,RRAG…
GO:BP	negative regulation of exocytosis	GO:0045920	0.0159288	1.79782	34	244	4	21100	STXBP3,RAP1B,FMR1,RAB33B
GO:BP	positive regulation of cellular catabolic process	GO:0031331	0.0164593	1.78359	451	383	19	21100	RNFT1,RNF139,CNOT8,DCP2,TBK1,PSMD10,PSMC6,RB1CC1,PIK3C2A,C9ORF72,SOCS4,FMR1,ADAM9,HMGB1,TOB1,CNOT7,MOAP1,HIF1A,SNX4
GO:BP	protein phosphorylation	GO:0006468	0.0165379	1.78152	1587	242	33	21100	PPP4R3B,ATF2,RAP2C,C14ORF129,GMFB,SCYL2,TGFBR1,STK38L,NEK7,PIK3CA,TBK1,JAK2,NPTN,BAG4,PSMD10,TMED2,PPP1R15B,MORC3,MAP3K8,CLK1,CCNL1,PPP3CB,RB1CC1,SMARCA5,CDK17,PRNP,C9ORF72,PPP4R2,TLK1,SOCS4,CLK4,FMR1,ADAM9
GO:BP	negative regulation of cellular protein metabolic process	GO:0032269	0.0166756	1.77792	970	345	30	21100	PPP4R3B,IREB2,RNF139,CNOT8,OXR1,C14ORF129,DCP2,TMED2,SRP9,PPP1R15B,MARCHF7,CPEB4,PRNP,C9ORF72,PPP4R2,SOCS4,CTNNB1,CPEB2,FMR1,PRDX3,PTPN2,TNFAIP8,GNAQ,TOB1,ZNF451,STYX,HHEX,CARD8,CNOT7,OGT
GO:BP	cellular response to chemical stimulus	GO:0070887	0.0168002	1.77469	3019	365	75	21100	ZDHHC17,PPP1R12A,ATF2,STXBP3,GABPA,OXR1,PNPLA8,SELENOT,C14ORF129,KIDINS220,TGFBR1,UBE2W,B3GNT2,SLC25A24,NEK7,PIK3CA,MEF2A,TBK1,RNF111,ZEB2,JAK2,NPTN,BAG4,TMED2,LAMTOR3,RAB14,PPP1R15B,NR3C1,SLC38A2,CPEB4,MOSPD2,UBE2D3,PPP3CB,SMARCA5,PIK3C2A,SERP1,IFNGR1,RAP1B,TMEM33,PRNP,SFRS3,AKIRIN1,PTPN12,CTNNB1,CPEB2,DNAJB14,FMR1,PYROXD1,ADAM9,HMGB1,PRDX3,NRIP1,PPP2CB,ERO1A,PTPN2,SNX10,GNAQ,TOB1,C2CD5,ZNF451,S…
GO:BP	negative regulation of mitochondrial calcium ion concentration	GO:0051562	0.0177952	1.7497	3	5	1	21100	EFHA1
GO:BP	positive regulation of endosome organization	GO:1904980	0.0177952	1.7497	1	15	1	21100	SYNJ1
GO:BP	NLRP3 inflammasome complex assembly	GO:0044546	0.0183483	1.7364	22	404	4	21100	NEK7,CARD8,TLR4,MYD88
GO:BP	positive regulation of gluconeogenesis	GO:0045722	0.0187817	1.72626	16	1	1	21100	PPP4R3B
GO:BP	O-glycan processing, core 1	GO:0016267	0.0188208	1.72536	3	340	2	21100	C1GALT1C1,C1GALT1
GO:BP	endomembrane system organization	GO:0010256	0.0188208	1.72536	550	396	22	21100	RAB2A,SYNJ1,CHMP2B,WASHC4,EXOC8,LYSMD3,RAB11A,TMED2,TMEM41B,BLOC1S2,SERP1,TMEM33,VCPIP1,RAB33B,SNX10,RAB27A,YIPF5,CHMP5,ARFGEF2,LYST,STX11,ATP8B4
GO:BP	regulation of protein depolymerization	GO:1901879	0.0188208	1.72536	93	93	4	21100	CAPZA2,CAPZA1,ADD3,PIK3CA
GO:BP	cellular protein localization	GO:0034613	0.0190119	1.72097	1913	375	53	21100	SEC23A,ATF2,SLMAP,STXBP3,RAB21,EXOC8,SLU7,FAM91A1,RAB28,STX7,JAK2,RAB11A,BAG4,TMED2,LAMTOR3,SRP9,SNX13,RAB14,ZFYVE16,MORC3,RAD21,UBE2D3,PEX2,SEC24B,PRNP,VCPIP1,TLK1,TASOR,SEL1L,CTNNB1,NXT2,RAB33B,TNPO1,VAPA,NUP54,UBE2J1,SNX10,SPCS3,C2CD5,FAM126B,LMBRD1,STYX,RRAGD,HHEX,RAB27A,BCAP29,SEC62,MARCHF5,MAN1A1,MOAP1,VPS29,YWHAQ,SPG11
GO:BP	negative regulation of nitrogen compound metabolic process	GO:0051172	0.0190119	1.72097	2371	276	49	21100	PPP4R3B,ATF2,IREB2,TENT2,RNF139,GABPA,CNOT8,OXR1,C14ORF129,THAP5,DCP2,PHC3,MEF2A,ZEB2,PSMD10,C1D,TMED2,SRP9,CGGBP1,PPP1R15B,CBFB,MARCHF7,NR3C1,ZNF12,ARID4A,DR1,CPEB4,UBE2D3,PEX2,SMARCA5,PRNP,HNRNPA2B1,C9ORF72,PPP4R2,SOCS4,CTNNB1,RCOR3,SUB1,CPEB2,SATB1,FMR1,HMGB1,PRDX3,PLAGL1,NRIP1,PTPN2,TNFAIP8,GNAQ,TOB1
GO:BP	eiF2alpha phosphorylation in response to endoplasmic reticulum stress	GO:0036492	0.0190119	1.72097	7	131	2	21100	TMED2,PPP1R15B
GO:BP	viral protein processing	GO:0019082	0.0190119	1.72097	31	288	4	21100	MGAT4A,MGAT2,SPCS3,GALNT1
GO:BP	phosphatidylinositol-3-phosphate biosynthetic process	GO:0036092	0.0190119	1.72097	21	186	3	21100	SYNJ1,PIK3CA,PIK3C2A
GO:BP	regulation of protein-containing complex assembly	GO:0043254	0.0191386	1.71809	402	404	18	21100	RASA1,CAPZA2,CAPZA1,SLAIN2,ADD3,NEK7,BAG4,NIN,SENP6,PSMC6,RAP1B,HMGB1,CARD8,TLR4,CDC42EP3,CRBN,SAR1B,MYD88
GO:BP	negative regulation of cytoskeleton organization	GO:0051494	0.0193323	1.71372	165	93	5	21100	CAPZA2,CAPZA1,GMFB,ADD3,PIK3CA
GO:BP	motor neuron apoptotic process	GO:0097049	0.0193487	1.71335	11	375	3	21100	ATF2,FAS,SPG11
GO:BP	enzyme-linked receptor protein signaling pathway	GO:0007167	0.0193557	1.71319	951	357	30	21100	ZDHHC17,ATF2,RASA1,TGFBR1,PIK3CA,RNF111,ZEB2,JAK2,NPTN,RAB14,UBE2D3,CUL5,PIK3C2A,SOCS4,PTPN12,CTNNB1,SUB1,ADAM9,PTPN2,TOB1,C2CD5,ZNF451,SLC9A6,GALNT3,HHEX,ZFAND5,LEPROTL1,ZEB1,OGT,HIF1A
GO:BP	negative regulation of miRNA catabolic process	GO:2000626	0.0196794	1.70599	1	18	1	21100	TENT2
GO:BP	negative regulation of miRNA metabolic process	GO:2000629	0.0196794	1.70599	1	18	1	21100	TENT2
GO:BP	negative regulation of cellular metabolic process	GO:0031324	0.0198354	1.70256	2506	276	51	21100	PPP4R3B,ATF2,IREB2,TENT2,RNF139,GABPA,CNOT8,OXR1,C14ORF129,THAP5,DCP2,PHC3,PIK3CA,MEF2A,ZEB2,BAG4,PSMD10,C1D,TMED2,SRP9,CGGBP1,PPP1R15B,CBFB,MARCHF7,NR3C1,ZNF12,ARID4A,DR1,CPEB4,UBE2D3,PEX2,SMARCA5,PRNP,HNRNPA2B1,C9ORF72,PPP4R2,SOCS4,CTNNB1,RCOR3,SUB1,CPEB2,SATB1,FMR1,HMGB1,PRDX3,PLAGL1,NRIP1,PTPN2,TNFAIP8,GNAQ,TOB1
GO:BP	negative regulation of supramolecular fiber organization	GO:1902904	0.0198354	1.70256	167	93	5	21100	CAPZA2,CAPZA1,GMFB,ADD3,PIK3CA
GO:BP	inflammasome complex assembly	GO:0140632	0.0198354	1.70256	23	404	4	21100	NEK7,CARD8,TLR4,MYD88
GO:BP	cellular macromolecule localization	GO:0070727	0.0198354	1.70256	1922	375	53	21100	SEC23A,ATF2,SLMAP,STXBP3,RAB21,EXOC8,SLU7,FAM91A1,RAB28,STX7,JAK2,RAB11A,BAG4,TMED2,LAMTOR3,SRP9,SNX13,RAB14,ZFYVE16,MORC3,RAD21,UBE2D3,PEX2,SEC24B,PRNP,VCPIP1,TLK1,TASOR,SEL1L,CTNNB1,NXT2,RAB33B,TNPO1,VAPA,NUP54,UBE2J1,SNX10,SPCS3,C2CD5,FAM126B,LMBRD1,STYX,RRAGD,HHEX,RAB27A,BCAP29,SEC62,MARCHF5,MAN1A1,MOAP1,VPS29,YWHAQ,SPG11
GO:BP	localization	GO:0051179	0.0198354	1.70256	6436	130	57	21100	RAB2A,SEC23A,EFHA1,PLEKHF2,RP2,ZDHHC17,PPP1R12A,ATF2,IREB2,SYNJ1,CHMP2B,SLMAP,WASHC4,STXBP3,RAB21,RAP2C,RNF139,MYSM1,PNPLA8,QKI,SLC35B3,SELENOT,SCYL2,DCP2,SNX14,GNA13,TGFBR1,USP33,EXOC8,SLU7,EPS15,TRAPPC6B,FAM91A1,PIP4P2,SLC25A24,RAB28,ATP11C,PIK3CA,MEF2A,MFSD14B,STX7,ZEB2,JAK2,NPTN,SLC35A5,RAB11A,BAG4,PSMD10,TVP23B,TMED2,LAMTOR3,NIN,SRP9,TMEM41B,KIAA1109,SNX13,RAB14
GO:BP	regulation of cellular component organization	GO:0051128	0.0203527	1.69138	2276	245	43	21100	SYNJ1,CHMP2B,RASA1,CAPZA2,CAPZA1,RAB21,GMFB,KIDINS220,SCYL2,DCP2,SLAIN2,TGFBR1,ADD3,STK38L,NEK7,PIK3CA,ZEB2,NPTN,RAB11A,BAG4,PSMD10,NIN,KIAA1109,ZFYVE16,RAD21,SENP6,PSMC6,PPP3CB,SMARCA5,RAP1B,TMEM33,PRNP,HNRNPA2B1,MIB1,C9ORF72,TASOR,AKIRIN1,TMEM106B,CTNNB1,FMR1,ADAM9,RAB33B,HMGB1
GO:BP	negative regulation of platelet-derived growth factor receptor-beta signaling pathway	GO:2000587	0.0207385	1.68322	4	266	2	21100	PTPN12,PTPN2
GO:BP	positive regulation of PERK-mediated unfolded protein response	GO:1903899	0.0207385	1.68322	4	266	2	21100	TMEM33,PTPN2
GO:BP	histone modification	GO:0016570	0.0210371	1.67701	505	247	15	21100	PPP4R3B,ATF2,MYSM1,JAK2,PHF20L1,TET2,EPC2,ARID4A,DR1,SMARCA5,PPP4R2,CTNNB1,RCOR3,FMR1,NAA50
GO:BP	autophagy	GO:0006914	0.0211638	1.67441	541	383	21	21100	CHMP2B,SNX14,USP33,EXOC8,PIK3CA,TBK1,TMEM41B,RB1CC1,PIK3C2A,C9ORF72,RAB33B,HMGB1,TAB2,RRAGD,OGT,SLC25A46,MOAP1,HIF1A,CHMP5,SPG11,SNX4
GO:BP	process utilizing autophagic mechanism	GO:0061919	0.0211638	1.67441	541	383	21	21100	CHMP2B,SNX14,USP33,EXOC8,PIK3CA,TBK1,TMEM41B,RB1CC1,PIK3C2A,C9ORF72,RAB33B,HMGB1,TAB2,RRAGD,OGT,SLC25A46,MOAP1,HIF1A,CHMP5,SPG11,SNX4
GO:BP	cellular response to growth factor stimulus	GO:0071363	0.0211816	1.67404	655	361	23	21100	ZDHHC17,ATF2,KIDINS220,TGFBR1,PIK3CA,RNF111,ZEB2,NPTN,BAG4,RAB14,NR3C1,UBE2D3,PTPN12,CTNNB1,ADAM9,TOB1,ZNF451,SLC9A6,GALNT3,HHEX,ZEB1,HIF1A,TLR4
GO:BP	mRNA polyadenylation	GO:0006378	0.0212148	1.67336	52	79	3	21100	TENT2,PAPOLG,PCF11
GO:BP	glycerophospholipid biosynthetic process	GO:0046474	0.021245	1.67274	218	293	10	21100	SYNJ1,IMPA1,FAR1,PIK3CA,LPCAT2,CEPT1,PIK3C2A,SOCS4,CRLS1,FAM126B
GO:BP	glycerolipid biosynthetic process	GO:0045017	0.0215355	1.66684	255	296	11	21100	SYNJ1,IMPA1,FAR1,PIK3CA,LPCAT2,CEPT1,PIK3C2A,SOCS4,CRLS1,FAM126B,GK
GO:BP	positive regulation of cellular component organization	GO:0051130	0.0215891	1.66577	1046	404	35	21100	SYNJ1,RAB21,KIDINS220,SCYL2,SLAIN2,TGFBR1,NEK7,PIK3CA,NPTN,RAB11A,BAG4,NIN,RAD21,PSMC6,RAP1B,HNRNPA2B1,MIB1,TASOR,AKIRIN1,TMEM106B,CTNNB1,FMR1,ADAM9,C2CD5,ATP8A1,MARCHF5,MOAP1,HIF1A,TLR4,IER3IP1,YWHAQ,CDC42EP3,SNX4,CRBN,MYD88
GO:BP	RNA polyadenylation	GO:0043631	0.0216682	1.66418	53	79	3	21100	TENT2,PAPOLG,PCF11
GO:BP	vesicle budding from membrane	GO:0006900	0.0216682	1.66418	62	393	6	21100	SEC23A,TMED2,SEC24B,VAPA,CHMP5,SAR1B
GO:BP	carbohydrate derivative biosynthetic process	GO:1901137	0.0216682	1.66418	612	388	23	21100	SLC35B3,B3GNT2,TET2,MGAT4A,SERP1,CSGALNACT2,CTNNB1,MGAT2,SOAT1,UBE2J1,ALG13,ACSL4,GALNT4,GALNT1,GK,GALNT3,DSE,C1GALT1C1,C1GALT1,OGT,MAN1A1,STT3B,AMD1
GO:BP	insulin receptor signaling pathway via phosphatidylinositol 3-kinase	GO:0038028	0.0216682	1.66418	4	281	2	21100	PIK3CA,C2CD5
GO:BP	regulation of translation initiation in response to endoplasmic reticulum stress	GO:0036491	0.0216682	1.66418	8	131	2	21100	TMED2,PPP1R15B
GO:BP	positive regulation of metabolic process	GO:0009893	0.0216682	1.66418	3776	389	94	21100	PPP4R3B,RNFT1,PPP1R12A,ATF2,RAP2C,RNF139,GABPA,MYSM1,CNOT8,QKI,DCP2,TGFBR1,CCNC,ZNF267,NEK7,PIK3CA,MEF2A,TBK1,RNF111,ZEB2,JAK2,NPTN,BAG4,PSMD10,TMED2,LAMTOR3,TET2,FBXO33,PPP1R15B,CBFB,MARCHF7,ANKRD49,NR3C1,EPC2,ARID4A,SLC38A2,DR1,PSMC6,BLOC1S2,PPP3CB,RB1CC1,MGAT4A,SMARCA5,PIK3C2A,SERP1,IFNGR1,NUDT21,PRNP,HNRNPA2B1,C9ORF72,SOCS4,AKIRIN1,DEK,BTBD10,CTNNB1,SUB1,FMR1,ADAM9,HMGB1,PLAGL1,SOAT1,NRIP1,RB…
GO:BP	regulation of actin filament-based process	GO:0032970	0.0216682	1.66418	392	110	8	21100	RASA1,CAPZA2,CAPZA1,GMFB,TGFBR1,ADD3,PIK3CA,BAG4
GO:BP	positive regulation of nucleobase-containing compound metabolic process	GO:0045935	0.0216803	1.66393	1976	385	55	21100	PPP1R12A,ATF2,RAP2C,GABPA,MYSM1,CNOT8,DCP2,TGFBR1,CCNC,ZNF267,NEK7,MEF2A,TBK1,RNF111,ZEB2,JAK2,TET2,CBFB,ANKRD49,NR3C1,EPC2,ARID4A,SLC38A2,DR1,PSMC6,BLOC1S2,PPP3CB,SMARCA5,NUDT21,HNRNPA2B1,AKIRIN1,DEK,CTNNB1,SUB1,HMGB1,PLAGL1,NRIP1,RBMXL1,TOB1,ZNF451,ZNF770,NAMPT,TRIM52,HHEX,ZEB1,SPIN1,CNOT7,GPBP1,OGT,HIF1A,TLR4,ZBTB38,HMGB2,TRA2A,USF3
GO:BP	nuclear-transcribed mRNA catabolic process, exonucleolytic	GO:0000291	0.0219692	1.65819	19	54	2	21100	CNOT8,DCP2
GO:BP	cellular response to chemical stress	GO:0062197	0.0225617	1.64663	323	104	7	21100	ATF2,OXR1,PNPLA8,C14ORF129,SLC25A24,PIK3CA,JAK2
GO:BP	regulation of macromolecule metabolic process	GO:0060255	0.0225617	1.64663	6787	267	110	21100	PPP4R3B,RNFT1,TSNAX,PPP1R12A,ATF2,IREB2,TENT2,RASA1,ZNF655,BZW1,RAP2C,RNF139,GABPA,MYSM1,CNOT8,RBM7,OXR1,QKI,SELENOT,PPM1B,C14ORF129,THAP5,AFF4,DCP2,TAX1BP1,TGFBR1,CCNC,ZNF267,RBM39,PHC3,NEK7,PIK3CA,MEF2A,TBK1,RNF111,ZEB2,WTAP,JAK2,NPTN,BAG4,PSMD10,C1D,TMED2,PHF20L1,SRP9,CGGBP1,TET2,FBXO33,PPP1R15B,CBFB,MATR3,MARCHF7,FOXN2,ANKRD49,NR3C1,RAD21,ZNF644,ZNF12,EPC2,ARID4A,SLC38A2,CLK1,DR1,CPEB4,PSMC6,…
GO:BP	vesicle-mediated transport to the plasma membrane	GO:0098876	0.0225617	1.64663	141	383	9	21100	EXOC8,EPS15,RAB11A,KIAA1109,RAB14,VPS53,VPS29,ARFGEF2,SNX4
GO:BP	facial nucleus development	GO:0021754	0.0228976	1.64021	2	12	1	21100	ATF2
GO:BP	cellular response to stimulus	GO:0051716	0.0228976	1.64021	7399	382	163	21100	PPP4R3B,RNFT1,ZDHHC17,PPP1R12A,ATF2,RNF138,TENT2,RASA1,IMPA1,STXBP3,CD164,RAB21,RAP2C,RNF139,GABPA,OXR1,PNPLA8,SELENOT,TMX1,PPM1B,C14ORF129,GMFB,BMT2,KIDINS220,SCYL2,GNA13,ARMT1,TGFBR1,UBE2W,USP33,B3GNT2,SLU7,CCNC,JKAMP,STK38L,NABP1,SLC25A24,NEK7,PIK3CA,MEF2A,TBK1,RNF111,ZEB2,JAK2,NRAS,NPTN,HERC4,BAG4,PSMD10,TMED2,LAMTOR3,PJA2,SNX13,RAB14,PPP1R15B,MARCHF7,ZFYVE16,NR3C1,RAD21,EPC2,RNF13,MAP3K8,SLC…
GO:BP	negative regulation of cellular macromolecule biosynthetic process	GO:2000113	0.0229837	1.63858	196	276	9	21100	IREB2,RNF139,CNOT8,DCP2,SRP9,CPEB4,CPEB2,FMR1,TOB1
GO:BP	ubiquitin-dependent ERAD pathway	GO:0030433	0.0230657	1.63703	88	386	7	21100	JKAMP,PSMC6,SEL1L,DNAJB14,UBE2J1,MAN1A1,STT3B
GO:BP	organophosphate ester transport	GO:0015748	0.0230901	1.63657	146	169	6	21100	SLC35B3,SLC25A24,ATP11C,TMEM41B,PLEKHA3,ATP11A
GO:BP	negative regulation of translational elongation	GO:0045900	0.0232095	1.63433	5	232	2	21100	SRP9,CPEB2
GO:BP	post-embryonic development	GO:0009791	0.0232095	1.63433	89	187	5	21100	IREB2,TGFBR1,JAK2,MORC3,SERP1
GO:BP	regulation of gene expression, epigenetic	GO:0040029	0.0234568	1.62973	154	354	9	21100	PIK3CA,CGGBP1,ARID4A,SMARCA5,FAM172A,TASOR,HMGB1,OGT,HAT1
GO:BP	nuclear envelope budding	GO:0140591	0.0236688	1.62582	1	26	1	21100	WASHC4
GO:BP	cellular response to organic substance	GO:0071310	0.0236688	1.62582	2391	365	61	21100	ZDHHC17,ATF2,STXBP3,GABPA,SELENOT,KIDINS220,TGFBR1,UBE2W,B3GNT2,PIK3CA,TBK1,RNF111,ZEB2,JAK2,NPTN,BAG4,TMED2,LAMTOR3,RAB14,PPP1R15B,NR3C1,CPEB4,UBE2D3,PPP3CB,SMARCA5,PIK3C2A,SERP1,IFNGR1,RAP1B,TMEM33,PRNP,SFRS3,PTPN12,CTNNB1,CPEB2,DNAJB14,ADAM9,HMGB1,NRIP1,PPP2CB,ERO1A,PTPN2,SNX10,TOB1,C2CD5,ZNF451,SLC9A6,GNG2,GALNT3,RRAGD,HHEX,CARD8,LEPROTL1,CD55,ZEB1,CNOT7,OGT,HIF1A,TLR4,CHMP5,FAS
GO:BP	negative regulation of macromolecule biosynthetic process	GO:0010558	0.0236688	1.62582	1508	285	35	21100	ATF2,IREB2,RNF139,GABPA,CNOT8,THAP5,DCP2,PHC3,MEF2A,ZEB2,PSMD10,C1D,SRP9,CGGBP1,CBFB,NR3C1,ZNF12,ARID4A,DR1,CPEB4,UBE2D3,PEX2,SMARCA5,HNRNPA2B1,CTNNB1,RCOR3,CPEB2,SATB1,FMR1,HMGB1,PLAGL1,NRIP1,PTPN2,TOB1,ZNF451
GO:BP	modulation by host of viral RNA genome replication	GO:0044830	0.0236688	1.62582	5	237	2	21100	TMEM41B,FMR1
GO:BP	negative regulation of synaptic vesicle exocytosis	GO:2000301	0.0236688	1.62582	5	237	2	21100	RAP1B,FMR1
GO:BP	modulation by host of viral genome replication	GO:0044827	0.0240777	1.61838	18	256	3	21100	TMEM41B,FMR1,VAPA
GO:BP	cellular response to amino acid starvation	GO:0034198	0.0242609	1.61509	47	365	5	21100	ATF2,BMT2,SLC38A2,RRAGD,FAS
GO:BP	exocytosis	GO:0006887	0.0252292	1.5981	360	395	16	21100	SYNJ1,STXBP3,RAB21,EXOC8,RAB11A,PPP3CB,PIK3C2A,RAP1B,FMR1,RAB33B,TMEM167A,RAB27A,BLOC1S6,ARFGEF2,SNX4,STX11
GO:BP	positive regulation of NLRP3 inflammasome complex assembly	GO:1900227	0.0253718	1.59565	12	404	3	21100	NEK7,TLR4,MYD88
GO:BP	chromatin organization	GO:0006325	0.0253718	1.59565	626	387	23	21100	MYSM1,PIK3CA,JAK2,CGGBP1,TET2,NR3C1,EPC2,ARID4A,DR1,SMARCA5,FAM172A,TLK1,TASOR,DEK,SATB1,HMGB1,SPIN1,BTAF1,OGT,HAT1,RSBN1,HMGB2,ANP32E
GO:BP	cytoskeleton organization	GO:0007010	0.025708	1.58993	1453	110	17	21100	PPP1R12A,ATF2,CHMP2B,RASA1,CAPZA2,CAPZA1,GMFB,SLAIN2,TGFBR1,USP33,ADD3,NEK7,PIK3CA,MEF2A,JAK2,RAB11A,BAG4
GO:BP	heterochromatin assembly	GO:0031507	0.026414	1.57817	73	354	6	21100	PIK3CA,SMARCA5,FAM172A,TASOR,HMGB1,HAT1
GO:BP	regulation of vesicle-mediated transport	GO:0060627	0.0265231	1.57638	531	245	15	21100	SYNJ1,STXBP3,RAB21,RNF139,SCYL2,PIP4P2,RAB11A,ZFYVE16,DENND10,PPP3CB,RAP1B,MIB1,FMR1,RAB33B,HMGB1
GO:BP	lysosomal transport	GO:0007041	0.0265231	1.57638	118	218	6	21100	CHMP2B,SCYL2,ZFYVE16,VPS53,C9ORF72,TMEM106B
GO:BP	regulation of oxidative stress-induced neuron death	GO:1903203	0.0265231	1.57638	29	361	4	21100	OXR1,CTNNB1,HIF1A,TLR4
GO:BP	positive regulation of phosphatase activity	GO:0010922	0.0265231	1.57638	36	131	3	21100	PPP1R12A,JAK2,PPP1R15B
GO:BP	intestinal epithelial cell development	GO:0060576	0.0267378	1.57288	13	381	3	21100	C1GALT1,HIF1A,IL6ST
GO:BP	intracellular signal transduction	GO:0035556	0.0267981	1.5719	2629	382	68	21100	ZDHHC17,ATF2,RASA1,RAB21,RAP2C,PPM1B,C14ORF129,BMT2,GNA13,TGFBR1,STK38L,NABP1,PIK3CA,MEF2A,TBK1,JAK2,NRAS,NPTN,BAG4,PSMD10,LAMTOR3,PJA2,MARCHF7,RNF13,MAP3K8,PPP3CB,RB1CC1,CUL5,PAG1,PIK3C2A,AZI2,RAP1B,PRNP,C9ORF72,TLK1,SOCS4,CTNNB1,ADAM9,SGMS1,RAB33B,HMGB1,GOLT1B,VAPA,CUL2,PPP2CB,ERO1A,PTPN2,PDE7A,STK17B,TAB2,SNRK,ZDHHC13,STYX,CRADD,RRAGD,TRIM52,CARD8,RIT1,OGT,MOAP1,HIF1A,TLR4,PIK3AP1,FAS,ARHGEF3,…
GO:BP	post-transcriptional regulation of gene expression	GO:0010608	0.0277614	1.55656	1104	43	8	21100	TSNAX,IREB2,TENT2,BZW1,RNF139,CNOT8,QKI,SELENOT
GO:BP	response to amino acid starvation	GO:1990928	0.0277614	1.55656	49	365	5	21100	ATF2,BMT2,SLC38A2,RRAGD,FAS
GO:BP	apoptotic process	GO:0006915	0.0277614	1.55656	1865	387	52	21100	ATF2,RASA1,OXR1,C14ORF129,TAX1BP1,TGFBR1,FBXO11,C6ORF120,MINDY3,PIK3CA,MEF2A,BNIP2,JAK2,BAG4,PSMD10,C1D,MARCHF7,NR3C1,RAD21,CPEB4,UBE2D3,BLOC1S2,RB1CC1,CUL5,SLTM,PRNP,CTNNB1,SGMS1,HMGB1,PRDX3,PLAGL1,CUL2,PPP2CB,ERO1A,PTPN2,TNFAIP8,STK17B,C3ORF38,CRADD,CARD8,BCAP29,OGT,MOAP1,HIF1A,SLK,FAS,IER3IP1,YWHAQ,SPG11,HMGB2,IL6ST,ANP32E
GO:BP	neuron apoptotic process	GO:0051402	0.0277614	1.55656	242	381	12	21100	ATF2,RASA1,OXR1,PIK3CA,JAK2,CPEB4,PRNP,CTNNB1,HIF1A,FAS,SPG11,IL6ST
GO:BP	platelet-derived growth factor receptor signaling pathway	GO:0048008	0.0277614	1.55656	56	319	5	21100	JAK2,PIK3C2A,PTPN12,PTPN2,ZFAND5
GO:BP	histone mRNA metabolic process	GO:0008334	0.0277614	1.55656	23	54	2	21100	TENT2,DCP2
GO:BP	cellular response to oxidative stress	GO:0034599	0.0277614	1.55656	274	248	10	21100	ATF2,OXR1,PNPLA8,C14ORF129,SLC25A24,JAK2,CTNNB1,CPEB2,PYROXD1,PRDX3
GO:BP	establishment of vesicle localization	GO:0051650	0.0277614	1.55656	173	393	10	21100	SYNJ1,FAM91A1,RAB11A,TMED2,BLOC1S2,CTNNB1,RAB27A,BLOC1S6,SPG11,SAR1B
GO:BP	amide biosynthetic process	GO:0043604	0.0277614	1.55656	867	54	8	21100	IREB2,LTN1,BZW1,RNF139,CNOT8,QKI,SELENOT,DCP2
GO:BP	inositol metabolic process	GO:0006020	0.0279564	1.55352	11	116	2	21100	IMPA1,PPIP5K2
GO:BP	cellular response to unfolded protein	GO:0034620	0.0279564	1.55352	99	266	6	21100	TMED2,PPP1R15B,SERP1,TMEM33,ERO1A,PTPN2
GO:BP	methylguanosine-cap decapping	GO:0110156	0.0282425	1.5491	15	339	3	21100	DCP2,PNRC2,CNOT7
GO:BP	medulla oblongata development	GO:0021550	0.0286607	1.54271	3	12	1	21100	ATF2
GO:BP	cellular response to anisomycin	GO:0072740	0.0286607	1.54271	3	12	1	21100	ATF2
GO:BP	vesicle cargo loading	GO:0035459	0.0286607	1.54271	26	193	3	21100	SEC23A,TMED2,SEC24B
GO:BP	melanosome organization	GO:0032438	0.0286607	1.54271	28	392	4	21100	ZEB2,BLOC1S2,BLOC1S6,LYST
GO:BP	cardiac muscle myoblast proliferation	GO:0110021	0.0286607	1.54271	3	12	1	21100	ATF2
GO:BP	regulation of translational initiation by eIF2 alpha phosphorylation	GO:0010998	0.0286607	1.54271	10	131	2	21100	TMED2,PPP1R15B
GO:BP	positive regulation of cardiac muscle myoblast proliferation	GO:0110024	0.0286607	1.54271	3	12	1	21100	ATF2
GO:BP	response to water	GO:0009415	0.0286607	1.54271	14	93	2	21100	ATF2,PIK3CA
GO:BP	positive regulation of transforming growth factor beta2 production	GO:0032915	0.0286607	1.54271	3	12	1	21100	ATF2
GO:BP	regulation of cardiac muscle myoblast proliferation	GO:0110022	0.0286607	1.54271	3	12	1	21100	ATF2
GO:BP	response to growth factor	GO:0070848	0.029154	1.5353	685	361	23	21100	ZDHHC17,ATF2,KIDINS220,TGFBR1,PIK3CA,RNF111,ZEB2,NPTN,BAG4,RAB14,NR3C1,UBE2D3,PTPN12,CTNNB1,ADAM9,TOB1,ZNF451,SLC9A6,GALNT3,HHEX,ZEB1,HIF1A,TLR4
GO:BP	negative regulation of transcription initiation from RNA polymerase II promoter	GO:0060633	0.0294021	1.53162	5	285	2	21100	HMGB1,ZNF451
GO:BP	negative regulation of protein metabolic process	GO:0051248	0.0294021	1.53162	1034	345	30	21100	PPP4R3B,IREB2,RNF139,CNOT8,OXR1,C14ORF129,DCP2,TMED2,SRP9,PPP1R15B,MARCHF7,CPEB4,PRNP,C9ORF72,PPP4R2,SOCS4,CTNNB1,CPEB2,FMR1,PRDX3,PTPN2,TNFAIP8,GNAQ,TOB1,ZNF451,STYX,HHEX,CARD8,CNOT7,OGT
GO:BP	negative regulation of actin filament polymerization	GO:0030837	0.0294021	1.53162	68	74	3	21100	CAPZA2,CAPZA1,ADD3
GO:BP	positive regulation of protein secretion	GO:0050714	0.0300277	1.52248	127	370	8	21100	JAK2,PPP3CB,SERP1,ADAM9,ACSL4,HIF1A,TLR4,IER3IP1
GO:BP	regulation of neuron apoptotic process	GO:0043523	0.0301797	1.52028	207	227	8	21100	ATF2,RASA1,OXR1,PIK3CA,JAK2,CPEB4,PRNP,CTNNB1
GO:BP	peptide metabolic process	GO:0006518	0.0301797	1.52028	894	54	8	21100	IREB2,LTN1,BZW1,RNF139,CNOT8,QKI,SELENOT,DCP2
GO:BP	regulation of intracellular transport	GO:0032386	0.0301797	1.52028	339	393	15	21100	PPP1R12A,RAB21,RNF139,JAK2,BAG4,DENND10,UBE2D3,SEC24B,PRNP,NUP54,UBE2J1,C2CD5,YIPF5,YWHAQ,SAR1B
GO:BP	positive regulation of glucose metabolic process	GO:0010907	0.0301797	1.52028	39	1	1	21100	PPP4R3B
GO:BP	regulation of phosphatase activity	GO:0010921	0.0301797	1.52028	84	131	4	21100	PPP1R12A,JAK2,BAG4,PPP1R15B
GO:BP	response to unfolded protein	GO:0006986	0.0301797	1.52028	138	266	7	21100	JKAMP,TMED2,PPP1R15B,SERP1,TMEM33,ERO1A,PTPN2
GO:BP	multivesicular body organization	GO:0036257	0.0304657	1.51619	31	364	4	21100	CHMP2B,RAB11A,RAB27A,CHMP5
GO:BP	multivesicular body-lysosome fusion	GO:0061763	0.0304657	1.51619	2	20	1	21100	CHMP2B
GO:BP	regulation of cellular catabolic process	GO:0031329	0.0307758	1.51179	871	357	27	21100	RNFT1,TENT2,RNF139,CNOT8,DCP2,USP33,EXOC8,PIK3CA,TBK1,PSMD10,MARCHF7,PSMC6,RB1CC1,PIK3C2A,C9ORF72,SOCS4,FMR1,ADAM9,HMGB1,TOB1,TAB2,STYX,RRAGD,CNOT7,OGT,MOAP1,HIF1A
GO:BP	pigment granule organization	GO:0048753	0.0307758	1.51179	29	392	4	21100	ZEB2,BLOC1S2,BLOC1S6,LYST
GO:BP	regulation of protein modification process	GO:0031399	0.0310839	1.50746	1527	365	42	21100	PPP4R3B,PPP1R12A,ATF2,RAP2C,OXR1,C14ORF129,TGFBR1,PIK3CA,TBK1,RNF111,JAK2,NPTN,BAG4,PSMD10,TMED2,FBXO33,PPP1R15B,MARCHF7,DR1,CCNL1,RB1CC1,MGAT4A,SMARCA5,PRNP,C9ORF72,PPP4R2,SOCS4,CTNNB1,FMR1,ADAM9,PTPN2,GNAQ,PPP1R2,ZNF451,TAB2,HHEX,CNOT7,OGT,HIF1A,DCUN1D5,TLR4,FAS
GO:BP	positive regulation of macromolecule metabolic process	GO:0010604	0.0310839	1.50746	3465	389	86	21100	RNFT1,PPP1R12A,ATF2,RAP2C,RNF139,GABPA,MYSM1,CNOT8,QKI,DCP2,TGFBR1,CCNC,ZNF267,NEK7,PIK3CA,MEF2A,TBK1,RNF111,ZEB2,JAK2,NPTN,BAG4,PSMD10,TMED2,TET2,FBXO33,PPP1R15B,CBFB,MARCHF7,ANKRD49,NR3C1,EPC2,ARID4A,SLC38A2,DR1,PSMC6,BLOC1S2,PPP3CB,RB1CC1,MGAT4A,SMARCA5,SERP1,IFNGR1,NUDT21,PRNP,HNRNPA2B1,SOCS4,AKIRIN1,DEK,CTNNB1,SUB1,FMR1,ADAM9,HMGB1,PLAGL1,SOAT1,NRIP1,RBMXL1,TOB1,ZNF451,ZNF770,GSAP,TAB2,NAMPT…
GO:BP	positive regulation of endocytosis	GO:0045807	0.031268	1.5049	99	53	3	21100	SYNJ1,RAB21,SCYL2
GO:BP	regulation of ER to Golgi vesicle-mediated transport	GO:0060628	0.0315326	1.50124	14	393	3	21100	RNF139,YIPF5,SAR1B
GO:BP	neuron death	GO:0070997	0.0317091	1.49882	353	381	15	21100	ATF2,RASA1,OXR1,PIK3CA,TBK1,JAK2,CPEB4,PRNP,BTBD10,CTNNB1,HIF1A,TLR4,FAS,SPG11,IL6ST
GO:BP	regulation of translation in response to endoplasmic reticulum stress	GO:0036490	0.0317091	1.49882	11	131	2	21100	TMED2,PPP1R15B
GO:BP	alcohol catabolic process	GO:0046164	0.0321647	1.49262	57	25	2	21100	SYNJ1,IMPA1
GO:BP	regulation of biological quality	GO:0065008	0.0321647	1.49262	3768	43	16	21100	EFHA1,ATF2,IREB2,SYNJ1,TENT2,CHMP2B,SLMAP,RASA1,CAPZA2,CAPZA1,STXBP3,RAB21,RNF139,CNOT8,PNPLA8,SELENOT
GO:BP	regulation of neuron death	GO:1901214	0.0327047	1.48539	312	227	10	21100	ATF2,RASA1,OXR1,PIK3CA,TBK1,JAK2,CPEB4,PRNP,BTBD10,CTNNB1
GO:BP	amyloid precursor protein metabolic process	GO:0042982	0.0327047	1.48539	72	389	6	21100	IFNGR1,PRNP,ADAM9,SOAT1,GSAP,APH1B
GO:BP	COPII-coated vesicle cargo loading	GO:0090110	0.0327772	1.48443	15	3	1	21100	SEC23A
GO:BP	protein desumoylation	GO:0016926	0.0333584	1.4768	10	150	2	21100	SENP7,SENP6
GO:BP	positive regulation of macromolecule biosynthetic process	GO:0010557	0.0334314	1.47585	1859	385	51	21100	PPP1R12A,ATF2,RAP2C,GABPA,MYSM1,TGFBR1,CCNC,ZNF267,NEK7,MEF2A,TBK1,RNF111,ZEB2,JAK2,TET2,CBFB,ANKRD49,NR3C1,ARID4A,DR1,PSMC6,BLOC1S2,PPP3CB,MGAT4A,SMARCA5,SERP1,AKIRIN1,DEK,CTNNB1,SUB1,FMR1,HMGB1,PLAGL1,SOAT1,NRIP1,TOB1,ZNF451,ZNF770,NAMPT,TRIM52,HHEX,ZEB1,SPIN1,CNOT7,GPBP1,OGT,HIF1A,TLR4,ZBTB38,HMGB2,USF3
GO:BP	phosphatidylinositol metabolic process	GO:0046488	0.0334617	1.47545	165	293	8	21100	SYNJ1,IMPA1,PIP4P2,PIK3CA,PIK3C2A,SOCS4,MTMR10,FAM126B
GO:BP	cellular metabolic process	GO:0044237	0.0334617	1.47545	12865	300	207	21100	PPP4R3B,RNFT1,ZDHHC17,TSNAX,PPP1R12A,ATF2,IREB2,RNF138,SYNJ1,PGGT1B,LTN1,TENT2,CHMP2B,RASA1,IMPA1,ZNF655,BZW1,RAP2C,RNF139,GABPA,MYSM1,CNOT8,RBM7,OXR1,PNPLA8,QKI,SLC35B3,SELENOT,PPM1B,C14ORF129,GMFB,THAP5,SCYL2,DCP2,SNX14,TAX1BP1,ARMT1,TGFBR1,UBE2W,PAPOLG,USP33,EXOC8,B3GNT2,FBXO11,SLU7,CCNC,PRPF38B,JKAMP,ZNF267,RBM39,PCF11,STK38L,PIP4P2,NABP1,MINDY3,PHC3,FAR1,NEK7,PIK3CA,MEF2A,TBK1,RNF111,ZEB2,WT…
GO:BP	negative regulation of calcium ion-dependent exocytosis	GO:0045955	0.0336649	1.47282	8	192	2	21100	STXBP3,RAP1B
GO:BP	positive regulation of biosynthetic process	GO:0009891	0.0337716	1.47145	1999	385	54	21100	PPP4R3B,PPP1R12A,ATF2,RAP2C,GABPA,MYSM1,TGFBR1,CCNC,ZNF267,NEK7,MEF2A,TBK1,RNF111,ZEB2,JAK2,TET2,CBFB,ANKRD49,NR3C1,ARID4A,DR1,PSMC6,BLOC1S2,PPP3CB,MGAT4A,SMARCA5,SERP1,AKIRIN1,DEK,CTNNB1,SUB1,FMR1,HMGB1,PLAGL1,SOAT1,NRIP1,PTPN2,TOB1,ZNF451,ZNF770,NAMPT,TRIM52,HHEX,RAB27A,ZEB1,SPIN1,CNOT7,GPBP1,OGT,HIF1A,TLR4,ZBTB38,HMGB2,USF3
GO:BP	nucleobase-containing compound transport	GO:0015931	0.0337716	1.47145	226	264	9	21100	QKI,SLC35B3,SLC25A24,SLC35A5,SFRS3,HNRNPA2B1,FMR1,NXT2,NUP54
GO:BP	growth plate cartilage chondrocyte proliferation	GO:0003419	0.0337716	1.47145	4	12	1	21100	ATF2
GO:BP	response to anisomycin	GO:0072739	0.0337716	1.47145	4	12	1	21100	ATF2
GO:BP	regulation of gluconeogenesis	GO:0006111	0.0337716	1.47145	48	1	1	21100	PPP4R3B
GO:BP	histone H2B acetylation	GO:0043969	0.0337716	1.47145	4	12	1	21100	ATF2
GO:BP	regulation of chromosome organization	GO:0033044	0.0337956	1.47114	214	227	8	21100	DCP2,NEK7,RAD21,SENP6,SMARCA5,HNRNPA2B1,TASOR,CTNNB1
GO:BP	negative regulation of cellular biosynthetic process	GO:0031327	0.0337956	1.47114	1566	285	35	21100	ATF2,IREB2,RNF139,GABPA,CNOT8,THAP5,DCP2,PHC3,MEF2A,ZEB2,PSMD10,C1D,SRP9,CGGBP1,CBFB,NR3C1,ZNF12,ARID4A,DR1,CPEB4,UBE2D3,PEX2,SMARCA5,HNRNPA2B1,CTNNB1,RCOR3,CPEB2,SATB1,FMR1,HMGB1,PLAGL1,NRIP1,PTPN2,TOB1,ZNF451
GO:BP	peptidyl-threonine modification	GO:0018210	0.0337956	1.47114	123	310	7	21100	ATF2,TGFBR1,TBK1,CLK1,GALNT4,GALNT1,GALNT3
GO:BP	neuron death in response to oxidative stress	GO:0036475	0.0341602	1.46648	33	361	4	21100	OXR1,CTNNB1,HIF1A,TLR4
GO:BP	regulation of receptor-mediated endocytosis	GO:0048259	0.0342207	1.46571	105	53	3	21100	SYNJ1,RAB21,SCYL2
GO:BP	inositol phosphate metabolic process	GO:0043647	0.0344277	1.46309	61	25	2	21100	SYNJ1,IMPA1
GO:BP	negative regulation of regulated secretory pathway	GO:1903306	0.0345525	1.46152	24	237	3	21100	STXBP3,RAP1B,FMR1
GO:BP	vacuolar transport	GO:0007034	0.0347017	1.45965	154	392	9	21100	CHMP2B,SCYL2,ZFYVE16,VPS53,C9ORF72,TMEM106B,LEPROTL1,CHMP5,LYST
GO:BP	heterochromatin organization	GO:0070828	0.0348163	1.45822	81	354	6	21100	PIK3CA,SMARCA5,FAM172A,TASOR,HMGB1,HAT1
GO:BP	ncRNA catabolic process	GO:0034661	0.0353636	1.45144	42	37	2	21100	TENT2,RBM7
GO:BP	negative regulation of histone modification	GO:0031057	0.0353636	1.45144	52	1	1	21100	PPP4R3B
GO:BP	positive regulation of cellular carbohydrate metabolic process	GO:0010676	0.0359294	1.44455	53	1	1	21100	PPP4R3B
GO:BP	regulation of metabolic process	GO:0019222	0.035959	1.44419	7313	267	115	21100	PPP4R3B,RNFT1,TSNAX,PPP1R12A,ATF2,IREB2,TENT2,RASA1,ZNF655,BZW1,RAP2C,RNF139,GABPA,MYSM1,CNOT8,RBM7,OXR1,QKI,SELENOT,PPM1B,C14ORF129,THAP5,AFF4,DCP2,TAX1BP1,TGFBR1,USP33,EXOC8,CCNC,ZNF267,RBM39,PHC3,NEK7,PIK3CA,MEF2A,TBK1,RNF111,ZEB2,WTAP,JAK2,NPTN,BAG4,PSMD10,C1D,TMED2,PHF20L1,LAMTOR3,SRP9,CGGBP1,TET2,FBXO33,PPP1R15B,CBFB,MATR3,MARCHF7,FOXN2,ANKRD49,NR3C1,RAD21,ZNF644,ZNF12,EPC2,ARID4A,SLC38A2,C…
GO:BP	dark adaptation	GO:1990603	0.0360302	1.44333	3	18	1	21100	TENT2
GO:BP	cellular response to absence of light	GO:0071485	0.0360302	1.44333	3	18	1	21100	TENT2
GO:BP	response to absence of light	GO:0009646	0.0360302	1.44333	3	18	1	21100	TENT2
GO:BP	positive regulation of cellular biosynthetic process	GO:0031328	0.0360302	1.44333	1964	385	53	21100	PPP4R3B,PPP1R12A,ATF2,RAP2C,GABPA,MYSM1,TGFBR1,CCNC,ZNF267,NEK7,MEF2A,TBK1,RNF111,ZEB2,JAK2,TET2,CBFB,ANKRD49,NR3C1,ARID4A,DR1,PSMC6,BLOC1S2,PPP3CB,MGAT4A,SMARCA5,SERP1,AKIRIN1,DEK,CTNNB1,SUB1,FMR1,HMGB1,PLAGL1,SOAT1,NRIP1,PTPN2,TOB1,ZNF451,ZNF770,NAMPT,TRIM52,HHEX,ZEB1,SPIN1,CNOT7,GPBP1,OGT,HIF1A,TLR4,ZBTB38,HMGB2,USF3
GO:BP	negative regulation of gene expression, epigenetic	GO:0045814	0.0360501	1.44309	82	354	6	21100	PIK3CA,SMARCA5,FAM172A,TASOR,HMGB1,HAT1
GO:BP	positive regulation of mitochondrial calcium ion concentration	GO:0051561	0.0363022	1.44007	11	5	1	21100	EFHA1
GO:BP	negative regulation of organelle organization	GO:0010639	0.0363022	1.44007	352	111	7	21100	CAPZA2,CAPZA1,GMFB,DCP2,ADD3,PIK3CA,PSMD10
GO:BP	response to dexamethasone	GO:0071548	0.0363022	1.44007	41	142	3	21100	PIK3CA,JAK2,NR3C1
GO:BP	regulation of protein-containing complex disassembly	GO:0043244	0.0363022	1.44007	130	93	4	21100	CAPZA2,CAPZA1,ADD3,PIK3CA
GO:BP	phospholipid translocation	GO:0045332	0.0363022	1.44007	51	396	5	21100	ATP11C,TMEM41B,ATP11A,ATP8A1,ATP8B4
GO:BP	mRNA 3'-end processing	GO:0031124	0.0363022	1.44007	73	79	3	21100	TENT2,PAPOLG,PCF11
GO:BP	negative regulation of DNA-templated transcription, initiation	GO:2000143	0.0363022	1.44007	6	285	2	21100	HMGB1,ZNF451
GO:BP	ether lipid biosynthetic process	GO:0008611	0.0369561	1.43231	11	152	2	21100	FAR1,LPCAT2
GO:BP	glycerol ether biosynthetic process	GO:0046504	0.0369561	1.43231	11	152	2	21100	FAR1,LPCAT2
GO:BP	cellular lipid biosynthetic process	GO:0097384	0.0369561	1.43231	11	152	2	21100	FAR1,LPCAT2
GO:BP	positive regulation of transmembrane receptor protein serine/threonine kinase signaling pathway	GO:0090100	0.0369561	1.43231	117	104	4	21100	TGFBR1,RNF111,ZEB2,JAK2
GO:BP	positive regulation of protein dephosphorylation	GO:0035307	0.0372047	1.4294	45	131	3	21100	PPP1R12A,JAK2,PPP1R15B
GO:BP	response to nitrogen compound	GO:1901698	0.0373427	1.42779	1100	364	32	21100	RNFT1,ATF2,STXBP3,RNF139,GABPA,JKAMP,PIK3CA,JAK2,LAMTOR3,CPEB4,PSMC6,PIK3C2A,RAP1B,PRNP,SEL1L,CTNNB1,CPEB2,DNAJB14,FMR1,CRLS1,PTPN2,UBE2J1,GNAQ,C2CD5,GNG2,RRAGD,LEPROTL1,ZEB1,OGT,MAN1A1,TLR4,CHMP5
GO:BP	regulation of endosome organization	GO:1904978	0.0373427	1.42779	4	15	1	21100	SYNJ1
GO:BP	programmed cell death	GO:0012501	0.0373427	1.42779	1918	387	52	21100	ATF2,RASA1,OXR1,C14ORF129,TAX1BP1,TGFBR1,FBXO11,C6ORF120,MINDY3,PIK3CA,MEF2A,BNIP2,JAK2,BAG4,PSMD10,C1D,MARCHF7,NR3C1,RAD21,CPEB4,UBE2D3,BLOC1S2,RB1CC1,CUL5,SLTM,PRNP,CTNNB1,SGMS1,HMGB1,PRDX3,PLAGL1,CUL2,PPP2CB,ERO1A,PTPN2,TNFAIP8,STK17B,C3ORF38,CRADD,CARD8,BCAP29,OGT,MOAP1,HIF1A,SLK,FAS,IER3IP1,YWHAQ,SPG11,HMGB2,IL6ST,ANP32E
GO:BP	positive regulation of nitric-oxide synthase biosynthetic process	GO:0051770	0.0373427	1.42779	17	361	3	21100	JAK2,NAMPT,TLR4
GO:BP	organophosphate biosynthetic process	GO:0090407	0.0373427	1.42779	561	299	17	21100	SYNJ1,IMPA1,SLC35B3,FAR1,PIK3CA,PPIP5K2,LPCAT2,CEPT1,PIK3C2A,SOCS4,SGMS1,VAPA,CRLS1,ACSL4,FAM126B,GK,NAMPT
GO:BP	protein secretion	GO:0009306	0.0373427	1.42779	339	370	14	21100	STXBP3,SELENOT,JAK2,TVP23B,PPP3CB,SERP1,SEL1L,ADAM9,ACSL4,TMEM167A,BLOC1S6,HIF1A,TLR4,IER3IP1
GO:BP	RNA decapping	GO:0110154	0.0373427	1.42779	18	339	3	21100	DCP2,PNRC2,CNOT7
GO:BP	positive regulation of transcription by RNA polymerase II	GO:0045944	0.0373427	1.42779	1211	385	36	21100	PPP1R12A,ATF2,GABPA,MYSM1,CCNC,ZNF267,MEF2A,TBK1,ZEB2,JAK2,TET2,CBFB,NR3C1,ARID4A,DR1,PSMC6,PPP3CB,SMARCA5,AKIRIN1,CTNNB1,SUB1,HMGB1,PLAGL1,NRIP1,ZNF451,ZNF770,NAMPT,HHEX,ZEB1,CNOT7,OGT,HIF1A,TLR4,ZBTB38,HMGB2,USF3
GO:BP	RNA phosphodiester bond hydrolysis	GO:0090501	0.0373427	1.42779	156	79	4	21100	TSNAX,CNOT8,DCP2,PCF11
GO:BP	response to organonitrogen compound	GO:0010243	0.0373427	1.42779	1010	364	30	21100	RNFT1,ATF2,STXBP3,RNF139,GABPA,JKAMP,PIK3CA,JAK2,LAMTOR3,CPEB4,PSMC6,PIK3C2A,RAP1B,PRNP,SEL1L,CTNNB1,CPEB2,DNAJB14,CRLS1,PTPN2,UBE2J1,C2CD5,GNG2,RRAGD,LEPROTL1,ZEB1,OGT,MAN1A1,TLR4,CHMP5
GO:BP	calcium import into the mitochondrion	GO:0036444	0.0373427	1.42779	12	5	1	21100	EFHA1
GO:BP	establishment of protein localization to extracellular region	GO:0035592	0.0376296	1.42447	340	370	14	21100	STXBP3,SELENOT,JAK2,TVP23B,PPP3CB,SERP1,SEL1L,ADAM9,ACSL4,TMEM167A,BLOC1S6,HIF1A,TLR4,IER3IP1
GO:BP	coronary artery morphogenesis	GO:0060982	0.0376296	1.42447	9	193	2	21100	TGFBR1,SEC24B
GO:BP	mitotic cytokinesis	GO:0000281	0.0377424	1.42317	77	22	2	21100	CHMP2B,RASA1
GO:BP	cellular amide metabolic process	GO:0043603	0.0377424	1.42317	1167	289	28	21100	IREB2,LTN1,BZW1,RNF139,CNOT8,QKI,SELENOT,DCP2,FAR1,TMED2,SRP9,PPP1R15B,CPEB4,GALC,SERP1,IFNGR1,PRNP,RSL24D1,CPEB2,FMR1,EIF4E3,SGMS1,VAPA,ERO1A,SPCS3,TOB1,ACSL4,GSAP
GO:BP	pigmentation	GO:0043473	0.0381676	1.4183	102	392	7	21100	MYSM1,ZEB2,RAB11A,BLOC1S2,RAB27A,BLOC1S6,LYST
GO:BP	phospholipid transport	GO:0015914	0.0381676	1.4183	101	396	7	21100	ATP11C,TMEM41B,PLEKHA3,ATP11A,VAPA,ATP8A1,ATP8B4
GO:BP	regulation of fibroblast apoptotic process	GO:2000269	0.0390621	1.40824	17	370	3	21100	PIK3CA,STK17B,IER3IP1
GO:BP	vesicle localization	GO:0051648	0.0392557	1.4061	190	393	10	21100	SYNJ1,FAM91A1,RAB11A,TMED2,BLOC1S2,CTNNB1,RAB27A,BLOC1S6,SPG11,SAR1B
GO:BP	lytic vacuole organization	GO:0080171	0.0392557	1.4061	77	392	6	21100	CHMP2B,RAB14,TMEM106B,CHMP5,SPG11,LYST
GO:BP	citrate metabolic process	GO:0006101	0.0392557	1.4061	5	13	1	21100	IREB2
GO:BP	lysosome organization	GO:0007040	0.0392557	1.4061	77	392	6	21100	CHMP2B,RAB14,TMEM106B,CHMP5,SPG11,LYST
GO:BP	positive regulation of fibroblast growth factor receptor signaling pathway	GO:0045743	0.0392557	1.4061	8	227	2	21100	NPTN,CTNNB1
GO:BP	negative regulation of biosynthetic process	GO:0009890	0.0392557	1.4061	1595	285	35	21100	ATF2,IREB2,RNF139,GABPA,CNOT8,THAP5,DCP2,PHC3,MEF2A,ZEB2,PSMD10,C1D,SRP9,CGGBP1,CBFB,NR3C1,ZNF12,ARID4A,DR1,CPEB4,UBE2D3,PEX2,SMARCA5,HNRNPA2B1,CTNNB1,RCOR3,CPEB2,SATB1,FMR1,HMGB1,PLAGL1,NRIP1,PTPN2,TOB1,ZNF451
GO:BP	negative regulation of protein polymerization	GO:0032272	0.0392674	1.40597	83	74	3	21100	CAPZA2,CAPZA1,ADD3
GO:BP	response to hydroperoxide	GO:0033194	0.0392674	1.40597	17	104	2	21100	OXR1,JAK2
GO:BP	positive regulation of catabolic process	GO:0009896	0.0392674	1.40597	519	245	14	21100	RNFT1,RNF139,CNOT8,DCP2,TBK1,PSMD10,PSMC6,RB1CC1,PIK3C2A,C9ORF72,SOCS4,FMR1,ADAM9,HMGB1
GO:BP	regulation of interleukin-6-mediated signaling pathway	GO:0070103	0.0392674	1.40597	5	381	2	21100	PTPN2,IL6ST
GO:BP	negative regulation of biological process	GO:0048519	0.0392674	1.40597	5876	276	98	21100	PPP4R3B,TSNAX,ATF2,IREB2,TENT2,CHMP2B,RASA1,CAPZA2,CAPZA1,STXBP3,ZNF655,CD164,RAP2C,RNF139,GABPA,CNOT8,OXR1,PPM1B,C14ORF129,GMFB,BMT2,THAP5,SCYL2,DCP2,GNA13,TAX1BP1,TGFBR1,CCNC,ADD3,PIP4P2,NABP1,PHC3,PIK3CA,MEF2A,TBK1,BNIP2,ZEB2,JAK2,NPTN,HERC4,BAG4,PSMD10,C1D,TMED2,SRP9,CGGBP1,SNX13,PPP1R15B,CBFB,MARCHF7,MORC3,NR3C1,RAD21,ZNF12,ARID4A,DR1,CPEB4,PSMC6,UBE2D3,PEX2,PPP3CB,RB1CC1,SMARCA5,PAG1,IFNGR1…
GO:BP	ether biosynthetic process	GO:1901503	0.040189	1.39589	12	152	2	21100	FAR1,LPCAT2
GO:BP	regulation of chemokine (C-X-C motif) ligand 2 production	GO:2000341	0.040189	1.39589	16	404	3	21100	HMGB1,TLR4,MYD88
GO:BP	chemokine (C-X-C motif) ligand 2 production	GO:0072567	0.040189	1.39589	16	404	3	21100	HMGB1,TLR4,MYD88
GO:BP	peptidyl-cysteine modification	GO:0018198	0.040189	1.39589	47	38	2	21100	ZDHHC17,OXR1
GO:BP	hemopoiesis	GO:0030097	0.0409045	1.38823	899	35	6	21100	ATF2,IREB2,TENT2,CD164,GABPA,MYSM1
GO:BP	positive regulation of cell projection organization	GO:0031346	0.0411161	1.38599	340	120	7	21100	RAB21,KIDINS220,TGFBR1,PIK3CA,NPTN,RAB11A,NIN
GO:BP	positive regulation of growth hormone secretion	GO:0060124	0.0412246	1.38484	10	187	2	21100	SELENOT,SERP1
GO:BP	receptor localization to synapse	GO:0097120	0.0412536	1.38454	58	109	3	21100	STX7,NPTN,RAB11A
GO:BP	regulation of response to DNA damage stimulus	GO:2001020	0.0412675	1.38439	259	245	9	21100	PPP4R3B,ARMT1,PSMD10,MARCHF7,EPC2,PPP4R2,DEK,FMR1,HMGB1
GO:BP	mRNA transport	GO:0051028	0.0412675	1.38439	130	400	8	21100	QKI,SFRS3,HNRNPA2B1,FMR1,NXT2,NUP54,HHEX,AGFG1
GO:BP	amyloid precursor protein catabolic process	GO:0042987	0.0412675	1.38439	55	389	5	21100	IFNGR1,PRNP,ADAM9,GSAP,APH1B
GO:BP	protein localization to extracellular region	GO:0071692	0.0416405	1.38048	347	370	14	21100	STXBP3,SELENOT,JAK2,TVP23B,PPP3CB,SERP1,SEL1L,ADAM9,ACSL4,TMEM167A,BLOC1S6,HIF1A,TLR4,IER3IP1
GO:BP	organophosphate catabolic process	GO:0046434	0.0416405	1.38048	160	40	3	21100	SYNJ1,IMPA1,PNPLA8
GO:BP	positive regulation of glycoprotein biosynthetic process	GO:0010560	0.0416405	1.38048	25	259	3	21100	MGAT4A,CTNNB1,SOAT1
GO:BP	positive regulation of carbohydrate metabolic process	GO:0045913	0.0416405	1.38048	73	1	1	21100	PPP4R3B
GO:BP	positive regulation of SMAD protein signal transduction	GO:0060391	0.0419772	1.37699	18	104	2	21100	TGFBR1,JAK2
GO:BP	inositol biosynthetic process	GO:0006021	0.0425152	1.37146	3	25	1	21100	IMPA1
GO:BP	gluconeogenesis	GO:0006094	0.0425892	1.3707	76	1	1	21100	PPP4R3B
GO:BP	regulation of RNA polymerase II transcription preinitiation complex assembly	GO:0045898	0.0425892	1.3707	8	245	2	21100	PSMC6,HMGB1
GO:BP	pons development	GO:0021548	0.0425892	1.3707	10	193	2	21100	ATF2,SEC24B
GO:BP	negative regulation of cellular response to oxidative stress	GO:1900408	0.0425892	1.3707	2	38	1	21100	OXR1
GO:BP	microtubule nucleation	GO:0007020	0.0425892	1.3707	37	176	3	21100	SLAIN2,NIN,BLOC1S2
GO:BP	regulation of receptor localization to synapse	GO:1902683	0.0428069	1.36849	18	106	2	21100	STX7,NPTN
GO:BP	regulation of myosin-light-chain-phosphatase activity	GO:0035507	0.0428729	1.36782	7	11	1	21100	PPP1R12A
GO:BP	regulation of cytoplasmic translation	GO:2000765	0.0437196	1.35932	28	237	3	21100	CPEB4,CPEB2,FMR1
GO:BP	hexose biosynthetic process	GO:0019319	0.0438299	1.35823	79	1	1	21100	PPP4R3B
GO:BP	positive regulation of nucleic acid-templated transcription	GO:1903508	0.0439397	1.35714	1636	385	45	21100	PPP1R12A,ATF2,RAP2C,GABPA,MYSM1,TGFBR1,CCNC,ZNF267,MEF2A,TBK1,RNF111,ZEB2,JAK2,TET2,CBFB,ANKRD49,NR3C1,ARID4A,DR1,PSMC6,BLOC1S2,PPP3CB,SMARCA5,AKIRIN1,DEK,CTNNB1,SUB1,HMGB1,PLAGL1,NRIP1,ZNF451,ZNF770,NAMPT,TRIM52,HHEX,ZEB1,SPIN1,CNOT7,GPBP1,OGT,HIF1A,TLR4,ZBTB38,HMGB2,USF3
GO:BP	regulation of translational initiation in response to stress	GO:0043558	0.0439397	1.35714	15	131	2	21100	TMED2,PPP1R15B
GO:BP	secretion by cell	GO:0032940	0.0439397	1.35714	786	395	26	21100	SYNJ1,STXBP3,RAB21,SELENOT,EXOC8,JAK2,RAB11A,TVP23B,PPP3CB,PIK3C2A,SERP1,RAP1B,SEL1L,FMR1,ADAM9,RAB33B,ACSL4,TMEM167A,RAB27A,BLOC1S6,HIF1A,TLR4,IER3IP1,ARFGEF2,SNX4,STX11
GO:BP	neurotrophin signaling pathway	GO:0038179	0.0439397	1.35714	38	51	2	21100	ZDHHC17,KIDINS220
GO:BP	production of siRNA involved in post-transcriptional gene silencing by RNA	GO:0030422	0.0439397	1.35714	8	10	1	21100	TSNAX
GO:BP	positive regulation of transcription, DNA-templated	GO:0045893	0.0439397	1.35714	1636	385	45	21100	PPP1R12A,ATF2,RAP2C,GABPA,MYSM1,TGFBR1,CCNC,ZNF267,MEF2A,TBK1,RNF111,ZEB2,JAK2,TET2,CBFB,ANKRD49,NR3C1,ARID4A,DR1,PSMC6,BLOC1S2,PPP3CB,SMARCA5,AKIRIN1,DEK,CTNNB1,SUB1,HMGB1,PLAGL1,NRIP1,ZNF451,ZNF770,NAMPT,TRIM52,HHEX,ZEB1,SPIN1,CNOT7,GPBP1,OGT,HIF1A,TLR4,ZBTB38,HMGB2,USF3
GO:BP	protein neddylation	GO:0045116	0.0441332	1.35523	19	358	3	21100	UBA3,HIF1A,DCUN1D5
GO:BP	exocytic process	GO:0140029	0.0443171	1.35343	74	27	2	21100	SYNJ1,STXBP3
GO:BP	regulation of I-kappaB kinase/NF-kappaB signaling	GO:0043122	0.0443171	1.35343	255	404	12	21100	ZDHHC17,PPM1B,TBK1,CTNNB1,GOLT1B,VAPA,TAB2,ZDHHC13,TRIM52,CARD8,TLR4,MYD88
GO:BP	regulation of membrane depolarization during cardiac muscle cell action potential	GO:1900825	0.0443171	1.35343	4	21	1	21100	SLMAP
GO:BP	I-kappaB kinase/NF-kappaB signaling	GO:0007249	0.0443171	1.35343	288	404	13	21100	ZDHHC17,PPM1B,TBK1,AZI2,CTNNB1,GOLT1B,VAPA,TAB2,ZDHHC13,TRIM52,CARD8,TLR4,MYD88
GO:BP	ERBB signaling pathway	GO:0038127	0.0443171	1.35343	119	266	6	21100	PIK3CA,CUL5,PIK3C2A,SOCS4,PTPN12,PTPN2
GO:BP	ribosome-associated ubiquitin-dependent protein catabolic process	GO:1990116	0.0443171	1.35343	5	17	1	21100	LTN1
GO:BP	monosaccharide biosynthetic process	GO:0046364	0.0443171	1.35343	83	1	1	21100	PPP4R3B
GO:BP	3'-phosphoadenosine 5'-phosphosulfate transport	GO:0046963	0.0443171	1.35343	2	42	1	21100	SLC35B3
GO:BP	positive regulation of I-kappaB kinase/NF-kappaB signaling	GO:0043123	0.0443171	1.35343	191	404	10	21100	ZDHHC17,TBK1,CTNNB1,GOLT1B,VAPA,TAB2,ZDHHC13,TRIM52,TLR4,MYD88
GO:BP	organic hydroxy compound catabolic process	GO:1901616	0.0443171	1.35343	80	25	2	21100	SYNJ1,IMPA1
GO:BP	cellular response to nitrogen compound	GO:1901699	0.0443171	1.35343	683	364	22	21100	ATF2,GABPA,PIK3CA,JAK2,LAMTOR3,CPEB4,PIK3C2A,RAP1B,PRNP,CTNNB1,CPEB2,FMR1,PTPN2,GNAQ,C2CD5,GNG2,RRAGD,LEPROTL1,ZEB1,OGT,TLR4,CHMP5
GO:BP	DNA double-strand break processing involved in repair via single-strand annealing	GO:0010792	0.0443171	1.35343	6	14	1	21100	RNF138
GO:BP	3'-phospho-5'-adenylyl sulfate transmembrane transport	GO:1902559	0.0443171	1.35343	2	42	1	21100	SLC35B3
GO:BP	interleukin-6-mediated signaling pathway	GO:0070102	0.0443171	1.35343	18	381	3	21100	JAK2,PTPN2,IL6ST
GO:BP	nuclear-transcribed mRNA catabolic process	GO:0000956	0.0443171	1.35343	125	54	3	21100	TENT2,CNOT8,DCP2
GO:BP	corticosteroid receptor signaling pathway	GO:0031958	0.0443171	1.35343	14	142	2	21100	JAK2,NR3C1
GO:BP	membrane fusion	GO:0061025	0.0443171	1.35343	165	395	9	21100	CHMP2B,STX7,VCPIP1,VAPA,C2CD5,BLOC1S6,YIPF5,SPG11,STX11
GO:BP	late endosome to lysosome transport	GO:1902774	0.0443171	1.35343	19	364	3	21100	CHMP2B,C9ORF72,CHMP5
GO:BP	regulation of transcription initiation from RNA polymerase II promoter	GO:0060260	0.0443171	1.35343	48	285	4	21100	PSMC6,SUB1,HMGB1,ZNF451
GO:BP	negative regulation of DNA damage response, signal transduction by p53 class mediator	GO:0043518	0.0443171	1.35343	15	135	2	21100	PSMD10,MARCHF7
GO:BP	positive regulation of RNA biosynthetic process	GO:1902680	0.0445419	1.35123	1642	385	45	21100	PPP1R12A,ATF2,RAP2C,GABPA,MYSM1,TGFBR1,CCNC,ZNF267,MEF2A,TBK1,RNF111,ZEB2,JAK2,TET2,CBFB,ANKRD49,NR3C1,ARID4A,DR1,PSMC6,BLOC1S2,PPP3CB,SMARCA5,AKIRIN1,DEK,CTNNB1,SUB1,HMGB1,PLAGL1,NRIP1,ZNF451,ZNF770,NAMPT,TRIM52,HHEX,ZEB1,SPIN1,CNOT7,GPBP1,OGT,HIF1A,TLR4,ZBTB38,HMGB2,USF3
GO:BP	hematopoietic or lymphoid organ development	GO:0048534	0.0445629	1.35103	938	35	6	21100	ATF2,IREB2,TENT2,CD164,GABPA,MYSM1
GO:BP	transmembrane receptor protein tyrosine kinase signaling pathway	GO:0007169	0.0450252	1.34654	613	357	20	21100	ZDHHC17,RASA1,PIK3CA,JAK2,NPTN,RAB14,CUL5,PIK3C2A,SOCS4,PTPN12,CTNNB1,PTPN2,C2CD5,SLC9A6,GALNT3,HHEX,ZFAND5,LEPROTL1,OGT,HIF1A
GO:BP	regulation of response to macrophage colony-stimulating factor	GO:1903969	0.0451205	1.34563	6	361	2	21100	PTPN2,TLR4
GO:BP	regulation of anatomical structure size	GO:0090066	0.0451205	1.34563	491	110	8	21100	RASA1,CAPZA2,CAPZA1,RAB21,ADD3,PIK3CA,RAB11A,BAG4
GO:BP	actin cytoskeleton organization	GO:0030036	0.0451205	1.34563	715	110	10	21100	RASA1,CAPZA2,CAPZA1,GMFB,TGFBR1,ADD3,PIK3CA,MEF2A,JAK2,BAG4
GO:BP	regulation of cellular response to macrophage colony-stimulating factor stimulus	GO:1903972	0.0451205	1.34563	6	361	2	21100	PTPN2,TLR4
GO:BP	negative regulation of macromolecule metabolic process	GO:0010605	0.0451205	1.34563	3361	276	61	21100	PPP4R3B,TSNAX,ATF2,IREB2,TENT2,RNF139,GABPA,CNOT8,OXR1,PPM1B,C14ORF129,THAP5,DCP2,PHC3,PIK3CA,MEF2A,TBK1,ZEB2,NPTN,PSMD10,C1D,TMED2,SRP9,CGGBP1,PPP1R15B,CBFB,MARCHF7,NR3C1,ZNF12,ARID4A,DR1,CPEB4,PSMC6,UBE2D3,PEX2,SMARCA5,ZC3H7A,PRNP,HNRNPA2B1,FAM172A,C9ORF72,PPP4R2,SOCS4,TASOR,PRPF18,CTNNB1,RCOR3,SUB1,CPEB2,SATB1,FMR1,HMGB1,PRDX3,PLAGL1,PNRC2,NRIP1,PPP2CB,PTPN2,TNFAIP8,GNAQ,TOB1
GO:BP	platelet activation	GO:0030168	0.0451205	1.34563	132	104	4	21100	STXBP3,GNA13,PIK3CA,JAK2
GO:BP	regulation of platelet-derived growth factor receptor-beta signaling pathway	GO:2000586	0.0452018	1.34484	8	266	2	21100	PTPN12,PTPN2
GO:BP	regulation of miRNA catabolic process	GO:2000625	0.045547	1.34154	5	18	1	21100	TENT2
GO:BP	lipid translocation	GO:0034204	0.0455785	1.34124	57	396	5	21100	ATP11C,TMEM41B,ATP11A,ATP8A1,ATP8B4
GO:BP	positive regulation of autophagy	GO:0010508	0.0455805	1.34122	141	383	8	21100	TBK1,RB1CC1,PIK3C2A,C9ORF72,HMGB1,MOAP1,HIF1A,SNX4
GO:BP	positive regulation of glycoprotein metabolic process	GO:1903020	0.0456869	1.34021	27	259	3	21100	MGAT4A,CTNNB1,SOAT1
GO:BP	positive regulation of protein transport	GO:0051222	0.0457602	1.33951	300	393	13	21100	JAK2,UBE2D3,PPP3CB,SERP1,PRNP,ADAM9,C2CD5,ACSL4,HIF1A,TLR4,IER3IP1,YWHAQ,SAR1B
GO:BP	positive regulation of protein-containing complex assembly	GO:0031334	0.0457602	1.33951	194	404	10	21100	SLAIN2,NEK7,BAG4,NIN,PSMC6,RAP1B,TLR4,CDC42EP3,CRBN,MYD88
GO:BP	cellular lipid metabolic process	GO:0044255	0.0460475	1.33679	1009	296	25	21100	ATF2,SYNJ1,IMPA1,PNPLA8,QKI,PIP4P2,FAR1,PIK3CA,LPCAT2,CEPT1,GALC,PEX2,PIK3C2A,SOCS4,SEL1L,GPCPD1,SGMS1,VAPA,CRLS1,SOAT1,ALG13,ACSL4,MTMR10,FAM126B,GK
GO:BP	positive regulation of proteolysis involved in cellular protein catabolic process	GO:1903052	0.0464111	1.33338	136	237	6	21100	RNFT1,RNF139,PSMD10,PSMC6,SOCS4,FMR1
GO:BP	negative regulation of oxidative stress-induced neuron death	GO:1903204	0.046447	1.33304	20	357	3	21100	OXR1,CTNNB1,HIF1A
GO:BP	organelle membrane fusion	GO:0090174	0.0465792	1.33181	109	395	7	21100	CHMP2B,STX7,VCPIP1,C2CD5,YIPF5,SPG11,STX11
GO:BP	mitochondrial calcium ion transmembrane transport	GO:0006851	0.0466645	1.33101	19	5	1	21100	EFHA1
GO:BP	regulation of nitric-oxide synthase biosynthetic process	GO:0051769	0.0466645	1.33101	20	361	3	21100	JAK2,NAMPT,TLR4
GO:BP	nitric-oxide synthase biosynthetic process	GO:0051767	0.0466645	1.33101	20	361	3	21100	JAK2,NAMPT,TLR4
GO:BP	regulation of carbohydrate biosynthetic process	GO:0043255	0.0466645	1.33101	96	1	1	21100	PPP4R3B
GO:BP	actin filament debranching	GO:0071846	0.0466645	1.33101	2	48	1	21100	GMFB
GO:BP	brainstem development	GO:0003360	0.0466645	1.33101	8	12	1	21100	ATF2
GO:BP	positive regulation of myoblast proliferation	GO:2000288	0.0466645	1.33101	8	12	1	21100	ATF2
GO:BP	response to water deprivation	GO:0009414	0.0466645	1.33101	8	12	1	21100	ATF2
GO:BP	cellular carbohydrate metabolic process	GO:0044262	0.0466645	1.33101	285	25	3	21100	PPP4R3B,SYNJ1,IMPA1
GO:BP	regulation of signal transduction	GO:0009966	0.0466645	1.33101	2947	382	72	21100	ZDHHC17,RASA1,PPM1B,C14ORF129,BMT2,SCYL2,GNA13,TGFBR1,USP33,CCNC,PIK3CA,TBK1,RNF111,ZEB2,JAK2,NPTN,HERC4,BAG4,PSMD10,TMED2,LAMTOR3,PJA2,SNX13,PPP1R15B,MARCHF7,RNF13,UBE2D3,RB1CC1,RAP1B,TMEM33,PRNP,C9ORF72,SOCS4,PTPN12,CTNNB1,ADAM9,SGMS1,HMGB1,GOLT1B,VAPA,PPP2CB,PTPN2,GNAQ,TOB1,PPP1R2,ZNF451,TAB2,RNF146,SLC9A6,ZDHHC13,RGS18,STYX,CRADD,RRAGD,TRIM52,HHEX,CARD8,LEPROTL1,CD55,ZEB1,SPIN1,CNOT7,OGT,HIF1…
GO:BP	neurofilament cytoskeleton organization	GO:0060052	0.0466645	1.33101	8	12	1	21100	ATF2
GO:BP	autophagosome organization	GO:1905037	0.0467782	1.32996	113	383	7	21100	TMEM41B,RB1CC1,C9ORF72,RAB33B,MOAP1,SPG11,SNX4
GO:BP	regulation of growth hormone receptor signaling pathway	GO:0060398	0.046924	1.3286	7	321	2	21100	JAK2,LEPROTL1
GO:BP	post-Golgi vesicle-mediated transport	GO:0006892	0.0470558	1.32739	109	130	4	21100	RP2,EXOC8,EPS15,RAB14
GO:BP	Sertoli cell development	GO:0060009	0.0470558	1.32739	14	156	2	21100	FNDC3A,ARID4A
GO:BP	regulation of cellular response to growth factor stimulus	GO:0090287	0.0470558	1.32739	295	357	12	21100	ZDHHC17,RNF111,ZEB2,NPTN,UBE2D3,CTNNB1,TOB1,ZNF451,SLC9A6,HHEX,ZEB1,HIF1A
GO:BP	protein localization to plasma membrane	GO:0072659	0.0470558	1.32739	284	115	6	21100	SEC23A,SLMAP,STX7,RAB11A,BAG4,TMED2
GO:BP	double-strand break repair via single-strand annealing	GO:0045002	0.0470558	1.32739	7	14	1	21100	RNF138
GO:BP	positive regulation of peptide hormone secretion	GO:0090277	0.0473344	1.32482	92	357	6	21100	SELENOT,JAK2,PPP3CB,SERP1,ACSL4,HIF1A
GO:BP	regulation of telomere maintenance via telomere lengthening	GO:1904356	0.0473344	1.32482	63	227	4	21100	DCP2,NEK7,HNRNPA2B1,CTNNB1
GO:BP	cell death in response to oxidative stress	GO:0036473	0.0473344	1.32482	91	361	6	21100	OXR1,C14ORF129,JAK2,CTNNB1,HIF1A,TLR4
GO:BP	melanosome transport	GO:0032402	0.0473344	1.32482	22	331	3	21100	RAB11A,RAB27A,BLOC1S6
GO:BP	protein acylation	GO:0043543	0.0477677	1.32087	261	354	11	21100	ZDHHC17,ATF2,PPM1B,PHF20L1,EPC2,DR1,NAA50,ZNF451,ZDHHC13,OGT,HAT1
GO:BP	synaptic vesicle uncoating	GO:0016191	0.0478978	1.31968	7	15	1	21100	SYNJ1
GO:BP	Golgi to endosome transport	GO:0006895	0.0478978	1.31968	17	130	2	21100	EPS15,RAB14
GO:BP	interleukin-35-mediated signaling pathway	GO:0070757	0.0478978	1.31968	1	104	1	21100	JAK2
GO:BP	histone-tyrosine phosphorylation	GO:0035406	0.0478978	1.31968	1	104	1	21100	JAK2
GO:BP	mineralocorticoid receptor signaling pathway	GO:0031959	0.0478978	1.31968	1	104	1	21100	JAK2
GO:BP	positive regulation of growth factor dependent skeletal muscle satellite cell proliferation	GO:1902728	0.0478978	1.31968	1	104	1	21100	JAK2
GO:BP	positive regulation of skeletal muscle satellite cell proliferation	GO:1902724	0.0478978	1.31968	1	104	1	21100	JAK2
GO:BP	cell morphogenesis involved in neuron differentiation	GO:0048667	0.0478978	1.31968	564	120	9	21100	ZDHHC17,RAB21,KIDINS220,USP33,B3GNT2,MEF2A,NPTN,RAB11A,NIN
GO:BP	regulation of membrane depolarization during action potential	GO:0098902	0.0478978	1.31968	5	21	1	21100	SLMAP
GO:BP	clathrin coat disassembly	GO:0072318	0.0478978	1.31968	7	15	1	21100	SYNJ1
GO:BP	fibroblast apoptotic process	GO:0044346	0.0478978	1.31968	20	370	3	21100	PIK3CA,STK17B,IER3IP1
GO:BP	positive regulation of protein modification process	GO:0031401	0.0478978	1.31968	999	135	14	21100	PPP1R12A,ATF2,RAP2C,TGFBR1,PIK3CA,TBK1,RNF111,JAK2,NPTN,BAG4,PSMD10,FBXO33,PPP1R15B,MARCHF7
GO:BP	programmed cell death induced by symbiont	GO:0034050	0.0478978	1.31968	1	104	1	21100	JAK2
GO:BP	positive regulation of pigment cell differentiation	GO:0050942	0.0478978	1.31968	7	331	2	21100	ZEB2,BLOC1S6
GO:BP	histone H3-Y41 phosphorylation	GO:0035409	0.0478978	1.31968	1	104	1	21100	JAK2
GO:BP	regulation of cellular component biogenesis	GO:0044087	0.0478978	1.31968	946	404	30	21100	CHMP2B,RASA1,CAPZA2,CAPZA1,SLAIN2,TGFBR1,ADD3,NEK7,PIK3CA,BAG4,NIN,SENP6,PSMC6,RAP1B,C9ORF72,TASOR,AKIRIN1,FMR1,HMGB1,MDM1,CARD8,MOAP1,SLK,TLR4,CHMP5,CDC42EP3,SNX4,CRBN,SAR1B,MYD88
GO:BP	glutamate receptor signaling pathway	GO:0007215	0.0482066	1.31689	53	275	4	21100	CPEB4,PRNP,FMR1,GNAQ
GO:BP	regulation of neurotrophin TRK receptor signaling pathway	GO:0051386	0.048474	1.31449	12	9	1	21100	ZDHHC17
GO:BP	negative regulation of T cell activation	GO:0050868	0.048474	1.31449	125	266	6	21100	CBFB,MARCHF7,PAG1,PRNP,HMGB1,PTPN2
GO:BP	intrinsic apoptotic signaling pathway in response to hypoxia	GO:1990144	0.048474	1.31449	9	12	1	21100	ATF2
GO:BP	cellular response to light intensity	GO:0071484	0.048474	1.31449	6	18	1	21100	TENT2
GO:BP	regulation of transforming growth factor beta2 production	GO:0032909	0.048474	1.31449	9	12	1	21100	ATF2
GO:BP	transforming growth factor beta2 production	GO:0032906	0.048474	1.31449	9	12	1	21100	ATF2
GO:BP	protein to membrane docking	GO:0022615	0.048474	1.31449	4	27	1	21100	STXBP3
GO:BP	positive regulation of chromosome organization	GO:2001252	0.0486912	1.31255	103	227	5	21100	NEK7,RAD21,HNRNPA2B1,TASOR,CTNNB1
GO:BP	regulation of phosphatidylinositol-3,4,5-trisphosphate 5-phosphatase activity	GO:2001144	0.0488718	1.31094	1	110	1	21100	BAG4
GO:BP	in utero embryonic development	GO:0001701	0.0488718	1.31094	394	60	5	21100	ATF2,GABPA,KIDINS220,GNA13,TGFBR1
GO:BP	cellular nitrogen compound biosynthetic process	GO:0044271	0.0488718	1.31094	4765	249	74	21100	PPP1R12A,ATF2,IREB2,LTN1,ZNF655,BZW1,RAP2C,RNF139,GABPA,MYSM1,CNOT8,QKI,SLC35B3,SELENOT,THAP5,DCP2,TAX1BP1,TGFBR1,CCNC,ZNF267,PCF11,PHC3,NEK7,MEF2A,TBK1,RNF111,ZEB2,JAK2,PSMD10,C1D,TMED2,PHF20L1,SRP9,CGGBP1,TET2,PPP1R15B,CBFB,FOXN2,ANKRD49,NR3C1,RAD21,ZNF644,ZNF12,EPC2,ARID4A,DR1,CPEB4,PSMC6,CCNL1,UBE2D3,PEX2,BLOC1S2,PPP3CB,SMARCA5,CDK17,SERP1,SLTM,PRNP,HNRNPA2B1,ZBTB11,AKIRIN1,RSL24D1,DEK,CTNNB1…
GO:BP	negative regulation of phosphatidylinositol-3,4,5-trisphosphate 5-phosphatase activity	GO:2001145	0.0488718	1.31094	1	110	1	21100	BAG4
GO:BP	RNA phosphodiester bond hydrolysis, exonucleolytic	GO:0090503	0.0488718	1.31094	42	54	2	21100	CNOT8,DCP2
GO:BP	positive regulation of peptide secretion	GO:0002793	0.0491204	1.30874	94	357	6	21100	SELENOT,JAK2,PPP3CB,SERP1,ACSL4,HIF1A
GO:BP	regulation of double-strand break repair	GO:2000779	0.0491204	1.30874	111	1	1	21100	PPP4R3B
GO:BP	protein geranylgeranylation	GO:0018344	0.0493594	1.30663	7	16	1	21100	PGGT1B
GO:BP	regulation of protein stability	GO:0031647	0.0494838	1.30554	301	226	9	21100	RAB21,RNF139,USP33,BAG4,MARCHF7,MORC3,PEX2,PRNP,SEL1L
GO:BP	regulation of phosphoprotein phosphatase activity	GO:0043666	0.049633	1.30423	57	131	3	21100	PPP1R12A,JAK2,PPP1R15B
GO:BP	pigment granule transport	GO:0051904	0.049633	1.30423	23	331	3	21100	RAB11A,RAB27A,BLOC1S6
GO:BP	establishment of melanosome localization	GO:0032401	0.049633	1.30423	23	331	3	21100	RAB11A,RAB27A,BLOC1S6
GO:BP	cytoskeleton-dependent cytokinesis	GO:0061640	0.0499064	1.30184	106	22	2	21100	CHMP2B,RASA1

## Sheet: Green pathways
G:profiler functional enrichment analysis of the green module
source	term_name	term_id	adjusted_p_value	negative_log10_of_adjusted_p_value	term_size	query_size	intersection_size	effective_domain_size	intersections
GO:BP	lymphocyte activation	GO:0046649	2.37619e-14	13.6241	794	74	25	21100	LCK,RORA,BCL11B,IL23A,ITK,RUNX3,CD2,PRKCQ,IL7R,CD3G,IL2RB,DOCK10,CD3D,KLRK1,TCF7,GPR18,THEMIS,CD8A,NLRC3,CD81,DPP4,ITM2A,IMPDH2,FYN,TESPA1
GO:BP	T cell activation	GO:0042110	3.12126e-14	13.5057	504	74	21	21100	LCK,RORA,BCL11B,IL23A,ITK,RUNX3,CD2,PRKCQ,IL7R,CD3G,CD3D,KLRK1,TCF7,GPR18,THEMIS,CD8A,NLRC3,CD81,DPP4,FYN,TESPA1
GO:BP	leukocyte activation	GO:0045321	5.60033e-13	12.2518	953	74	25	21100	LCK,RORA,BCL11B,IL23A,ITK,RUNX3,CD2,PRKCQ,IL7R,CD3G,IL2RB,DOCK10,CD3D,KLRK1,TCF7,GPR18,THEMIS,CD8A,NLRC3,CD81,DPP4,ITM2A,IMPDH2,FYN,TESPA1
GO:BP	cell activation	GO:0001775	9.94433e-13	12.0024	1094	74	26	21100	LCK,RORA,BCL11B,IL23A,ITK,RUNX3,CD2,PRKCQ,IL7R,CD3G,IL2RB,DOCK10,CD3D,KLRK1,TCF7,GPR18,TXK,THEMIS,CD8A,NLRC3,CD81,DPP4,ITM2A,IMPDH2,FYN,TESPA1
GO:BP	T cell differentiation	GO:0030217	3.19174e-12	11.496	267	56	14	21100	LCK,RORA,BCL11B,IL23A,ITK,RUNX3,CD2,IL7R,CD3G,CD3D,TCF7,GPR18,THEMIS,CD8A
GO:BP	lymphocyte differentiation	GO:0030098	8.5178e-12	11.0697	391	74	17	21100	LCK,RORA,BCL11B,IL23A,ITK,RUNX3,CD2,IL7R,CD3G,DOCK10,CD3D,TCF7,GPR18,THEMIS,CD8A,ITM2A,TESPA1
GO:BP	mononuclear cell differentiation	GO:1903131	4.35666e-11	10.3608	440	74	17	21100	LCK,RORA,BCL11B,IL23A,ITK,RUNX3,CD2,IL7R,CD3G,DOCK10,CD3D,TCF7,GPR18,THEMIS,CD8A,ITM2A,TESPA1
GO:BP	immune system process	GO:0002376	4.35666e-11	10.3608	2781	88	40	21100	LCK,RORA,BCL11B,RFTN1,IL23A,ITK,RUNX3,PVRIG,CD2,NOP53,PRKCQ,ETS1,IL7R,CD3G,IL2RB,DOCK10,CD3D,KLRK1,TCF7,GPR171,GPR18,TXK,ITGB7,CD247,THEMIS,CD8A,NLRC3,CD81,DPP4,IL32,PRKCH,ITM2A,IMPDH2,FYN,TESPA1,ST6GAL1,KLRG1,GZMM,FCMR,LPXN
GO:BP	leukocyte differentiation	GO:0002521	1.66948e-10	9.77742	563	74	18	21100	LCK,RORA,BCL11B,IL23A,ITK,RUNX3,CD2,IL7R,CD3G,DOCK10,CD3D,TCF7,GPR18,THEMIS,CD8A,CD81,ITM2A,TESPA1
GO:BP	regulation of immune system process	GO:0002682	2.50964e-10	9.60039	1442	74	26	21100	LCK,RORA,RFTN1,IL23A,ITK,RUNX3,PVRIG,CD2,NOP53,PRKCQ,ETS1,IL7R,KLRK1,TCF7,GPR171,GPR18,TXK,CD247,THEMIS,CD8A,NLRC3,CD81,DPP4,PRKCH,FYN,TESPA1
GO:BP	T cell receptor signaling pathway	GO:0050852	8.95599e-10	9.04789	149	74	11	21100	LCK,RFTN1,ITK,PVRIG,TXK,CD247,THEMIS,CD8A,CD81,FYN,TESPA1
GO:BP	immune response	GO:0006955	2.16009e-09	8.66553	1906	88	31	21100	LCK,RORA,RFTN1,IL23A,ITK,PVRIG,CD2,NOP53,PRKCQ,ETS1,IL7R,CD3G,DOCK10,CD3D,KLRK1,TCF7,TXK,CD247,THEMIS,CD8A,NLRC3,CD81,IL32,PRKCH,ITM2A,FYN,TESPA1,ST6GAL1,KLRG1,GZMM,LPXN
GO:BP	immune response-regulating cell surface receptor signaling pathway	GO:0002768	2.16055e-09	8.66544	344	88	15	21100	LCK,RFTN1,ITK,PVRIG,PRKCQ,KLRK1,TXK,CD247,THEMIS,CD8A,CD81,PRKCH,FYN,TESPA1,LPXN
GO:BP	hemopoiesis	GO:0030097	2.67813e-09	8.57217	899	58	18	21100	LCK,RORA,BCL11B,IL23A,ITK,RUNX3,CD2,ETS1,IL7R,CD3G,DOCK10,CD3D,TCF7,GPR171,GPR18,THEMIS,CD8A,CD81
GO:BP	hematopoietic or lymphoid organ development	GO:0048534	5.02763e-09	8.29864	938	58	18	21100	LCK,RORA,BCL11B,IL23A,ITK,RUNX3,CD2,ETS1,IL7R,CD3G,DOCK10,CD3D,TCF7,GPR171,GPR18,THEMIS,CD8A,CD81
GO:BP	immune response-activating cell surface receptor signaling pathway	GO:0002429	6.33724e-09	8.1981	314	88	14	21100	LCK,RFTN1,ITK,PVRIG,KLRK1,TXK,CD247,THEMIS,CD8A,CD81,PRKCH,FYN,TESPA1,LPXN
GO:BP	immune response-activating signal transduction	GO:0002757	6.33724e-09	8.1981	314	88	14	21100	LCK,RFTN1,ITK,PVRIG,KLRK1,TXK,CD247,THEMIS,CD8A,CD81,PRKCH,FYN,TESPA1,LPXN
GO:BP	antigen receptor-mediated signaling pathway	GO:0050851	7.92715e-09	8.10088	261	88	13	21100	LCK,RFTN1,ITK,PVRIG,TXK,CD247,THEMIS,CD8A,CD81,PRKCH,FYN,TESPA1,LPXN
GO:BP	immune system development	GO:0002520	1.0588e-08	7.97518	996	58	18	21100	LCK,RORA,BCL11B,IL23A,ITK,RUNX3,CD2,ETS1,IL7R,CD3G,DOCK10,CD3D,TCF7,GPR171,GPR18,THEMIS,CD8A,CD81
GO:BP	immune response-regulating signaling pathway	GO:0002764	1.8128e-08	7.74165	497	74	15	21100	LCK,RFTN1,ITK,PVRIG,NOP53,PRKCQ,KLRK1,TXK,CD247,THEMIS,CD8A,CD81,PRKCH,FYN,TESPA1
GO:BP	positive regulation of immune system process	GO:0002684	3.81165e-08	7.41889	936	74	19	21100	LCK,RFTN1,IL23A,ITK,RUNX3,PVRIG,CD2,PRKCQ,IL7R,KLRK1,TXK,CD247,THEMIS,CD8A,CD81,DPP4,PRKCH,FYN,TESPA1
GO:BP	positive regulation of leukocyte cell-cell adhesion	GO:1903039	8.33327e-08	7.07918	242	74	11	21100	LCK,IL23A,RUNX3,PRKCQ,ETS1,IL7R,KLRK1,CD81,DPP4,FYN,TESPA1
GO:BP	activation of immune response	GO:0002253	1.11294e-07	6.95353	400	88	14	21100	LCK,RFTN1,ITK,PVRIG,KLRK1,TXK,CD247,THEMIS,CD8A,CD81,PRKCH,FYN,TESPA1,LPXN
GO:BP	regulation of immune response	GO:0050776	1.42176e-07	6.84717	903	74	18	21100	LCK,RFTN1,IL23A,ITK,PVRIG,NOP53,PRKCQ,IL7R,KLRK1,TXK,CD247,THEMIS,CD8A,NLRC3,CD81,PRKCH,FYN,TESPA1
GO:BP	positive regulation of macromolecule metabolic process	GO:0010604	1.65997e-07	6.7799	3465	28	19	21100	NPM1,LCK,LPIN1,RORA,HNRNPA1,BCL11B,RRP1B,RFTN1,IL23A,ITK,RUNX3,TRAF5,CD2,NOP53,PPP1R16B,TRIB2,PRKCQ,ETS1,IL7R
GO:BP	positive regulation of immune response	GO:0050778	1.85244e-07	6.73226	600	74	15	21100	LCK,RFTN1,IL23A,ITK,PVRIG,PRKCQ,KLRK1,TXK,CD247,THEMIS,CD8A,CD81,PRKCH,FYN,TESPA1
GO:BP	regulation of T cell activation	GO:0050863	2.06231e-07	6.68565	342	74	12	21100	LCK,IL23A,RUNX3,CD2,PRKCQ,IL7R,KLRK1,TCF7,CD81,DPP4,FYN,TESPA1
GO:BP	positive regulation of cell-cell adhesion	GO:0022409	4.05992e-07	6.39148	288	74	11	21100	LCK,IL23A,RUNX3,PRKCQ,ETS1,IL7R,KLRK1,CD81,DPP4,FYN,TESPA1
GO:BP	positive regulation of T cell activation	GO:0050870	4.11817e-07	6.3853	221	74	10	21100	LCK,IL23A,RUNX3,PRKCQ,IL7R,KLRK1,CD81,DPP4,FYN,TESPA1
GO:BP	leukocyte cell-cell adhesion	GO:0007159	4.75052e-07	6.32326	373	74	12	21100	LCK,IL23A,RUNX3,PRKCQ,ETS1,IL7R,KLRK1,ITGB7,CD81,DPP4,FYN,TESPA1
GO:BP	adaptive immune response	GO:0002250	4.75052e-07	6.32326	718	58	14	21100	RORA,RFTN1,IL23A,ITK,PRKCQ,IL7R,CD3G,CD3D,KLRK1,TXK,CD247,THEMIS,CD8A,CD81
GO:BP	positive regulation of metabolic process	GO:0009893	5.73881e-07	6.24118	3776	28	19	21100	NPM1,LCK,LPIN1,RORA,HNRNPA1,BCL11B,RRP1B,RFTN1,IL23A,ITK,RUNX3,TRAF5,CD2,NOP53,PPP1R16B,TRIB2,PRKCQ,ETS1,IL7R
GO:BP	cell surface receptor signaling pathway	GO:0007166	7.04811e-07	6.15193	2811	88	33	21100	LCK,RORA,RFTN1,IL23A,ITK,PVRIG,TRAF5,CD2,PRKCQ,IL7R,CD3G,IL2RB,CD3D,KLRK1,TCF7,EVL,GPR171,TXK,ITGB7,CD247,ZMYND11,THEMIS,CD8A,CD81,TRIM44,PRKCH,FYN,TNFRSF25,TESPA1,PRKACB,KLRB1,KLRG1,LPXN
GO:BP	alpha-beta T cell differentiation	GO:0046632	7.50533e-07	6.12463	112	15	5	21100	RORA,BCL11B,IL23A,ITK,RUNX3
GO:BP	alpha-beta T cell activation	GO:0046631	7.59277e-07	6.1196	158	58	8	21100	RORA,BCL11B,IL23A,ITK,RUNX3,PRKCQ,GPR18,CD81
GO:BP	regulation of leukocyte cell-cell adhesion	GO:1903037	1.45811e-06	5.83621	334	74	11	21100	LCK,IL23A,RUNX3,PRKCQ,ETS1,IL7R,KLRK1,CD81,DPP4,FYN,TESPA1
GO:BP	positive T cell selection	GO:0043368	2.54224e-06	5.59478	37	55	5	21100	BCL11B,IL23A,CD3G,CD3D,THEMIS
GO:BP	regulation of cell activation	GO:0050865	4.48009e-06	5.34871	671	74	14	21100	LCK,RORA,IL23A,RUNX3,CD2,PRKCQ,IL7R,KLRK1,TCF7,TXK,CD81,DPP4,FYN,TESPA1
GO:BP	regulation of cytokine production	GO:0001817	8.81202e-06	5.05492	726	62	13	21100	RORA,RFTN1,IL23A,ITK,CD2,TRIB2,PRKCQ,KLRK1,GPR18,TXK,NLRC3,CD81,IL32
GO:BP	cytokine production	GO:0001816	9.44443e-06	5.02482	732	62	13	21100	RORA,RFTN1,IL23A,ITK,CD2,TRIB2,PRKCQ,KLRK1,GPR18,TXK,NLRC3,CD81,IL32
GO:BP	T cell selection	GO:0045058	1.08687e-05	4.96382	50	55	5	21100	BCL11B,IL23A,CD3G,CD3D,THEMIS
GO:BP	positive regulation of leukocyte activation	GO:0002696	1.12492e-05	4.94888	415	74	11	21100	LCK,IL23A,RUNX3,CD2,PRKCQ,IL7R,KLRK1,CD81,DPP4,FYN,TESPA1
GO:BP	regulation of leukocyte activation	GO:0002694	1.16144e-05	4.935	620	74	13	21100	LCK,RORA,IL23A,RUNX3,CD2,PRKCQ,IL7R,KLRK1,TCF7,CD81,DPP4,FYN,TESPA1
GO:BP	regulation of antigen receptor-mediated signaling pathway	GO:0050854	1.43039e-05	4.84454	64	88	6	21100	LCK,PVRIG,CD81,PRKCH,TESPA1,LPXN
GO:BP	positive regulation of cell activation	GO:0050867	1.46301e-05	4.83475	430	74	11	21100	LCK,IL23A,RUNX3,CD2,PRKCQ,IL7R,KLRK1,CD81,DPP4,FYN,TESPA1
GO:BP	regulation of lymphocyte activation	GO:0051249	1.46301e-05	4.83475	529	74	12	21100	LCK,IL23A,RUNX3,CD2,PRKCQ,IL7R,KLRK1,TCF7,CD81,DPP4,FYN,TESPA1
GO:BP	positive regulation of cell adhesion	GO:0045785	1.84229e-05	4.73464	442	74	11	21100	LCK,IL23A,RUNX3,PRKCQ,ETS1,IL7R,KLRK1,CD81,DPP4,FYN,TESPA1
GO:BP	regulation of multicellular organismal process	GO:0051239	1.84229e-05	4.73464	2666	64	24	21100	LPIN1,RORA,RFTN1,IL23A,ITK,RUNX3,CD2,PPP1R16B,TRIB2,PRKCQ,ETS1,IL7R,KLRK1,TCF7,EVL,GPR171,GPR18,BIN1,C12ORF57,TXK,NLRC3,CD81,IL32,PRKCH
GO:BP	T cell costimulation	GO:0031295	1.84944e-05	4.73296	46	69	5	21100	LCK,KLRK1,CD81,DPP4,FYN
GO:BP	regulation of cell-cell adhesion	GO:0022407	1.84944e-05	4.73296	444	74	11	21100	LCK,IL23A,RUNX3,PRKCQ,ETS1,IL7R,KLRK1,CD81,DPP4,FYN,TESPA1
GO:BP	lymphocyte costimulation	GO:0031294	2.23644e-05	4.65044	48	69	5	21100	LCK,KLRK1,CD81,DPP4,FYN
GO:BP	positive regulation of lymphocyte activation	GO:0051251	2.71961e-05	4.56549	368	74	10	21100	LCK,IL23A,RUNX3,PRKCQ,IL7R,KLRK1,CD81,DPP4,FYN,TESPA1
GO:BP	positive regulation of gene expression	GO:0010628	3.09627e-05	4.50916	1135	62	15	21100	NPM1,RORA,RFTN1,IL23A,ITK,TRAF5,CD2,PRKCQ,ETS1,IL7R,KLRK1,RPL5,TXK,CD81,IL32
GO:BP	positive regulation of cytokine production	GO:0001819	4.44307e-05	4.35232	470	62	10	21100	RORA,RFTN1,IL23A,ITK,CD2,PRKCQ,KLRK1,TXK,CD81,IL32
GO:BP	defense response	GO:0006952	4.94491e-05	4.30584	1736	86	22	21100	LCK,RORA,IL23A,ITK,CD2,NOP53,PRKCQ,ETS1,IL7R,PTPRCAP,KLRK1,TXK,ZMYND11,NLRC3,CD81,DPP4,IL32,TRIM44,FYN,KLRG1,GZMM,FCMR
GO:BP	positive regulation of antigen receptor-mediated signaling pathway	GO:0050857	5.77237e-05	4.23865	24	74	4	21100	LCK,CD81,PRKCH,TESPA1
GO:BP	regulation of apoptotic process	GO:0042981	8.1957e-05	4.08641	1419	30	11	21100	NPM1,LCK,BCL11B,RRP1B,TRAF5,NOP53,PRKCQ,ETS1,IL7R,CD3G,IL2RB
GO:BP	regulation of programmed cell death	GO:0043067	9.81824e-05	4.00797	1448	30	11	21100	NPM1,LCK,BCL11B,RRP1B,TRAF5,NOP53,PRKCQ,ETS1,IL7R,CD3G,IL2RB
GO:BP	positive regulation of interleukin-17 production	GO:0032740	0.000128927	3.88966	24	26	3	21100	RFTN1,IL23A,PRKCQ
GO:BP	apoptotic process	GO:0006915	0.000157842	3.80178	1865	30	12	21100	NPM1,LCK,BCL11B,RRP1B,TRAF5,CD2,NOP53,PRKCQ,ETS1,IL7R,CD3G,IL2RB
GO:BP	positive regulation of multicellular organismal process	GO:0051240	0.000157842	3.80178	1434	64	16	21100	LPIN1,RORA,RFTN1,IL23A,ITK,RUNX3,CD2,PRKCQ,ETS1,IL7R,KLRK1,BIN1,TXK,CD81,IL32,PRKCH
GO:BP	T cell mediated immunity	GO:0002456	0.000164059	3.785	106	85	6	21100	RFTN1,IL23A,IL7R,CD8A,CD81,GZMM
GO:BP	positive regulation of biological process	GO:0048518	0.000178093	3.74935	6224	22	17	21100	NPM1,LCK,LPIN1,RORA,HNRNPA1,BCL11B,RRP1B,RFTN1,IL23A,ITK,RUNX3,PVRIG,TRAF5,CD2,NOP53,PPP1R16B,TRIB2
GO:BP	regulation of hemopoiesis	GO:1903706	0.000178093	3.74935	374	39	7	21100	IL23A,RUNX3,CD2,ETS1,IL7R,TCF7,GPR171
GO:BP	response to stimulus	GO:0050896	0.000180249	3.74413	8885	86	57	21100	NPM1,LCK,LPIN1,RORA,HNRNPA1,BCL11B,RRP1B,RFTN1,IL23A,ITK,RUNX3,PVRIG,TRAF5,CD2,NOP53,PPP1R16B,PRKCQ,ETS1,IL7R,CD3G,IL2RB,DOCK10,PTPRCAP,CD3D,KLRK1,TCF7,PEBP1,EVL,GPR171,GPR18,HMGN3,RPL5,TXK,ITGB7,CD247,ZMYND11,THEMIS,CD8A,NLRC3,CD81,DPP4,IL32,TRIM44,PRKCH,ITM2A,IMPDH2,FYN,TNFRSF25,TESPA1,ST6GAL1,PRKACB,NAE1,KLRB1,AKAP11,KLRG1,GZMM,FCMR
GO:BP	gamma-delta T cell activation	GO:0046629	0.00018992	3.72143	18	41	3	21100	ITK,TCF7,GPR18
GO:BP	programmed cell death	GO:0012501	0.000190381	3.72038	1918	30	12	21100	NPM1,LCK,BCL11B,RRP1B,TRAF5,CD2,NOP53,PRKCQ,ETS1,IL7R,CD3G,IL2RB
GO:BP	signaling	GO:0023052	0.000190381	3.72038	6451	64	37	21100	NPM1,LCK,RORA,RFTN1,IL23A,ITK,PVRIG,TRAF5,CD2,NOP53,PPP1R16B,PRKCQ,IL7R,CD3G,IL2RB,DOCK10,CD3D,KLRK1,TCF7,PEBP1,EVL,GPR171,GPR18,BIN1,HMGN3,RPL5,TXK,ITGB7,CD247,ZMYND11,THEMIS,CD8A,NLRC3,CD81,IL32,TRIM44,PRKCH
GO:BP	cell differentiation	GO:0030154	0.000193723	3.71282	4160	69	30	21100	LCK,RORA,BCL11B,IL23A,ITK,RUNX3,CD2,PPP1R16B,TRIB2,FBL,PRKCQ,ETS1,IL7R,CD3G,DOCK10,CD3D,KLRK1,TCF7,GPR171,GPR18,BIN1,C12ORF57,ITGB7,THEMIS,CD8A,CD81,PRKCH,ITM2A,IARS1,FYN
GO:BP	positive regulation of nitrogen compound metabolic process	GO:0051173	0.000196545	3.70654	3083	27	14	21100	NPM1,LCK,LPIN1,RORA,HNRNPA1,BCL11B,RRP1B,IL23A,RUNX3,NOP53,PPP1R16B,TRIB2,PRKCQ,ETS1
GO:BP	regulation of T cell differentiation	GO:0045580	0.000197594	3.70423	154	36	5	21100	IL23A,RUNX3,CD2,IL7R,TCF7
GO:BP	regulation of cell death	GO:0010941	0.000198526	3.70218	1592	30	11	21100	NPM1,LCK,BCL11B,RRP1B,TRAF5,NOP53,PRKCQ,ETS1,IL7R,CD3G,IL2RB
GO:BP	cellular developmental process	GO:0048869	0.000206628	3.68481	4184	69	30	21100	LCK,RORA,BCL11B,IL23A,ITK,RUNX3,CD2,PPP1R16B,TRIB2,FBL,PRKCQ,ETS1,IL7R,CD3G,DOCK10,CD3D,KLRK1,TCF7,GPR171,GPR18,BIN1,C12ORF57,ITGB7,THEMIS,CD8A,CD81,PRKCH,ITM2A,IARS1,FYN
GO:BP	animal organ development	GO:0048513	0.00021404	3.6695	3513	69	27	21100	LCK,LPIN1,RORA,BCL11B,IL23A,ITK,RUNX3,CD2,ETS1,IL7R,CD3G,DOCK10,CD3D,TTC39C,TCF7,EVL,GPR171,GPR18,RPL13,C12ORF57,THEMIS,CD8A,CD81,PRKCH,ITM2A,IMPDH2,FYN
GO:BP	cell communication	GO:0007154	0.000216481	3.66458	6508	64	37	21100	NPM1,LCK,RORA,HNRNPA1,RFTN1,IL23A,ITK,PVRIG,TRAF5,CD2,NOP53,PPP1R16B,PRKCQ,IL7R,CD3G,IL2RB,DOCK10,CD3D,KLRK1,TCF7,PEBP1,EVL,GPR171,GPR18,HMGN3,RPL5,TXK,ITGB7,CD247,ZMYND11,THEMIS,CD8A,NLRC3,CD81,IL32,TRIM44,PRKCH
GO:BP	signal transduction	GO:0007165	0.000217526	3.66249	5957	84	43	21100	NPM1,LCK,RORA,RFTN1,IL23A,ITK,PVRIG,TRAF5,CD2,NOP53,PPP1R16B,PRKCQ,IL7R,CD3G,IL2RB,DOCK10,CD3D,KLRK1,TCF7,PEBP1,EVL,GPR171,GPR18,RPL5,TXK,ITGB7,CD247,ZMYND11,THEMIS,CD8A,NLRC3,CD81,IL32,TRIM44,PRKCH,FYN,TNFRSF25,TESPA1,PRKACB,NAE1,KLRB1,AKAP11,KLRG1
GO:BP	CD4-positive, alpha-beta T cell activation	GO:0035710	0.000217526	3.66249	103	26	4	21100	RORA,IL23A,RUNX3,PRKCQ
GO:BP	T cell differentiation in thymus	GO:0033077	0.000217526	3.66249	80	33	4	21100	BCL11B,IL7R,CD3G,CD3D
GO:BP	ribosome biogenesis	GO:0042254	0.000235715	3.62761	304	51	7	21100	NPM1,RRP1B,RPL10A,NOP53,FBL,RPL5,IMP3
GO:BP	negative regulation of cellular process	GO:0048523	0.000240257	3.61932	4856	42	23	21100	NPM1,LCK,LPIN1,RORA,HNRNPA1,BCL11B,RUNX3,PVRIG,TRAF5,NOP53,PPP1R16B,TRIB2,PRKCQ,ETS1,IL7R,IL2RB,KLRK1,TCF7,PEBP1,EVL,GPR171,GPR18,BIN1
GO:BP	regulation of response to stimulus	GO:0048583	0.000259507	3.58585	3895	78	31	21100	NPM1,LCK,RORA,RFTN1,IL23A,ITK,PVRIG,TRAF5,NOP53,PPP1R16B,PRKCQ,ETS1,IL7R,KLRK1,PEBP1,GPR18,RPL5,TXK,CD247,ZMYND11,THEMIS,CD8A,NLRC3,CD81,DPP4,TRIM44,PRKCH,FYN,TESPA1,ST6GAL1,PRKACB
GO:BP	immune effector process	GO:0002252	0.000259507	3.58585	661	69	11	21100	RORA,RFTN1,IL23A,CD2,IL7R,DOCK10,KLRK1,CD8A,CD81,ITM2A,FYN
GO:BP	regulation of cell adhesion	GO:0030155	0.000322307	3.49173	740	88	13	21100	LCK,IL23A,RUNX3,PRKCQ,ETS1,IL7R,KLRK1,CD81,DPP4,FYN,TESPA1,ST6GAL1,LPXN
GO:BP	positive regulation of cellular metabolic process	GO:0031325	0.000331805	3.47912	3271	27	14	21100	NPM1,LCK,LPIN1,RORA,HNRNPA1,BCL11B,RRP1B,IL23A,RUNX3,NOP53,PPP1R16B,TRIB2,PRKCQ,ETS1
GO:BP	interleukin-17 production	GO:0032620	0.000332498	3.47821	37	26	3	21100	RFTN1,IL23A,PRKCQ
GO:BP	regulation of interleukin-17 production	GO:0032660	0.000332498	3.47821	37	26	3	21100	RFTN1,IL23A,PRKCQ
GO:BP	cell death	GO:0008219	0.000332498	3.47821	2074	30	12	21100	NPM1,LCK,BCL11B,RRP1B,TRAF5,CD2,NOP53,PRKCQ,ETS1,IL7R,CD3G,IL2RB
GO:BP	positive regulation of macromolecule biosynthetic process	GO:0010557	0.000342032	3.46593	1859	15	8	21100	NPM1,LPIN1,RORA,HNRNPA1,BCL11B,RRP1B,IL23A,RUNX3
GO:BP	regulation of lymphocyte differentiation	GO:0045619	0.000383883	3.4158	185	36	5	21100	IL23A,RUNX3,CD2,IL7R,TCF7
GO:BP	cell-cell adhesion	GO:0098609	0.00039563	3.40271	913	74	13	21100	LCK,IL23A,RUNX3,CD2,PRKCQ,ETS1,IL7R,KLRK1,ITGB7,CD81,DPP4,FYN,TESPA1
GO:BP	natural killer cell activation	GO:0030101	0.00039563	3.40271	92	35	4	21100	IL23A,CD2,IL2RB,KLRK1
GO:BP	B cell receptor signaling pathway	GO:0050853	0.00039563	3.40271	128	88	6	21100	LCK,RFTN1,ITK,CD81,PRKCH,LPXN
GO:BP	T-helper 17 type immune response	GO:0072538	0.00039563	3.40271	40	26	3	21100	RORA,IL23A,PRKCQ
GO:BP	negative regulation of biological process	GO:0048519	0.000412268	3.38482	5876	42	25	21100	NPM1,LCK,LPIN1,RORA,HNRNPA1,BCL11B,RRP1B,IL23A,RUNX3,PVRIG,TRAF5,NOP53,PPP1R16B,TRIB2,PRKCQ,ETS1,IL7R,IL2RB,KLRK1,TCF7,PEBP1,EVL,GPR171,GPR18,BIN1
GO:BP	rRNA processing	GO:0006364	0.000412268	3.38482	226	51	6	21100	RRP1B,RPL10A,NOP53,FBL,RPL5,IMP3
GO:BP	cellular response to stimulus	GO:0051716	0.000425497	3.3711	7399	70	42	21100	NPM1,LCK,LPIN1,RORA,HNRNPA1,RFTN1,IL23A,ITK,PVRIG,TRAF5,CD2,NOP53,PPP1R16B,PRKCQ,IL7R,CD3G,IL2RB,DOCK10,CD3D,KLRK1,TCF7,PEBP1,EVL,GPR171,GPR18,HMGN3,RPL5,TXK,ITGB7,CD247,ZMYND11,THEMIS,CD8A,NLRC3,CD81,DPP4,IL32,TRIM44,PRKCH,IMPDH2,FYN,TNFRSF25
GO:BP	regulation of T cell receptor signaling pathway	GO:0050856	0.000441961	3.35462	45	74	4	21100	LCK,PVRIG,CD81,TESPA1
GO:BP	system development	GO:0048731	0.0004439	3.35271	4313	45	22	21100	LCK,LPIN1,RORA,BCL11B,IL23A,ITK,RUNX3,CD2,PPP1R16B,PRKCQ,ETS1,IL7R,CD3G,DOCK10,CD3D,TCF7,EVL,GPR171,GPR18,BIN1,RPL13,C12ORF57
GO:BP	positive regulation of cellular biosynthetic process	GO:0031328	0.000456711	3.34036	1964	15	8	21100	NPM1,LPIN1,RORA,HNRNPA1,BCL11B,RRP1B,IL23A,RUNX3
GO:BP	ribosomal large subunit biogenesis	GO:0042273	0.000457929	3.3392	72	47	4	21100	NPM1,RPL10A,NOP53,RPL5
GO:BP	positive regulation of nucleobase-containing compound metabolic process	GO:0045935	0.000468267	3.32951	1976	15	8	21100	NPM1,LPIN1,RORA,HNRNPA1,BCL11B,RRP1B,IL23A,RUNX3
GO:BP	peptidyl-tyrosine autophosphorylation	GO:0038083	0.000488017	3.31156	24	48	3	21100	LCK,ITK,TXK
GO:BP	positive regulation of biosynthetic process	GO:0009891	0.000496712	3.3039	1999	15	8	21100	NPM1,LPIN1,RORA,HNRNPA1,BCL11B,RRP1B,IL23A,RUNX3
GO:BP	positive regulation of T cell receptor signaling pathway	GO:0050862	0.000496712	3.3039	16	74	3	21100	LCK,CD81,TESPA1
GO:BP	psychomotor behavior	GO:0036343	0.000539714	3.26784	3	61	2	21100	C12ORF57,DPP4
GO:BP	negative regulation of leukocyte chemotaxis	GO:0002689	0.000549573	3.25997	20	61	3	21100	KLRK1,GPR18,DPP4
GO:BP	CD4-positive, alpha-beta T cell differentiation	GO:0043367	0.000555257	3.25551	83	15	3	21100	RORA,IL23A,RUNX3
GO:BP	multicellular organism development	GO:0007275	0.000570988	3.24337	4768	45	23	21100	LCK,LPIN1,RORA,BCL11B,IL23A,ITK,RUNX3,CD2,PPP1R16B,PRKCQ,ETS1,IL7R,CD3G,DOCK10,CD3D,TTC39C,TCF7,EVL,GPR171,GPR18,BIN1,RPL13,C12ORF57
GO:BP	positive regulation of interferon-gamma production	GO:0032729	0.000570988	3.24337	76	48	4	21100	IL23A,CD2,KLRK1,TXK
GO:BP	somatic diversification of T cell receptor genes	GO:0002568	0.000579847	3.23669	5	36	2	21100	BCL11B,TCF7
GO:BP	T cell receptor V(D)J recombination	GO:0033153	0.000579847	3.23669	5	36	2	21100	BCL11B,TCF7
GO:BP	somatic recombination of T cell receptor gene segments	GO:0002681	0.000579847	3.23669	5	36	2	21100	BCL11B,TCF7
GO:BP	regulation of CD4-positive, alpha-beta T cell activation	GO:2000514	0.000625547	3.20374	65	58	4	21100	IL23A,RUNX3,PRKCQ,CD81
GO:BP	regulation of response to external stimulus	GO:0032101	0.000637002	3.19586	950	76	13	21100	RORA,IL23A,NOP53,ETS1,KLRK1,GPR18,TXK,NLRC3,CD81,DPP4,TRIM44,FYN,ST6GAL1
GO:BP	positive regulation of alpha-beta T cell activation	GO:0046635	0.000693029	3.15925	67	58	4	21100	IL23A,RUNX3,PRKCQ,CD81
GO:BP	leukocyte migration	GO:0050900	0.000704768	3.15195	384	69	8	21100	LCK,IL23A,KLRK1,GPR18,ITGB7,CD81,DPP4,FYN
GO:BP	positive regulation of response to stimulus	GO:0048584	0.000777067	3.10954	2169	74	20	21100	LCK,RFTN1,IL23A,ITK,PVRIG,TRAF5,PRKCQ,ETS1,IL7R,KLRK1,GPR18,TXK,CD247,THEMIS,CD8A,CD81,TRIM44,PRKCH,FYN,TESPA1
GO:BP	rRNA metabolic process	GO:0016072	0.000794318	3.10001	264	51	6	21100	RRP1B,RPL10A,NOP53,FBL,RPL5,IMP3
GO:BP	positive regulation of transcription by RNA polymerase II	GO:0045944	0.000826107	3.08296	1211	13	6	21100	NPM1,LPIN1,RORA,BCL11B,RRP1B,IL23A
GO:BP	lymphocyte mediated immunity	GO:0002449	0.000828661	3.08162	345	58	7	21100	RFTN1,IL23A,CD2,IL7R,KLRK1,CD8A,CD81
GO:BP	regulation of eIF2 alpha phosphorylation by dsRNA	GO:0060735	0.000886988	3.05208	1	1	1	21100	NPM1
GO:BP	adaptive immune response based on somatic recombination of immune receptors built from immunoglobulin superfamily domains	GO:0002460	0.000886988	3.05208	350	58	7	21100	RORA,RFTN1,IL23A,PRKCQ,IL7R,CD8A,CD81
GO:BP	regulation of mRNA stability involved in cellular response to UV	GO:1902629	0.000886988	3.05208	1	1	1	21100	NPM1
GO:BP	leukocyte mediated cytotoxicity	GO:0001909	0.00102094	2.991	126	35	4	21100	IL23A,CD2,IL7R,KLRK1
GO:BP	RNA localization	GO:0006403	0.00108774	2.96348	199	23	4	21100	NPM1,HNRNPA1,RFTN1,FBL
GO:BP	positive regulation of nucleic acid-templated transcription	GO:1903508	0.00111203	2.95388	1636	15	7	21100	NPM1,LPIN1,RORA,BCL11B,RRP1B,IL23A,RUNX3
GO:BP	positive regulation of transcription, DNA-templated	GO:0045893	0.00111203	2.95388	1636	15	7	21100	NPM1,LPIN1,RORA,BCL11B,RRP1B,IL23A,RUNX3
GO:BP	negative regulation of immune system process	GO:0002683	0.00112459	2.94901	419	88	9	21100	RUNX3,PVRIG,IL7R,KLRK1,GPR18,NLRC3,DPP4,FYN,LPXN
GO:BP	positive regulation of RNA biosynthetic process	GO:1902680	0.00112459	2.94901	1642	15	7	21100	NPM1,LPIN1,RORA,BCL11B,RRP1B,IL23A,RUNX3
GO:BP	regulation of hydrolase activity	GO:0051336	0.00114175	2.94243	992	48	10	21100	NPM1,LCK,LPIN1,RRP1B,ITK,DOCK10,KLRK1,PEBP1,BIN1,TXK
GO:BP	regulation of lymphocyte apoptotic process	GO:0070228	0.00114175	2.94243	57	29	3	21100	PRKCQ,IL7R,CD3G
GO:BP	negative regulation of chemotaxis	GO:0050922	0.00121051	2.91703	61	76	4	21100	KLRK1,GPR18,DPP4,ST6GAL1
GO:BP	multicellular organismal process	GO:0032501	0.00121993	2.91367	7354	69	40	21100	LCK,LPIN1,RORA,BCL11B,RFTN1,IL23A,ITK,RUNX3,CD2,PPP1R16B,TRIB2,FBL,SLC38A1,PRKCQ,ETS1,IL7R,CD3G,DOCK10,CD3D,TTC39C,KLRK1,TCF7,EVL,GPR171,GPR18,BIN1,RPL13,C12ORF57,TXK,THEMIS,CD8A,NLRC3,CD81,DPP4,IL32,PRKCH,ITM2A,IMPDH2,IARS1,FYN
GO:BP	nucleic acid transport	GO:0050657	0.00121993	2.91367	163	11	3	21100	NPM1,HNRNPA1,RFTN1
GO:BP	RNA transport	GO:0050658	0.00121993	2.91367	163	11	3	21100	NPM1,HNRNPA1,RFTN1
GO:BP	establishment of RNA localization	GO:0051236	0.00127507	2.89447	166	11	3	21100	NPM1,HNRNPA1,RFTN1
GO:BP	regulation of B cell receptor signaling pathway	GO:0050855	0.00148363	2.82867	21	88	3	21100	CD81,PRKCH,LPXN
GO:BP	developmental process	GO:0032502	0.00151435	2.81977	6317	69	36	21100	LCK,LPIN1,RORA,BCL11B,IL23A,ITK,RUNX3,CD2,PPP1R16B,TRIB2,FBL,PRKCQ,ETS1,IL7R,CD3G,DOCK10,CD3D,TTC39C,KLRK1,TCF7,EVL,GPR171,GPR18,BIN1,RPL13,C12ORF57,TXK,ITGB7,THEMIS,CD8A,CD81,PRKCH,ITM2A,IMPDH2,IARS1,FYN
GO:BP	rRNA export from nucleus	GO:0006407	0.00156978	2.80416	2	1	1	21100	NPM1
GO:BP	positive regulation of RNA metabolic process	GO:0051254	0.00166171	2.77945	1769	15	7	21100	NPM1,LPIN1,RORA,BCL11B,RRP1B,IL23A,RUNX3
GO:BP	regulation of gene expression	GO:0010468	0.00166171	2.77945	5452	28	17	21100	NPM1,LPIN1,RORA,HNRNPA1,BCL11B,RRP1B,RFTN1,IL23A,ITK,RUNX3,TRAF5,CD2,NOP53,TRIB2,PRKCQ,ETS1,IL7R
GO:BP	mononuclear cell proliferation	GO:0032943	0.00174864	2.7573	302	76	7	21100	IL23A,PRKCQ,IL7R,CD81,IMPDH2,FYN,ST6GAL1
GO:BP	regulation of macromolecule metabolic process	GO:0060255	0.00181654	2.74075	6787	22	16	21100	NPM1,LCK,LPIN1,RORA,HNRNPA1,BCL11B,RRP1B,RFTN1,IL23A,ITK,RUNX3,TRAF5,CD2,NOP53,PPP1R16B,TRIB2
GO:BP	regulation of leukocyte differentiation	GO:1902105	0.00194973	2.71002	288	36	5	21100	IL23A,RUNX3,CD2,IL7R,TCF7
GO:BP	cell population proliferation	GO:0008283	0.00201424	2.69589	1958	28	10	21100	NPM1,RORA,BCL11B,IL23A,RUNX3,TRAF5,PPP1R16B,PRKCQ,ETS1,IL7R
GO:BP	T-helper 17 cell differentiation	GO:0072539	0.00204787	2.6887	28	13	2	21100	RORA,IL23A
GO:BP	Fc receptor signaling pathway	GO:0038093	0.00204787	2.6887	79	69	4	21100	LCK,PRKCQ,CD247,FYN
GO:BP	positive regulation of T-helper 17 type immune response	GO:2000318	0.00204787	2.6887	14	26	2	21100	IL23A,PRKCQ
GO:BP	regulation of catalytic activity	GO:0050790	0.0021993	2.65771	2345	48	15	21100	NPM1,LCK,LPIN1,RRP1B,IL23A,ITK,PPP1R16B,TRIB2,PRKCQ,DOCK10,KLRK1,PEBP1,BIN1,RPL5,TXK
GO:BP	positive regulation of CD4-positive, alpha-beta T cell activation	GO:2000516	0.0021993	2.65771	37	58	3	21100	IL23A,PRKCQ,CD81
GO:BP	regulation of interferon-gamma production	GO:0032649	0.00227988	2.64209	118	48	4	21100	IL23A,CD2,KLRK1,TXK
GO:BP	lymphocyte apoptotic process	GO:0070227	0.00232306	2.63394	76	29	3	21100	PRKCQ,IL7R,CD3G
GO:BP	interferon-gamma production	GO:0032609	0.00232447	2.63368	119	48	4	21100	IL23A,CD2,KLRK1,TXK
GO:BP	negative regulation of interleukin-10 production	GO:0032693	0.00234954	2.62902	18	22	2	21100	IL23A,TRIB2
GO:BP	regulation of cell differentiation	GO:0045595	0.00245865	2.6093	1550	42	11	21100	RORA,BCL11B,IL23A,RUNX3,CD2,TRIB2,ETS1,IL7R,TCF7,GPR171,BIN1
GO:BP	positive regulation of cellular process	GO:0048522	0.00264699	2.57725	5687	28	17	21100	NPM1,LCK,LPIN1,RORA,HNRNPA1,BCL11B,RRP1B,IL23A,RUNX3,TRAF5,CD2,NOP53,PPP1R16B,TRIB2,PRKCQ,ETS1,IL7R
GO:BP	regulation of alpha-beta T cell activation	GO:0046634	0.00270342	2.56809	103	58	4	21100	IL23A,RUNX3,PRKCQ,CD81
GO:BP	regulation of response to biotic stimulus	GO:0002831	0.00270342	2.56809	364	69	7	21100	IL23A,NOP53,KLRK1,TXK,NLRC3,TRIM44,FYN
GO:BP	leukocyte proliferation	GO:0070661	0.00271385	2.56641	331	76	7	21100	IL23A,PRKCQ,IL7R,CD81,IMPDH2,FYN,ST6GAL1
GO:BP	regulation of endoribonuclease activity	GO:0060699	0.00271385	2.56641	4	1	1	21100	NPM1
GO:BP	nucleobase-containing compound transport	GO:0015931	0.00271385	2.56641	226	11	3	21100	NPM1,HNRNPA1,RFTN1
GO:BP	leukocyte mediated immunity	GO:0002443	0.00271394	2.5664	438	58	7	21100	RFTN1,IL23A,CD2,IL7R,KLRK1,CD8A,CD81
GO:BP	regulation of cell population proliferation	GO:0042127	0.00275731	2.55951	1658	28	9	21100	NPM1,BCL11B,IL23A,RUNX3,TRAF5,PPP1R16B,PRKCQ,ETS1,IL7R
GO:BP	regulation of defense response	GO:0031347	0.00283381	2.54763	629	69	9	21100	RORA,IL23A,ETS1,KLRK1,TXK,NLRC3,CD81,TRIM44,FYN
GO:BP	Fc-gamma receptor signaling pathway	GO:0038094	0.00283526	2.54741	35	69	3	21100	LCK,CD247,FYN
GO:BP	membrane raft organization	GO:0031579	0.00290573	2.53674	24	19	2	21100	RFTN1,CD2
GO:BP	regulation of leukocyte apoptotic process	GO:2000106	0.00292857	2.53334	85	29	3	21100	PRKCQ,IL7R,CD3G
GO:BP	positive thymic T cell selection	GO:0045059	0.00292857	2.53334	14	33	2	21100	CD3G,CD3D
GO:BP	cell killing	GO:0001906	0.00301675	2.52046	181	35	4	21100	IL23A,CD2,IL7R,KLRK1
GO:BP	phosphate-containing compound metabolic process	GO:0006796	0.00301675	2.52046	2781	22	10	21100	NPM1,LCK,LPIN1,RORA,IL23A,ITK,RUNX3,NOP53,PPP1R16B,TRIB2
GO:BP	phosphorus metabolic process	GO:0006793	0.00313504	2.50376	2803	22	10	21100	NPM1,LCK,LPIN1,RORA,IL23A,ITK,RUNX3,NOP53,PPP1R16B,TRIB2
GO:BP	rRNA transport	GO:0051029	0.00313504	2.50376	5	1	1	21100	NPM1
GO:BP	negative regulation of catalytic activity	GO:0043086	0.00313504	2.50376	755	47	8	21100	NPM1,LPIN1,RRP1B,TRIB2,KLRK1,PEBP1,BIN1,RPL5
GO:BP	cell adhesion	GO:0007155	0.00313504	2.50376	1489	76	15	21100	LCK,IL23A,RUNX3,CD2,PRKCQ,ETS1,IL7R,KLRK1,ITGB7,CD81,DPP4,IL32,FYN,TESPA1,ST6GAL1
GO:BP	regulation of multicellular organismal development	GO:2000026	0.00316699	2.49935	1345	42	10	21100	LPIN1,IL23A,RUNX3,CD2,PPP1R16B,ETS1,IL7R,TCF7,GPR171,BIN1
GO:BP	positive regulation of B cell receptor signaling pathway	GO:0050861	0.00327808	2.48438	8	64	2	21100	CD81,PRKCH
GO:BP	DNA metabolic process	GO:0006259	0.00345469	2.46159	1023	36	8	21100	NPM1,LPIN1,HNRNPA1,BCL11B,NOP53,PRKCQ,IL7R,TCF7
GO:BP	positive regulation of T cell differentiation	GO:0045582	0.00345469	2.46159	95	28	3	21100	IL23A,RUNX3,IL7R
GO:BP	negative regulation of I-kappaB kinase/NF-kappaB signaling	GO:0043124	0.00358231	2.44584	47	57	3	21100	RORA,ZMYND11,NLRC3
GO:BP	regulation of phosphatidate phosphatase activity	GO:1903730	0.00359669	2.4441	1	6	1	21100	LPIN1
GO:BP	negative regulation of phosphatidate phosphatase activity	GO:1903741	0.00359669	2.4441	1	6	1	21100	LPIN1
GO:BP	gamma-delta T cell differentiation	GO:0042492	0.00359669	2.4441	13	41	2	21100	TCF7,GPR18
GO:BP	regulation of lipid metabolic process	GO:0019216	0.0037686	2.42382	331	9	3	21100	LPIN1,RORA,BCL11B
GO:BP	response to chemical	GO:0042221	0.00378932	2.42144	4336	36	17	21100	NPM1,LCK,LPIN1,RORA,HNRNPA1,BCL11B,RFTN1,IL23A,RUNX3,TRAF5,NOP53,PRKCQ,ETS1,IL7R,IL2RB,KLRK1,TCF7
GO:BP	regulation of metabolic process	GO:0019222	0.00378932	2.42144	7313	22	16	21100	NPM1,LCK,LPIN1,RORA,HNRNPA1,BCL11B,RRP1B,RFTN1,IL23A,ITK,RUNX3,TRAF5,CD2,NOP53,PPP1R16B,TRIB2
GO:BP	negative regulation of leukocyte migration	GO:0002686	0.0039532	2.40305	46	61	3	21100	KLRK1,GPR18,DPP4
GO:BP	regulation of leukocyte mediated cytotoxicity	GO:0001910	0.00401873	2.39591	81	35	3	21100	IL23A,IL7R,KLRK1
GO:BP	negative regulation of protein kinase activity by regulation of protein phosphorylation	GO:0044387	0.00401946	2.39583	7	1	1	21100	NPM1
GO:BP	ribosomal large subunit export from nucleus	GO:0000055	0.00401946	2.39583	7	1	1	21100	NPM1
GO:BP	regulation of biological quality	GO:0065008	0.00401946	2.39583	3768	48	19	21100	NPM1,ATP8B2,LCK,LPIN1,RORA,TRAF5,NOP53,MCUB,SLC38A1,PRKCQ,ETS1,IL7R,DOCK10,EVL,GPR18,BIN1,HMGN3,RPL5,TXK
GO:BP	ribosome assembly	GO:0042255	0.00410375	2.38682	61	47	3	21100	NPM1,NOP53,RPL5
GO:BP	response to external stimulus	GO:0009605	0.0041291	2.38414	2788	63	19	21100	LCK,RORA,HNRNPA1,BCL11B,RRP1B,IL23A,CD2,NOP53,PRKCQ,ETS1,IL7R,KLRK1,GPR18,TXK,ZMYND11,NLRC3,CD81,DPP4,TRIM44
GO:BP	regulation of DNA metabolic process	GO:0051052	0.0041291	2.38414	470	28	5	21100	NPM1,LPIN1,HNRNPA1,PRKCQ,IL7R
GO:BP	negative regulation of T cell apoptotic process	GO:0070233	0.00416603	2.38028	21	28	2	21100	PRKCQ,IL7R
GO:BP	regulation of endodeoxyribonuclease activity	GO:0032071	0.00440336	2.35622	8	1	1	21100	NPM1
GO:BP	response to dsRNA	GO:0043331	0.00440336	2.35622	56	11	2	21100	NPM1,RFTN1
GO:BP	ribosomal small subunit export from nucleus	GO:0000056	0.00440336	2.35622	8	1	1	21100	NPM1
GO:BP	regulation of ribonuclease activity	GO:0060700	0.00440336	2.35622	8	1	1	21100	NPM1
GO:BP	CD8-positive, alpha-beta T cell differentiation	GO:0043374	0.00440336	2.35622	15	41	2	21100	RUNX3,GPR18
GO:BP	positive regulation of lymphocyte differentiation	GO:0045621	0.00460239	2.33702	109	28	3	21100	IL23A,RUNX3,IL7R
GO:BP	regulation of leukocyte migration	GO:0002685	0.00468756	2.32905	217	61	5	21100	IL23A,KLRK1,GPR18,CD81,DPP4
GO:BP	lymphocyte activation involved in immune response	GO:0002285	0.00474468	2.32379	201	66	5	21100	RORA,IL23A,DOCK10,CD81,ITM2A
GO:BP	ncRNA export from nucleus	GO:0097064	0.00476648	2.3218	9	1	1	21100	NPM1
GO:BP	V(D)J recombination	GO:0033151	0.00476648	2.3218	18	36	2	21100	BCL11B,TCF7
GO:BP	olfactory bulb axon guidance	GO:0071678	0.00476648	2.3218	1	9	1	21100	BCL11B
GO:BP	RNA export from nucleus	GO:0006405	0.00476648	2.3218	83	8	2	21100	NPM1,HNRNPA1
GO:BP	lymphocyte proliferation	GO:0046651	0.00476939	2.32154	298	69	6	21100	IL23A,PRKCQ,IL7R,CD81,IMPDH2,FYN
GO:BP	heterotypic cell-cell adhesion	GO:0034113	0.00484191	2.31498	60	52	3	21100	LCK,CD2,ITGB7
GO:BP	regulation of leukocyte chemotaxis	GO:0002688	0.00488937	2.31075	123	61	4	21100	IL23A,KLRK1,GPR18,DPP4
GO:BP	protein phosphorylation	GO:0006468	0.00502126	2.29919	1587	26	8	21100	NPM1,LCK,IL23A,ITK,RUNX3,NOP53,TRIB2,PRKCQ
GO:BP	positive regulation of defense response	GO:0031349	0.00502126	2.29919	302	69	6	21100	IL23A,ETS1,KLRK1,TXK,CD81,FYN
GO:BP	regulation of T-helper 17 type immune response	GO:2000316	0.00505964	2.29588	26	26	2	21100	IL23A,PRKCQ
GO:BP	leukocyte apoptotic process	GO:0071887	0.00506447	2.29547	111	29	3	21100	PRKCQ,IL7R,CD3G
GO:BP	regulation of deoxyribonuclease activity	GO:0032070	0.0050744	2.29462	10	1	1	21100	NPM1
GO:BP	regulation of translational initiation by eIF2 alpha phosphorylation	GO:0010998	0.0050744	2.29462	10	1	1	21100	NPM1
GO:BP	regulation of molecular function	GO:0065009	0.00513045	2.28984	3050	64	20	21100	NPM1,LCK,LPIN1,RRP1B,IL23A,ITK,TRAF5,PPP1R16B,TRIB2,PRKCQ,DOCK10,KLRK1,PEBP1,BIN1,RPL5,TXK,NLRC3,CD81,IL32,PRKCH
GO:BP	negative regulation of response to external stimulus	GO:0032102	0.00533323	2.27301	389	76	7	21100	RORA,KLRK1,GPR18,NLRC3,DPP4,FYN,ST6GAL1
GO:BP	anatomical structure development	GO:0048856	0.00541271	2.26659	5754	58	28	21100	LCK,LPIN1,RORA,BCL11B,IL23A,ITK,RUNX3,CD2,PPP1R16B,PRKCQ,ETS1,IL7R,CD3G,DOCK10,CD3D,TTC39C,TCF7,EVL,GPR171,GPR18,BIN1,RPL13,C12ORF57,TXK,ITGB7,THEMIS,CD8A,CD81
GO:BP	positive regulation of T cell differentiation in thymus	GO:0033089	0.00559847	2.25193	10	74	2	21100	IL7R,TESPA1
GO:BP	regulation of cell killing	GO:0031341	0.00559847	2.25193	96	35	3	21100	IL23A,IL7R,KLRK1
GO:BP	thymic T cell selection	GO:0045061	0.00559847	2.25193	22	33	2	21100	CD3G,CD3D
GO:BP	regulation of CD4-positive, alpha-beta T cell differentiation	GO:0043370	0.00561693	2.2505	49	15	2	21100	IL23A,RUNX3
GO:BP	positive regulation of alpha-beta T cell differentiation	GO:0046638	0.00561693	2.2505	49	15	2	21100	IL23A,RUNX3
GO:BP	ncRNA processing	GO:0034470	0.0057929	2.2371	429	51	6	21100	RRP1B,RPL10A,NOP53,FBL,RPL5,IMP3
GO:BP	negative regulation of centrosome cycle	GO:0046606	0.0057929	2.2371	12	1	1	21100	NPM1
GO:BP	negative regulation of centrosome duplication	GO:0010826	0.0057929	2.2371	12	1	1	21100	NPM1
GO:BP	regulation of developmental process	GO:0050793	0.00610298	2.21446	2425	42	13	21100	LPIN1,RORA,BCL11B,IL23A,RUNX3,CD2,PPP1R16B,TRIB2,ETS1,IL7R,TCF7,GPR171,BIN1
GO:BP	motor behavior	GO:0061744	0.00634302	2.1977	13	61	2	21100	C12ORF57,DPP4
GO:BP	regulation of cellular biosynthetic process	GO:0031326	0.00650005	2.18708	4085	72	26	21100	NPM1,LPIN1,RORA,HNRNPA1,BCL11B,RRP1B,IL23A,RUNX3,TRAF5,NOP53,PRKCQ,ETS1,KLRK1,TCF7,BIN1,HMGN3,RPL5,TXK,ZMYND11,NLRC3,CD81,TRIM44,PRKCH,ITM2A,FYN,RFX5
GO:BP	negative regulation of hydrolase activity	GO:0051346	0.00652396	2.18549	353	42	5	21100	LPIN1,RRP1B,KLRK1,PEBP1,BIN1
GO:BP	regulation of nitrogen compound metabolic process	GO:0051171	0.00668853	2.17467	5654	28	16	21100	NPM1,LCK,LPIN1,RORA,HNRNPA1,BCL11B,RRP1B,IL23A,RUNX3,TRAF5,NOP53,PPP1R16B,TRIB2,PRKCQ,ETS1,IL7R
GO:BP	negative regulation of leukocyte apoptotic process	GO:2000107	0.00683065	2.16554	48	76	3	21100	PRKCQ,IL7R,ST6GAL1
GO:BP	T-helper cell differentiation	GO:0042093	0.00683065	2.16554	64	13	2	21100	RORA,IL23A
GO:BP	ribosomal subunit export from nucleus	GO:0000054	0.00693429	2.159	15	1	1	21100	NPM1
GO:BP	regulation of translational initiation in response to stress	GO:0043558	0.00693429	2.159	15	1	1	21100	NPM1
GO:BP	ribosome localization	GO:0033750	0.00693429	2.159	15	1	1	21100	NPM1
GO:BP	CD4-positive, alpha-beta T cell differentiation involved in immune response	GO:0002294	0.0071401	2.1463	66	13	2	21100	RORA,IL23A
GO:BP	T cell mediated cytotoxicity	GO:0001913	0.00717334	2.14428	44	85	3	21100	IL23A,IL7R,GZMM
GO:BP	alpha-beta T cell activation involved in immune response	GO:0002287	0.00724189	2.14015	67	13	2	21100	RORA,IL23A
GO:BP	alpha-beta T cell differentiation involved in immune response	GO:0002293	0.00724189	2.14015	67	13	2	21100	RORA,IL23A
GO:BP	cellular macromolecule metabolic process	GO:0044260	0.00724189	2.14015	5766	23	14	21100	NPM1,LCK,LPIN1,HNRNPA1,BCL11B,IL23A,ITK,RUNX3,RPL10A,TRAF5,NOP53,PPP1R16B,TRIB2,FBL
GO:BP	defense response to other organism	GO:0098542	0.00726518	2.13875	1167	85	13	21100	LCK,IL23A,CD2,NOP53,IL7R,KLRK1,TXK,ZMYND11,NLRC3,TRIM44,FYN,KLRG1,GZMM
GO:BP	positive regulation of telomere maintenance via telomerase	GO:0032212	0.00757108	2.12084	34	26	2	21100	HNRNPA1,PRKCQ
GO:BP	cell migration	GO:0016477	0.00757108	2.12084	1461	69	13	21100	LCK,BCL11B,IL23A,PRKCQ,ETS1,DOCK10,KLRK1,EVL,GPR18,ITGB7,CD81,DPP4,FYN
GO:BP	regulation of biosynthetic process	GO:0009889	0.00763862	2.11698	4145	72	26	21100	NPM1,LPIN1,RORA,HNRNPA1,BCL11B,RRP1B,IL23A,RUNX3,TRAF5,NOP53,PRKCQ,ETS1,KLRK1,TCF7,BIN1,HMGN3,RPL5,TXK,ZMYND11,NLRC3,CD81,TRIM44,PRKCH,ITM2A,FYN,RFX5
GO:BP	negative regulation of lymphocyte apoptotic process	GO:0070229	0.00769009	2.11407	32	28	2	21100	PRKCQ,IL7R
GO:BP	biological process involved in interspecies interaction between organisms	GO:0044419	0.00769858	2.11359	1659	69	14	21100	LCK,RRP1B,IL23A,CD2,NOP53,IL7R,KLRK1,TXK,ITGB7,ZMYND11,NLRC3,CD81,TRIM44,FYN
GO:BP	negative regulation of phosphate metabolic process	GO:0045936	0.00769858	2.11359	417	22	4	21100	NPM1,LPIN1,PPP1R16B,TRIB2
GO:BP	negative regulation of phosphatidylinositol 3-kinase signaling	GO:0014067	0.00773218	2.1117	16	57	2	21100	NOP53,NLRC3
GO:BP	negative regulation of phosphorus metabolic process	GO:0010563	0.00773218	2.1117	418	22	4	21100	NPM1,LPIN1,PPP1R16B,TRIB2
GO:BP	negative regulation of triglyceride biosynthetic process	GO:0010868	0.00776055	2.11011	3	6	1	21100	LPIN1
GO:BP	lymphoid lineage cell migration	GO:0097534	0.00776055	2.11011	2	9	1	21100	BCL11B
GO:BP	lymphoid lineage cell migration into thymus	GO:0097535	0.00776055	2.11011	2	9	1	21100	BCL11B
GO:BP	positive regulation of NF-kappaB transcription factor activity	GO:0051092	0.00824434	2.08384	156	26	3	21100	NPM1,TRAF5,PRKCQ
GO:BP	regulation of tumor necrosis factor production	GO:0032680	0.00827434	2.08227	160	57	4	21100	IL23A,CD2,GPR18,NLRC3
GO:BP	tumor necrosis factor production	GO:0032640	0.00827434	2.08227	160	57	4	21100	IL23A,CD2,GPR18,NLRC3
GO:BP	regulation of primary metabolic process	GO:0080090	0.00836441	2.07756	5812	28	16	21100	NPM1,LCK,LPIN1,RORA,HNRNPA1,BCL11B,RRP1B,IL23A,RUNX3,TRAF5,NOP53,PPP1R16B,TRIB2,PRKCQ,ETS1,IL7R
GO:BP	T cell differentiation involved in immune response	GO:0002292	0.00842618	2.07437	75	13	2	21100	RORA,IL23A
GO:BP	positive regulation of telomere maintenance via telomere lengthening	GO:1904358	0.00842618	2.07437	37	26	2	21100	HNRNPA1,PRKCQ
GO:BP	regulation of nucleobase-containing compound metabolic process	GO:0019219	0.00850216	2.07047	4048	28	13	21100	NPM1,LPIN1,RORA,HNRNPA1,BCL11B,RRP1B,IL23A,RUNX3,TRAF5,NOP53,PRKCQ,ETS1,IL7R
GO:BP	regulation of alpha-beta T cell differentiation	GO:0046637	0.00865949	2.06251	66	15	2	21100	IL23A,RUNX3
GO:BP	immunological memory process	GO:0090713	0.00865949	2.06251	17	58	2	21100	IL23A,CD81
GO:BP	regulation of nuclease activity	GO:0032069	0.00870026	2.06047	21	1	1	21100	NPM1
GO:BP	regulation of intracellular signal transduction	GO:1902531	0.00870026	2.06047	1691	69	14	21100	LCK,RORA,IL23A,TRAF5,NOP53,PPP1R16B,PEBP1,GPR18,RPL5,ZMYND11,NLRC3,CD81,TRIM44,FYN
GO:BP	regulation of RNA metabolic process	GO:0051252	0.00877274	2.05686	3753	20	10	21100	NPM1,LPIN1,RORA,HNRNPA1,BCL11B,RRP1B,IL23A,RUNX3,TRAF5,NOP53
GO:BP	regulation of transcription by RNA polymerase II	GO:0006357	0.00877274	2.05686	2559	15	7	21100	NPM1,LPIN1,RORA,BCL11B,RRP1B,IL23A,RUNX3
GO:BP	regulation of T cell apoptotic process	GO:0070232	0.0087919	2.05592	36	28	2	21100	PRKCQ,IL7R
GO:BP	regulation of response to stress	GO:0080134	0.0087919	2.05592	1312	69	12	21100	NPM1,RORA,IL23A,TRAF5,ETS1,KLRK1,TXK,ZMYND11,NLRC3,CD81,TRIM44,FYN
GO:BP	negative regulation of dephosphorylation	GO:0035305	0.0087919	2.05592	48	21	2	21100	LPIN1,PPP1R16B
GO:BP	regulation of translation in response to stress	GO:0043555	0.0087919	2.05592	22	1	1	21100	NPM1
GO:BP	regulation of tumor necrosis factor superfamily cytokine production	GO:1903555	0.0087919	2.05592	165	57	4	21100	IL23A,CD2,GPR18,NLRC3
GO:BP	intracellular signal transduction	GO:0035556	0.0087919	2.05592	2629	83	21	21100	LCK,RORA,IL23A,ITK,TRAF5,NOP53,PPP1R16B,PRKCQ,DOCK10,PEBP1,GPR18,RPL5,ZMYND11,NLRC3,CD81,TRIM44,PRKCH,FYN,PRKACB,NAE1,AKAP11
GO:BP	tumor necrosis factor superfamily cytokine production	GO:0071706	0.0087919	2.05592	165	57	4	21100	IL23A,CD2,GPR18,NLRC3
GO:BP	regulation of centriole replication	GO:0046599	0.00915799	2.0382	23	1	1	21100	NPM1
GO:BP	regulation of T cell mediated cytotoxicity	GO:0001914	0.00917461	2.03741	37	28	2	21100	IL23A,IL7R
GO:BP	regulation of inflammatory response	GO:0050727	0.00917461	2.03741	357	69	6	21100	RORA,IL23A,ETS1,NLRC3,CD81,FYN
GO:BP	cellular nitrogen compound biosynthetic process	GO:0044271	0.0093177	2.03069	4765	68	27	21100	NPM1,LPIN1,RORA,HNRNPA1,BCL11B,RRP1B,IL23A,RUNX3,RPL10A,TRAF5,NOP53,PRKCQ,ETS1,KLRK1,TCF7,BIN1,RPL13,HMGN3,RPL5,TXK,ZMYND11,NLRC3,CD81,TRIM44,PRKCH,IMPDH2,IARS1
GO:BP	cellular response to dsRNA	GO:0071359	0.00938491	2.02757	24	1	1	21100	NPM1
GO:BP	triglyceride mobilization	GO:0006642	0.00938491	2.02757	4	6	1	21100	LPIN1
GO:BP	positive regulation of cell population proliferation	GO:0008284	0.00964347	2.01577	929	28	6	21100	NPM1,IL23A,TRAF5,PPP1R16B,PRKCQ,IL7R
GO:BP	regulation of adaptive immune response based on somatic recombination of immune receptors built from immunoglobulin superfamily domains	GO:0002822	0.00964347	2.01577	168	58	4	21100	IL23A,PRKCQ,IL7R,CD81
GO:BP	regulation of lymphocyte mediated immunity	GO:0002706	0.00982224	2.00779	169	58	4	21100	IL23A,IL7R,KLRK1,CD81
GO:BP	positive regulation of leukocyte differentiation	GO:1902107	0.00985084	2.00653	160	28	3	21100	IL23A,RUNX3,IL7R
GO:BP	regulation of chemotaxis	GO:0050920	0.00985084	2.00653	221	76	5	21100	IL23A,KLRK1,GPR18,DPP4,ST6GAL1
GO:BP	positive regulation of hemopoiesis	GO:1903708	0.00985084	2.00653	160	28	3	21100	IL23A,RUNX3,IL7R
GO:BP	regulation of T-helper 2 cell activation	GO:2000569	0.00988358	2.00509	1	26	1	21100	PRKCQ
GO:BP	positive regulation of T-helper 2 cell activation	GO:2000570	0.00988358	2.00509	1	26	1	21100	PRKCQ
GO:BP	CD8-positive, alpha-beta T cell activation	GO:0036037	0.00998723	2.00055	27	41	2	21100	RUNX3,GPR18
GO:BP	cellular defense response	GO:0006968	0.00998723	2.00055	52	86	3	21100	ITK,KLRG1,FCMR
GO:BP	transcription by RNA polymerase II	GO:0006366	0.0100108	1.99953	2653	15	7	21100	NPM1,LPIN1,RORA,BCL11B,RRP1B,IL23A,RUNX3
GO:BP	obsolete cell aging	GO:0007569	0.0101226	1.99471	27	1	1	21100	NPM1
GO:BP	negative regulation of GTPase activity	GO:0034260	0.0101242	1.99464	32	35	2	21100	RRP1B,KLRK1
GO:BP	regulation of macromolecule biosynthetic process	GO:0010556	0.0101242	1.99464	3926	66	23	21100	NPM1,LPIN1,RORA,HNRNPA1,BCL11B,RRP1B,IL23A,RUNX3,TRAF5,NOP53,PRKCQ,ETS1,TCF7,BIN1,HMGN3,RPL5,TXK,ZMYND11,NLRC3,CD81,TRIM44,PRKCH,ITM2A
GO:BP	localization	GO:0051179	0.0103535	1.98491	6436	31	18	21100	NPM1,ARL4C,ATP8B2,LCK,HNRNPA1,BCL11B,RFTN1,IL23A,CD2,NOP53,FBL,MCUB,SLC38A1,PRKCQ,ETS1,CD3G,IL2RB,DOCK10
GO:BP	regulation of cellular metabolic process	GO:0031323	0.0107	1.97062	6004	28	16	21100	NPM1,LCK,LPIN1,RORA,HNRNPA1,BCL11B,RRP1B,IL23A,RUNX3,TRAF5,NOP53,PPP1R16B,TRIB2,PRKCQ,ETS1,IL7R
GO:BP	peptidyl-tyrosine phosphorylation	GO:0018108	0.010704	1.97045	373	69	6	21100	LCK,IL23A,ITK,TXK,CD81,FYN
GO:BP	negative regulation of fat cell differentiation	GO:0045599	0.0107327	1.96929	53	22	2	21100	RORA,TRIB2
GO:BP	negative regulation of cell cycle	GO:0045786	0.010919	1.96182	388	27	4	21100	NPM1,RUNX3,NOP53,ETS1
GO:BP	phosphorylation	GO:0016310	0.010964	1.96003	1882	26	8	21100	NPM1,LCK,IL23A,ITK,RUNX3,NOP53,TRIB2,PRKCQ
GO:BP	positive regulation of molecular function	GO:0044093	0.010964	1.96003	1556	69	13	21100	NPM1,LCK,IL23A,ITK,TRAF5,PRKCQ,DOCK10,BIN1,TXK,CD81,IL32,PRKCH,FYN
GO:BP	peptidyl-tyrosine modification	GO:0018212	0.010964	1.96003	376	69	6	21100	LCK,IL23A,ITK,TXK,CD81,FYN
GO:BP	nuclear export	GO:0051168	0.0111161	1.95405	155	8	2	21100	NPM1,HNRNPA1
GO:BP	positive regulation of cell cycle G2/M phase transition	GO:1902751	0.011162	1.95226	31	1	1	21100	NPM1
GO:BP	negative regulation of cellular component movement	GO:0051271	0.0111645	1.95216	289	61	5	21100	KLRK1,EVL,GPR18,BIN1,DPP4
GO:BP	regulation of I-kappaB kinase/NF-kappaB signaling	GO:0043122	0.0111645	1.95216	255	69	5	21100	RORA,TRAF5,ZMYND11,NLRC3,FYN
GO:BP	cellular response to chemical stimulus	GO:0070887	0.0111645	1.95216	3019	70	20	21100	NPM1,LPIN1,RORA,HNRNPA1,IL23A,TRAF5,NOP53,PRKCQ,IL7R,IL2RB,KLRK1,TCF7,GPR18,HMGN3,TXK,DPP4,TRIM44,IMPDH2,FYN,TNFRSF25
GO:BP	ribosomal large subunit assembly	GO:0000027	0.0114381	1.94165	26	47	2	21100	NOP53,RPL5
GO:BP	dsRNA transport	GO:0033227	0.0116459	1.93383	3	11	1	21100	RFTN1
GO:BP	positive regulation of growth rate	GO:0040010	0.0116459	1.93383	3	11	1	21100	RFTN1
GO:BP	regulation of interleukin-10 production	GO:0032653	0.0118203	1.92737	57	22	2	21100	IL23A,TRIB2
GO:BP	chemotaxis	GO:0006935	0.0118203	1.92737	613	76	8	21100	BCL11B,IL23A,PRKCQ,KLRK1,GPR18,DPP4,FYN,ST6GAL1
GO:BP	regulation of T cell mediated immunity	GO:0002709	0.0118203	1.92737	84	58	3	21100	IL23A,IL7R,CD81
GO:BP	regulation of adaptive immune response	GO:0002819	0.0118203	1.92737	183	58	4	21100	IL23A,PRKCQ,IL7R,CD81
GO:BP	interleukin-10 production	GO:0032613	0.0118203	1.92737	57	22	2	21100	IL23A,TRIB2
GO:BP	nucleobase-containing compound biosynthetic process	GO:0034654	0.0119696	1.92192	3984	20	10	21100	NPM1,LPIN1,RORA,HNRNPA1,BCL11B,RRP1B,IL23A,RUNX3,TRAF5,NOP53
GO:BP	taxis	GO:0042330	0.0119769	1.92166	615	76	8	21100	BCL11B,IL23A,PRKCQ,KLRK1,GPR18,DPP4,FYN,ST6GAL1
GO:BP	cellular response to cytokine stimulus	GO:0071345	0.0119846	1.92138	831	70	9	21100	RORA,TRAF5,IL7R,IL2RB,TCF7,TXK,TRIM44,IMPDH2,TNFRSF25
GO:BP	macromolecule biosynthetic process	GO:0009059	0.0120122	1.92038	4770	20	11	21100	NPM1,LPIN1,RORA,HNRNPA1,BCL11B,RRP1B,IL23A,RUNX3,RPL10A,TRAF5,NOP53
GO:BP	negative regulation of phospholipid biosynthetic process	GO:0071072	0.0122285	1.91263	6	6	1	21100	LPIN1
GO:BP	positive regulation of receptor signaling pathway via JAK-STAT	GO:0046427	0.0122285	1.91263	46	28	2	21100	IL23A,IL7R
GO:BP	striatal medium spiny neuron differentiation	GO:0021773	0.0122285	1.91263	4	9	1	21100	BCL11B
GO:BP	positive regulation of mononuclear cell proliferation	GO:0032946	0.0127139	1.89572	143	76	4	21100	IL23A,PRKCQ,CD81,ST6GAL1
GO:BP	positive regulation of myeloid dendritic cell activation	GO:0030887	0.0128298	1.89178	2	19	1	21100	CD2
GO:BP	positive regulation of alpha-beta T cell proliferation	GO:0046641	0.0128622	1.89068	23	58	2	21100	IL23A,CD81
GO:BP	heterocycle biosynthetic process	GO:0018130	0.0132275	1.87852	4057	20	10	21100	NPM1,LPIN1,RORA,HNRNPA1,BCL11B,RRP1B,IL23A,RUNX3,TRAF5,NOP53
GO:BP	regulation of signal transduction	GO:0009966	0.0132275	1.87852	2947	78	21	21100	LCK,RORA,IL23A,PVRIG,TRAF5,NOP53,PPP1R16B,PRKCQ,IL7R,PEBP1,GPR18,RPL5,TXK,ZMYND11,NLRC3,CD81,TRIM44,PRKCH,FYN,TESPA1,PRKACB
GO:BP	positive regulation of protein K63-linked deubiquitination	GO:1903006	0.0132275	1.87852	2	20	1	21100	NOP53
GO:BP	regulation of protein K63-linked deubiquitination	GO:1903004	0.0132275	1.87852	2	20	1	21100	NOP53
GO:BP	cellular response to sodium arsenite	GO:1903936	0.0132275	1.87852	5	8	1	21100	HNRNPA1
GO:BP	negative regulation of protein metabolic process	GO:0051248	0.0132275	1.87852	1034	69	10	21100	NPM1,NOP53,PPP1R16B,TRIB2,PEBP1,BIN1,RPL5,TRIM44,ITM2A,FYN
GO:BP	positive regulation of receptor signaling pathway via STAT	GO:1904894	0.0133632	1.87409	49	28	2	21100	IL23A,IL7R
GO:BP	aromatic compound biosynthetic process	GO:0019438	0.0133925	1.87314	4068	20	10	21100	NPM1,LPIN1,RORA,HNRNPA1,BCL11B,RRP1B,IL23A,RUNX3,TRAF5,NOP53
GO:BP	alpha-beta intraepithelial T cell differentiation	GO:0002299	0.0133925	1.87314	1	41	1	21100	GPR18
GO:BP	CD8-positive, alpha-beta intraepithelial T cell differentiation	GO:0002300	0.0133925	1.87314	1	41	1	21100	GPR18
GO:BP	mitotic nuclear membrane disassembly	GO:0007077	0.0134375	1.87168	7	6	1	21100	LPIN1
GO:BP	negative regulation of ventricular cardiac muscle cell action potential	GO:1903946	0.0134375	1.87168	1	42	1	21100	BIN1
GO:BP	negative regulation of phospholipid metabolic process	GO:1903726	0.0134375	1.87168	7	6	1	21100	LPIN1
GO:BP	organic substance transport	GO:0071702	0.0134375	1.87168	2654	3	3	21100	NPM1,ARL4C,ATP8B2
GO:BP	leukocyte activation involved in immune response	GO:0002366	0.0134375	1.87168	285	66	5	21100	RORA,IL23A,DOCK10,CD81,ITM2A
GO:BP	negative regulation of cardiac muscle cell contraction	GO:0106135	0.0134375	1.87168	1	42	1	21100	BIN1
GO:BP	centriole replication	GO:0007099	0.0134375	1.87168	42	1	1	21100	NPM1
GO:BP	regulation of telomere maintenance via telomerase	GO:0032210	0.0134941	1.86985	54	26	2	21100	HNRNPA1,PRKCQ
GO:BP	negative regulation of response to stimulus	GO:0048585	0.0134941	1.86985	1599	78	14	21100	RORA,PVRIG,NOP53,PRKCQ,IL7R,KLRK1,PEBP1,GPR18,ZMYND11,NLRC3,DPP4,FYN,ST6GAL1,PRKACB
GO:BP	cell chemotaxis	GO:0060326	0.0136601	1.86455	311	61	5	21100	IL23A,PRKCQ,KLRK1,GPR18,DPP4
GO:BP	cell activation involved in immune response	GO:0002263	0.014043	1.85254	289	66	5	21100	RORA,IL23A,DOCK10,CD81,ITM2A
GO:BP	activation of phospholipase C activity	GO:0007202	0.0140819	1.85134	30	48	2	21100	ITK,TXK
GO:BP	T cell activation involved in immune response	GO:0002286	0.0143601	1.84284	114	13	2	21100	RORA,IL23A
GO:BP	response to stress	GO:0006950	0.0143601	1.84284	3851	35	14	21100	NPM1,LCK,RORA,HNRNPA1,IL23A,ITK,TRAF5,CD2,NOP53,PRKCQ,ETS1,IL7R,PTPRCAP,KLRK1
GO:BP	centriole assembly	GO:0098534	0.0143799	1.84224	46	1	1	21100	NPM1
GO:BP	regulation of transcription, DNA-templated	GO:0006355	0.014526	1.83785	3451	27	11	21100	NPM1,LPIN1,RORA,BCL11B,RRP1B,IL23A,RUNX3,TRAF5,NOP53,PRKCQ,ETS1
GO:BP	regulation of centrosome duplication	GO:0010824	0.014526	1.83785	47	1	1	21100	NPM1
GO:BP	central nervous system neuron differentiation	GO:0021953	0.014526	1.83785	169	9	2	21100	RORA,BCL11B
GO:BP	regulation of nucleic acid-templated transcription	GO:1903506	0.014526	1.83785	3452	27	11	21100	NPM1,LPIN1,RORA,BCL11B,RRP1B,IL23A,RUNX3,TRAF5,NOP53,PRKCQ,ETS1
GO:BP	T cell apoptotic process	GO:0070231	0.0145934	1.83584	53	28	2	21100	PRKCQ,IL7R
GO:BP	response to sodium arsenite	GO:1903935	0.0147054	1.83252	6	8	1	21100	HNRNPA1
GO:BP	regulation of RNA biosynthetic process	GO:2001141	0.0147054	1.83252	3461	27	11	21100	NPM1,LPIN1,RORA,BCL11B,RRP1B,IL23A,RUNX3,TRAF5,NOP53,PRKCQ,ETS1
GO:BP	ncRNA metabolic process	GO:0034660	0.0149258	1.82606	568	68	7	21100	RRP1B,RPL10A,NOP53,FBL,RPL5,IMP3,IARS1
GO:BP	protein neddylation	GO:0045116	0.0152552	1.81658	19	81	2	21100	RPL5,NAE1
GO:BP	regulation of phosphate metabolic process	GO:0019220	0.0152552	1.81658	1386	22	6	21100	NPM1,LPIN1,IL23A,NOP53,PPP1R16B,TRIB2
GO:BP	regulation of RNA splicing	GO:0043484	0.0152552	1.81658	157	10	2	21100	HNRNPA1,RRP1B
GO:BP	regulation of phosphorus metabolic process	GO:0051174	0.015275	1.81602	1388	22	6	21100	NPM1,LPIN1,IL23A,NOP53,PPP1R16B,TRIB2
GO:BP	cell motility	GO:0048870	0.0154582	1.81084	1655	61	12	21100	LCK,BCL11B,IL23A,PRKCQ,ETS1,DOCK10,KLRK1,EVL,GPR18,ITGB7,CD81,DPP4
GO:BP	regulation of centrosome cycle	GO:0046605	0.0154582	1.81084	52	1	1	21100	NPM1
GO:BP	localization of cell	GO:0051674	0.0154582	1.81084	1655	61	12	21100	LCK,BCL11B,IL23A,PRKCQ,ETS1,DOCK10,KLRK1,EVL,GPR18,ITGB7,CD81,DPP4
GO:BP	cellular response to virus	GO:0098586	0.0154582	1.81084	78	20	2	21100	RRP1B,NOP53
GO:BP	T-helper 2 cell activation	GO:0035712	0.0154582	1.81084	2	26	1	21100	PRKCQ
GO:BP	positive regulation of T-helper 17 cell lineage commitment	GO:2000330	0.0154582	1.81084	4	13	1	21100	IL23A
GO:BP	positive regulation of leukocyte proliferation	GO:0070665	0.015623	1.80623	157	76	4	21100	IL23A,PRKCQ,CD81,ST6GAL1
GO:BP	regulation of mRNA metabolic process	GO:1903311	0.0156599	1.80521	326	18	3	21100	NPM1,HNRNPA1,TRAF5
GO:BP	I-kappaB kinase/NF-kappaB signaling	GO:0007249	0.0156924	1.80431	288	69	5	21100	RORA,TRAF5,ZMYND11,NLRC3,FYN
GO:BP	negative regulation of protein ubiquitination	GO:0031397	0.0157391	1.80302	83	69	3	21100	RPL5,TRIM44,FYN
GO:BP	transport	GO:0006810	0.0157391	1.80302	4742	4	4	21100	NPM1,ARL4C,ATP8B2,LCK
GO:BP	positive regulation of cellular protein metabolic process	GO:0032270	0.0157391	1.80302	1406	22	6	21100	NPM1,LCK,IL23A,NOP53,PPP1R16B,TRIB2
GO:BP	organic cyclic compound biosynthetic process	GO:1901362	0.0157391	1.80302	4213	20	10	21100	NPM1,LPIN1,RORA,HNRNPA1,BCL11B,RRP1B,IL23A,RUNX3,TRAF5,NOP53
GO:BP	protein transport into membrane raft	GO:0032596	0.0159861	1.79626	5	11	1	21100	RFTN1
GO:BP	intracellular protein transport	GO:0006886	0.0161099	1.79291	1084	2	2	21100	NPM1,ARL4C
GO:BP	interleukin-7-mediated signaling pathway	GO:0038111	0.0161099	1.79291	2	28	1	21100	IL7R
GO:BP	cellular response to salt	GO:1902075	0.0161099	1.79291	7	8	1	21100	HNRNPA1
GO:BP	regulation of cellular component movement	GO:0051270	0.0161099	1.79291	1028	61	9	21100	IL23A,ETS1,DOCK10,KLRK1,EVL,GPR18,BIN1,CD81,DPP4
GO:BP	response to other organism	GO:0051707	0.0161839	1.79092	1507	85	14	21100	LCK,RRP1B,IL23A,CD2,NOP53,IL7R,KLRK1,TXK,ZMYND11,NLRC3,TRIM44,FYN,KLRG1,GZMM
GO:BP	negative regulation of cellular metabolic process	GO:0031324	0.0162241	1.78984	2506	22	8	21100	NPM1,LPIN1,HNRNPA1,RUNX3,TRAF5,NOP53,PPP1R16B,TRIB2
GO:BP	response to external biotic stimulus	GO:0043207	0.0162954	1.78793	1509	85	14	21100	LCK,RRP1B,IL23A,CD2,NOP53,IL7R,KLRK1,TXK,ZMYND11,NLRC3,TRIM44,FYN,KLRG1,GZMM
GO:BP	regulation of telomere maintenance via telomere lengthening	GO:1904356	0.016365	1.78608	63	26	2	21100	HNRNPA1,PRKCQ
GO:BP	regulation of 1-phosphatidylinositol 4-kinase activity	GO:0043126	0.0163932	1.78534	1	58	1	21100	CD81
GO:BP	positive regulation of 1-phosphatidylinositol 4-kinase activity	GO:0043128	0.0163932	1.78534	1	58	1	21100	CD81
GO:BP	positive regulation of adaptive immune memory response	GO:1905676	0.0163932	1.78534	1	58	1	21100	CD81
GO:BP	positive regulation of T cell proliferation	GO:0042102	0.0165575	1.78101	102	58	3	21100	IL23A,PRKCQ,CD81
GO:BP	negative regulation of molecular function	GO:0044092	0.0165575	1.78101	1112	57	9	21100	NPM1,LPIN1,RRP1B,TRIB2,KLRK1,PEBP1,BIN1,RPL5,NLRC3
GO:BP	positive regulation of telomere maintenance	GO:0032206	0.0166198	1.77938	64	26	2	21100	HNRNPA1,PRKCQ
GO:BP	nucleus organization	GO:0006997	0.0166503	1.77858	142	42	3	21100	LPIN1,ETS1,BIN1
GO:BP	negative regulation of triglyceride metabolic process	GO:0090209	0.0166503	1.77858	10	6	1	21100	LPIN1
GO:BP	positive regulation of heterotypic cell-cell adhesion	GO:0034116	0.0166503	1.77858	15	4	1	21100	LCK
GO:BP	GTP metabolic process	GO:0046039	0.0166503	1.77858	25	67	2	21100	GIMAP7,IMPDH2
GO:BP	positive regulation of adaptive immune response based on somatic recombination of immune receptors built from immunoglobulin superfamily domains	GO:0002824	0.0166914	1.77751	103	58	3	21100	IL23A,PRKCQ,CD81
GO:BP	cellular protein modification process	GO:0006464	0.0166914	1.77751	3719	26	11	21100	NPM1,LCK,IL23A,ITK,RUNX3,TRAF5,NOP53,PPP1R16B,TRIB2,FBL,PRKCQ
GO:BP	protein modification process	GO:0036211	0.0166914	1.77751	3719	26	11	21100	NPM1,LCK,IL23A,ITK,RUNX3,TRAF5,NOP53,PPP1R16B,TRIB2,FBL,PRKCQ
GO:BP	glucagon processing	GO:0120116	0.0167634	1.77564	1	61	1	21100	DPP4
GO:BP	establishment of localization	GO:0051234	0.0168474	1.77347	4903	4	4	21100	NPM1,ARL4C,ATP8B2,LCK
GO:BP	post-embryonic camera-type eye development	GO:0031077	0.0170815	1.76747	7	9	1	21100	BCL11B
GO:BP	negative regulation of peptidyl-serine dephosphorylation	GO:1902309	0.0170815	1.76747	3	21	1	21100	PPP1R16B
GO:BP	commitment of neuronal cell to specific neuron type in forebrain	GO:0021902	0.0170815	1.76747	7	9	1	21100	BCL11B
GO:BP	forebrain neuron fate commitment	GO:0021877	0.0170815	1.76747	7	9	1	21100	BCL11B
GO:BP	transcription, DNA-templated	GO:0006351	0.0170984	1.76704	3579	27	11	21100	NPM1,LPIN1,RORA,BCL11B,RRP1B,IL23A,RUNX3,TRAF5,NOP53,PRKCQ,ETS1
GO:BP	nucleic acid-templated transcription	GO:0097659	0.0170984	1.76704	3580	27	11	21100	NPM1,LPIN1,RORA,BCL11B,RRP1B,IL23A,RUNX3,TRAF5,NOP53,PRKCQ,ETS1
GO:BP	cellular biosynthetic process	GO:0044249	0.0175004	1.75695	5700	73	31	21100	NPM1,LPIN1,RORA,HNRNPA1,BCL11B,RRP1B,IL23A,RUNX3,RPL10A,TRAF5,NOP53,PRKCQ,ETS1,KLRK1,TCF7,BIN1,RPL13,HMGN3,RPL5,TXK,ZMYND11,NLRC3,CD81,TRIM44,PRKCH,ITM2A,IMPDH2,IARS1,FYN,RFX5,SH3YL1
GO:BP	negative regulation of myelination	GO:0031642	0.0175845	1.75487	11	6	1	21100	LPIN1
GO:BP	T cell antigen processing and presentation	GO:0002457	0.0175845	1.75487	6	11	1	21100	RFTN1
GO:BP	nuclear membrane disassembly	GO:0051081	0.0175845	1.75487	11	6	1	21100	LPIN1
GO:BP	regulation of growth rate	GO:0040009	0.0175845	1.75487	6	11	1	21100	RFTN1
GO:BP	RNA biosynthetic process	GO:0032774	0.0176295	1.75376	3600	27	11	21100	NPM1,LPIN1,RORA,BCL11B,RRP1B,IL23A,RUNX3,TRAF5,NOP53,PRKCQ,ETS1
GO:BP	box C/D RNA metabolic process	GO:0033967	0.0181394	1.74138	3	23	1	21100	FBL
GO:BP	response to singlet oxygen	GO:0000304	0.0181394	1.74138	1	69	1	21100	FYN
GO:BP	box C/D RNA 3'-end processing	GO:0000494	0.0181394	1.74138	3	23	1	21100	FBL
GO:BP	box C/D RNA processing	GO:0034963	0.0181394	1.74138	3	23	1	21100	FBL
GO:BP	macromolecule localization	GO:0033036	0.0181394	1.74138	3125	3	3	21100	NPM1,ARL4C,ATP8B2
GO:BP	regulation of phosphatidylinositol 3-kinase signaling	GO:0014066	0.0181488	1.74115	110	57	3	21100	NOP53,PPP1R16B,NLRC3
GO:BP	positive regulation of adaptive immune response	GO:0002821	0.0181488	1.74115	108	58	3	21100	IL23A,PRKCQ,CD81
GO:BP	response to cytokine	GO:0034097	0.018178	1.74045	921	70	9	21100	RORA,TRAF5,IL7R,IL2RB,TCF7,TXK,TRIM44,IMPDH2,TNFRSF25
GO:BP	negative regulation of multicellular organismal process	GO:0051241	0.0181784	1.74044	1000	42	7	21100	LPIN1,IL23A,RUNX3,TRIB2,EVL,GPR18,BIN1
GO:BP	negative regulation of natural killer cell chemotaxis	GO:2000502	0.0181784	1.74044	2	35	1	21100	KLRK1
GO:BP	regulation of NIK/NF-kappaB signaling	GO:1901222	0.0182525	1.73868	100	63	3	21100	IL23A,NLRC3,TRIM44
GO:BP	platelet activation	GO:0030168	0.0183846	1.73555	132	48	3	21100	LCK,PRKCQ,TXK
GO:BP	membrane disassembly	GO:0030397	0.0185459	1.73175	12	6	1	21100	LPIN1
GO:BP	ribosomal small subunit biogenesis	GO:0042274	0.0186081	1.7303	73	1	1	21100	NPM1
GO:BP	centrosome duplication	GO:0051298	0.0186081	1.7303	73	1	1	21100	NPM1
GO:BP	telomere maintenance via telomerase	GO:0007004	0.0186081	1.7303	71	26	2	21100	HNRNPA1,PRKCQ
GO:BP	positive regulation of protein metabolic process	GO:0051247	0.0186081	1.7303	1493	22	6	21100	NPM1,LCK,IL23A,NOP53,PPP1R16B,TRIB2
GO:BP	response to biotic stimulus	GO:0009607	0.0186081	1.7303	1549	85	14	21100	LCK,RRP1B,IL23A,CD2,NOP53,IL7R,KLRK1,TXK,ZMYND11,NLRC3,TRIM44,FYN,KLRG1,GZMM
GO:BP	TCR signalosome assembly	GO:0036399	0.018819	1.7254	1	74	1	21100	TESPA1
GO:BP	RNA-templated DNA biosynthetic process	GO:0006278	0.0189035	1.72346	72	26	2	21100	HNRNPA1,PRKCQ
GO:BP	positive regulation of tumor necrosis factor production	GO:0032760	0.0189035	1.72346	99	19	2	21100	IL23A,CD2
GO:BP	positive regulation of CD8-positive, alpha-beta T cell differentiation	GO:0043378	0.0189158	1.72318	5	15	1	21100	RUNX3
GO:BP	membrane raft polarization	GO:0001766	0.0191246	1.71841	4	19	1	21100	CD2
GO:BP	positive regulation of response to external stimulus	GO:0032103	0.0191474	1.71789	453	69	6	21100	IL23A,ETS1,KLRK1,TXK,CD81,FYN
GO:BP	positive regulation of lymphocyte mediated immunity	GO:0002708	0.0191474	1.71789	112	58	3	21100	IL23A,KLRK1,CD81
GO:BP	regulation of cellular process	GO:0050794	0.0191474	1.71789	11193	64	45	21100	NPM1,LCK,LPIN1,RORA,HNRNPA1,BCL11B,RRP1B,RFTN1,IL23A,ITK,RUNX3,PVRIG,TRAF5,CD2,NOP53,PPP1R16B,TRIB2,PRKCQ,ETS1,IL7R,CD3G,IL2RB,DOCK10,CD3D,KLRK1,TCF7,PEBP1,EVL,GPR171,GPR18,BIN1,HMGN3,RPL5,TXK,ITGB7,CD247,ZMYND11,THEMIS,CD8A,NLRC3,CD81,DPP4,IL32,TRIM44,PRKCH
GO:BP	regulation of leukocyte mediated immunity	GO:0002703	0.0191474	1.71789	229	58	4	21100	IL23A,IL7R,KLRK1,CD81
GO:BP	protein transport within lipid bilayer	GO:0032594	0.0191523	1.71778	7	11	1	21100	RFTN1
GO:BP	regulation of T-helper 17 cell lineage commitment	GO:2000328	0.0193129	1.71415	6	13	1	21100	IL23A
GO:BP	positive regulation of NK T cell proliferation	GO:0051142	0.0193129	1.71415	6	13	1	21100	IL23A
GO:BP	mature B cell differentiation involved in immune response	GO:0002313	0.0193391	1.71356	29	66	2	21100	DOCK10,ITM2A
GO:BP	positive regulation of phospholipase C activity	GO:0010863	0.0193942	1.71233	40	48	2	21100	ITK,TXK
GO:BP	regulation of T cell differentiation in thymus	GO:0033081	0.0193942	1.71233	26	74	2	21100	IL7R,TESPA1
GO:BP	positive regulation of DNA biosynthetic process	GO:2000573	0.0193942	1.71233	74	26	2	21100	HNRNPA1,PRKCQ
GO:BP	positive regulation of leukocyte mediated cytotoxicity	GO:0001912	0.0194321	1.71148	55	35	2	21100	IL23A,KLRK1
GO:BP	regulation of cell communication	GO:0010646	0.0194656	1.71073	3336	64	19	21100	LCK,RORA,IL23A,PVRIG,TRAF5,NOP53,PPP1R16B,PRKCQ,IL7R,PEBP1,GPR18,HMGN3,RPL5,TXK,ZMYND11,NLRC3,CD81,TRIM44,PRKCH
GO:BP	negative regulation of transcription of nucleolar large rRNA by RNA polymerase I	GO:1901837	0.0194993	1.70998	4	20	1	21100	NOP53
GO:BP	positive regulation of tumor necrosis factor superfamily cytokine production	GO:1903557	0.019642	1.70681	103	19	2	21100	IL23A,CD2
GO:BP	hematopoietic stem cell migration	GO:0035701	0.0196518	1.7066	9	9	1	21100	BCL11B
GO:BP	negative regulation of protein modification by small protein conjugation or removal	GO:1903321	0.0196836	1.7059	96	69	3	21100	RPL5,TRIM44,FYN
GO:BP	regulation of neutrophil chemotaxis	GO:0090022	0.0196836	1.7059	32	61	2	21100	IL23A,DPP4
GO:BP	regulation of translational initiation	GO:0006446	0.0197924	1.7035	82	1	1	21100	NPM1
GO:BP	regulation of peptidyl-serine dephosphorylation	GO:1902308	0.0200778	1.69728	4	21	1	21100	PPP1R16B
GO:BP	negative regulation of calcium ion transmembrane transport via high voltage-gated calcium channel	GO:1904878	0.0200778	1.69728	2	42	1	21100	BIN1
GO:BP	cerebellar Purkinje cell differentiation	GO:0021702	0.0200778	1.69728	12	7	1	21100	RORA
GO:BP	regulation of signaling	GO:0023051	0.0200778	1.69728	3351	64	19	21100	LCK,RORA,IL23A,PVRIG,TRAF5,NOP53,PPP1R16B,PRKCQ,IL7R,PEBP1,GPR18,HMGN3,RPL5,TXK,ZMYND11,NLRC3,CD81,TRIM44,PRKCH
GO:BP	regulation of cell migration	GO:0030334	0.0202946	1.69262	893	61	8	21100	IL23A,ETS1,DOCK10,KLRK1,EVL,GPR18,CD81,DPP4
GO:BP	regulation of phospholipase C activity	GO:1900274	0.0206939	1.68416	42	48	2	21100	ITK,TXK
GO:BP	protein localization to membrane raft	GO:1903044	0.0208366	1.68117	8	11	1	21100	RFTN1
GO:BP	positive regulation of DNA-binding transcription factor activity	GO:0051091	0.0208366	1.68117	266	26	3	21100	NPM1,TRAF5,PRKCQ
GO:BP	negative regulation of cellular protein metabolic process	GO:0032269	0.0210103	1.67757	970	69	9	21100	NPM1,NOP53,PPP1R16B,TRIB2,PEBP1,BIN1,RPL5,TRIM44,FYN
GO:BP	cellular response to UV	GO:0034644	0.021017	1.67743	89	1	1	21100	NPM1
GO:BP	lactate metabolic process	GO:0006089	0.0211731	1.67422	18	5	1	21100	LDHB
GO:BP	positive regulation of proteasomal ubiquitin-dependent protein catabolic process	GO:0032436	0.0212353	1.67294	94	22	2	21100	NOP53,TRIB2
GO:BP	regulation of NK T cell proliferation	GO:0051140	0.0212685	1.67226	7	13	1	21100	IL23A
GO:BP	positive regulation of activation of Janus kinase activity	GO:0010536	0.0212685	1.67226	7	13	1	21100	IL23A
GO:BP	renal water homeostasis	GO:0003091	0.0213176	1.67126	25	83	2	21100	PRKACB,AKAP11
GO:BP	cellular response to interleukin-4	GO:0071353	0.0213677	1.67024	31	67	2	21100	TCF7,IMPDH2
GO:BP	histone glutamine methylation	GO:1990258	0.0213677	1.67024	4	23	1	21100	FBL
GO:BP	positive regulation of defense response to virus by host	GO:0002230	0.0213764	1.67007	33	63	2	21100	IL23A,TRIM44
GO:BP	regulation of epithelial cell proliferation	GO:0050678	0.0215568	1.66641	339	21	3	21100	BCL11B,RUNX3,PPP1R16B
GO:BP	positive regulation of DNA metabolic process	GO:0051054	0.021635	1.66484	273	8	2	21100	LPIN1,HNRNPA1
GO:BP	regulation of myeloid dendritic cell activation	GO:0030885	0.0218748	1.66006	5	19	1	21100	CD2
GO:BP	macromolecule modification	GO:0043412	0.0220346	1.65689	3936	26	11	21100	NPM1,LCK,IL23A,ITK,RUNX3,TRAF5,NOP53,PPP1R16B,TRIB2,FBL,PRKCQ
GO:BP	regulation of heterotypic cell-cell adhesion	GO:0034114	0.0220346	1.65689	24	4	1	21100	LCK
GO:BP	cerebellar Purkinje cell layer formation	GO:0021694	0.0224202	1.64936	14	7	1	21100	RORA
GO:BP	T cell proliferation	GO:0042098	0.0224427	1.64892	206	69	4	21100	IL23A,PRKCQ,CD81,FYN
GO:BP	membrane raft assembly	GO:0001765	0.0225531	1.64679	9	11	1	21100	RFTN1
GO:BP	positive regulation of cell killing	GO:0031343	0.0228221	1.64165	62	35	2	21100	IL23A,KLRK1
GO:BP	telomere maintenance via telomere lengthening	GO:0010833	0.0229316	1.63957	84	26	2	21100	HNRNPA1,PRKCQ
GO:BP	protein-lipid complex assembly	GO:0065005	0.0229316	1.63957	28	78	2	21100	BIN1,PRKACB
GO:BP	leukocyte chemotaxis	GO:0030595	0.0230952	1.63648	236	61	4	21100	IL23A,KLRK1,GPR18,DPP4
GO:BP	biosynthetic process	GO:0009058	0.0231497	1.63546	5861	73	31	21100	NPM1,LPIN1,RORA,HNRNPA1,BCL11B,RRP1B,IL23A,RUNX3,RPL10A,TRAF5,NOP53,PRKCQ,ETS1,KLRK1,TCF7,BIN1,RPL13,HMGN3,RPL5,TXK,ZMYND11,NLRC3,CD81,TRIM44,PRKCH,ITM2A,IMPDH2,IARS1,FYN,RFX5,SH3YL1
GO:BP	positive regulation of cell fate commitment	GO:0010455	0.0232226	1.63409	8	13	1	21100	IL23A
GO:BP	positive regulation of T-helper 17 cell differentiation	GO:2000321	0.0232226	1.63409	8	13	1	21100	IL23A
GO:BP	response to interleukin-4	GO:0070670	0.0232226	1.63409	33	67	2	21100	TCF7,IMPDH2
GO:BP	regulation of alpha-beta T cell proliferation	GO:0046640	0.0232226	1.63409	38	58	2	21100	IL23A,CD81
GO:BP	cell-matrix adhesion involved in ameboidal cell migration	GO:0003366	0.0232226	1.63409	2	52	1	21100	ITGB7
GO:BP	negative regulation of lymphocyte chemotaxis	GO:1901624	0.0233408	1.63188	3	35	1	21100	KLRK1
GO:BP	regulation of CD8-positive, alpha-beta T cell differentiation	GO:0043376	0.0233408	1.63188	7	15	1	21100	RUNX3
GO:BP	positive regulation of actin filament polymerization	GO:0030838	0.0234334	1.63016	53	42	2	21100	EVL,BIN1
GO:BP	biological regulation	GO:0065007	0.0238862	1.62185	13001	39	32	21100	NPM1,ATP8B2,LCK,LPIN1,RORA,HNRNPA1,BCL11B,RRP1B,RFTN1,IL23A,ITK,RUNX3,PVRIG,TRAF5,CD2,NOP53,PPP1R16B,TRIB2,MCUB,SLC38A1,PRKCQ,ETS1,IL7R,CD3G,IL2RB,DOCK10,CD3D,KLRK1,TCF7,PEBP1,EVL,GPR171
GO:BP	keratinocyte development	GO:0003334	0.0238862	1.62185	12	9	1	21100	BCL11B
GO:BP	regulation of ruffle assembly	GO:1900027	0.0239747	1.62025	31	73	2	21100	EVL,SH3YL1
GO:BP	cytoplasmic translation	GO:0002181	0.0239798	1.62016	157	47	3	21100	RPL10A,RPL13,RPL5
GO:BP	cGMP metabolic process	GO:0046068	0.0244351	1.61199	16	7	1	21100	RORA
GO:BP	cell proliferation in external granule layer	GO:0021924	0.0244351	1.61199	16	7	1	21100	RORA
GO:BP	cerebellar granule cell precursor proliferation	GO:0021930	0.0244351	1.61199	16	7	1	21100	RORA
GO:BP	cell proliferation in hindbrain	GO:0021534	0.0244351	1.61199	16	7	1	21100	RORA
GO:BP	regulation of platelet activation	GO:0010543	0.0246194	1.60872	48	48	2	21100	PRKCQ,TXK
GO:BP	mature B cell differentiation	GO:0002335	0.0246483	1.60821	35	66	2	21100	DOCK10,ITM2A
GO:BP	regulation of phospholipid biosynthetic process	GO:0071071	0.0247228	1.6069	19	6	1	21100	LPIN1
GO:BP	locomotion	GO:0040011	0.0247497	1.60643	1833	76	14	21100	LCK,BCL11B,IL23A,PRKCQ,ETS1,DOCK10,KLRK1,EVL,GPR18,ITGB7,CD81,DPP4,FYN,ST6GAL1
GO:BP	regulation of proteolysis	GO:0030162	0.0247884	1.60575	731	47	6	21100	LCK,NOP53,TRIB2,PEBP1,BIN1,RPL5
GO:BP	snoRNA localization	GO:0048254	0.0247927	1.60568	5	23	1	21100	FBL
GO:BP	positive regulation of cell cycle phase transition	GO:1901989	0.024923	1.6034	116	1	1	21100	NPM1
GO:BP	NK T cell proliferation	GO:0001866	0.024923	1.6034	9	13	1	21100	IL23A
GO:BP	positive regulation of NK T cell activation	GO:0051135	0.024923	1.6034	9	13	1	21100	IL23A
GO:BP	positive regulation of memory T cell differentiation	GO:0043382	0.024923	1.6034	9	13	1	21100	IL23A
GO:BP	regulation of activation of Janus kinase activity	GO:0010533	0.024923	1.6034	9	13	1	21100	IL23A
GO:BP	negative regulation of nitrogen compound metabolic process	GO:0051172	0.024923	1.6034	2371	72	16	21100	NPM1,HNRNPA1,RUNX3,TRAF5,NOP53,PPP1R16B,TRIB2,TCF7,PEBP1,BIN1,RPL5,ZMYND11,TRIM44,ITM2A,FYN,RFX5
GO:BP	response to virus	GO:0009615	0.0252451	1.59782	389	20	3	21100	RRP1B,IL23A,NOP53
GO:BP	positive regulation of protein localization to membrane	GO:1905477	0.025251	1.59772	110	69	3	21100	CD81,PRKCH,FYN
GO:BP	negative regulation of nervous system process	GO:0031645	0.0253593	1.59586	20	6	1	21100	LPIN1
GO:BP	alpha-beta T cell proliferation	GO:0046633	0.0253593	1.59586	41	58	2	21100	IL23A,CD81
GO:BP	regulation of triglyceride biosynthetic process	GO:0010866	0.0253593	1.59586	20	6	1	21100	LPIN1
GO:BP	movement of cell or subcellular component	GO:0006928	0.0254314	1.59463	2085	61	13	21100	LCK,BCL11B,IL23A,PRKCQ,ETS1,DOCK10,KLRK1,EVL,GPR18,BIN1,ITGB7,CD81,DPP4
GO:BP	nitric oxide biosynthetic process	GO:0006809	0.0254314	1.59463	69	35	2	21100	RORA,KLRK1
GO:BP	positive regulation of leukocyte mediated immunity	GO:0002705	0.0254314	1.59463	133	58	3	21100	IL23A,KLRK1,CD81
GO:BP	membrane organization	GO:0061024	0.0254314	1.59463	829	19	4	21100	ATP8B2,LPIN1,RFTN1,CD2
GO:BP	nucleosome assembly	GO:0006334	0.0254314	1.59463	122	1	1	21100	NPM1
GO:BP	leukocyte adhesion to vascular endothelial cell	GO:0061756	0.0254314	1.59463	47	52	2	21100	ETS1,ITGB7
GO:BP	gene expression	GO:0010467	0.0254314	1.59463	8963	28	19	21100	NPM1,LPIN1,RORA,HNRNPA1,BCL11B,RRP1B,RFTN1,IL23A,ITK,RUNX3,RPL10A,TRAF5,CD2,NOP53,TRIB2,FBL,PRKCQ,ETS1,IL7R
GO:BP	nucleocytoplasmic transport	GO:0006913	0.0254314	1.59463	313	8	2	21100	NPM1,HNRNPA1
GO:BP	lipid tube assembly	GO:0060988	0.0254314	1.59463	3	42	1	21100	BIN1
GO:BP	cellular response to light stimulus	GO:0071482	0.0254314	1.59463	122	1	1	21100	NPM1
GO:BP	negative regulation of protein K48-linked ubiquitination	GO:0061944	0.0254314	1.59463	2	63	1	21100	TRIM44
GO:BP	nuclear transport	GO:0051169	0.0254314	1.59463	313	8	2	21100	NPM1,HNRNPA1
GO:BP	negative regulation of aspartic-type endopeptidase activity involved in amyloid precursor protein catabolic process	GO:1902960	0.0254314	1.59463	3	42	1	21100	BIN1
GO:BP	dephosphorylation	GO:0016311	0.0254314	1.59463	434	6	2	21100	LCK,LPIN1
GO:BP	regulation of cellular protein catabolic process	GO:1903362	0.0254314	1.59463	264	58	4	21100	NOP53,TRIB2,RPL5,CD81
GO:BP	negative regulation of protein modification process	GO:0031400	0.0254314	1.59463	500	69	6	21100	NPM1,PPP1R16B,TRIB2,RPL5,TRIM44,FYN
GO:BP	positive regulation of type III interferon production	GO:0034346	0.0254314	1.59463	2	62	1	21100	IL32
GO:BP	regulation of cell motility	GO:2000145	0.0254314	1.59463	952	61	8	21100	IL23A,ETS1,DOCK10,KLRK1,EVL,GPR18,CD81,DPP4
GO:BP	regulation of telomere maintenance	GO:0032204	0.0254314	1.59463	93	26	2	21100	HNRNPA1,PRKCQ
GO:BP	positive regulation of ubiquitin-dependent protein catabolic process	GO:2000060	0.0254314	1.59463	110	22	2	21100	NOP53,TRIB2
GO:BP	negative regulation of ubiquitin-dependent protein catabolic process	GO:2000059	0.0254314	1.59463	51	47	2	21100	NOP53,RPL5
GO:BP	cerebellar Purkinje cell layer morphogenesis	GO:0021692	0.0254314	1.59463	18	7	1	21100	RORA
GO:BP	CD8-positive, gamma-delta intraepithelial T cell differentiation	GO:0002305	0.0254314	1.59463	3	41	1	21100	GPR18
GO:BP	regulation of GTPase activity	GO:0043087	0.0254314	1.59463	367	42	4	21100	RRP1B,DOCK10,KLRK1,BIN1
GO:BP	positive regulation of circadian rhythm	GO:0042753	0.0254314	1.59463	18	7	1	21100	RORA
GO:BP	gamma-delta intraepithelial T cell differentiation	GO:0002304	0.0254314	1.59463	3	41	1	21100	GPR18
GO:BP	negative regulation of locomotion	GO:0040013	0.0254314	1.59463	317	76	5	21100	KLRK1,EVL,GPR18,DPP4,ST6GAL1
GO:BP	regulation of cell cycle G2/M phase transition	GO:1902749	0.0258236	1.58798	129	1	1	21100	NPM1
GO:BP	translational initiation	GO:0006413	0.0258236	1.58798	129	1	1	21100	NPM1
GO:BP	cell adhesion mediated by integrin	GO:0033627	0.0258735	1.58714	89	88	3	21100	ITGB7,DPP4,LPXN
GO:BP	positive regulation of natural killer cell proliferation	GO:0032819	0.0258735	1.58714	10	13	1	21100	IL23A
GO:BP	natural killer cell mediated cytotoxicity	GO:0042267	0.0258768	1.58709	71	35	2	21100	CD2,KLRK1
GO:BP	somatic cell DNA recombination	GO:0016444	0.0258768	1.58709	69	36	2	21100	BCL11B,TCF7
GO:BP	somatic diversification of immune receptors via germline recombination within a single locus	GO:0002562	0.0258768	1.58709	69	36	2	21100	BCL11B,TCF7
GO:BP	centrosome cycle	GO:0007098	0.0259384	1.58606	131	1	1	21100	NPM1
GO:BP	cytokine-mediated signaling pathway	GO:0019221	0.0261304	1.58285	500	70	6	21100	TRAF5,IL7R,IL2RB,TXK,TRIM44,TNFRSF25
GO:BP	membrane raft distribution	GO:0031580	0.0261721	1.58216	7	19	1	21100	CD2
GO:BP	positive regulation of proteolysis	GO:0045862	0.0263262	1.57961	368	22	3	21100	LCK,NOP53,TRIB2
GO:BP	PML body organization	GO:0030578	0.0264248	1.57799	5	27	1	21100	ETS1
GO:BP	positive regulation of CD8-positive, alpha-beta T cell activation	GO:2001187	0.0264248	1.57799	9	15	1	21100	RUNX3
GO:BP	otolith morphogenesis	GO:0032474	0.0265483	1.57596	4	34	1	21100	TTC39C
GO:BP	isoleucyl-tRNA aminoacylation	GO:0006428	0.0265483	1.57596	2	68	1	21100	IARS1
GO:BP	peptidyl-glutamine methylation	GO:0018364	0.0267614	1.57249	6	23	1	21100	FBL
GO:BP	protein autophosphorylation	GO:0046777	0.0267614	1.57249	227	69	4	21100	LCK,ITK,TXK,FYN
GO:BP	regulation of ubiquitin-dependent protein catabolic process	GO:2000058	0.0267614	1.57249	171	47	3	21100	NOP53,TRIB2,RPL5
GO:BP	cellular response to glycine	GO:1905430	0.0267614	1.57249	2	69	1	21100	FYN
GO:BP	positive regulation of inflammatory response	GO:0050729	0.0268111	1.57168	139	58	3	21100	IL23A,ETS1,CD81
GO:BP	negative regulation of transcription by RNA polymerase I	GO:0016479	0.0268111	1.57168	7	20	1	21100	NOP53
GO:BP	cellular response to sterol	GO:0036315	0.0268111	1.57168	20	7	1	21100	RORA
GO:BP	negative regulation of cellular component organization	GO:0051129	0.0268111	1.57168	678	69	7	21100	NPM1,HNRNPA1,NOP53,EVL,NLRC3,DPP4,FYN
GO:BP	NK T cell differentiation	GO:0001865	0.0268111	1.57168	10	14	1	21100	ITK
GO:BP	positive regulation of protein deubiquitination	GO:1903003	0.0268111	1.57168	7	20	1	21100	NOP53
GO:BP	negative regulation of cell death	GO:0060548	0.0268111	1.57168	983	86	10	21100	NPM1,BCL11B,PRKCQ,IL7R,IL2RB,ZMYND11,PRKCH,FYN,ST6GAL1,FCMR
GO:BP	regulation of myeloid cell differentiation	GO:0045637	0.0268419	1.57119	208	39	3	21100	IL23A,ETS1,GPR171
GO:BP	positive regulation of proteasomal protein catabolic process	GO:1901800	0.0268434	1.57116	118	22	2	21100	NOP53,TRIB2
GO:BP	natural killer cell mediated immunity	GO:0002228	0.0269603	1.56928	74	35	2	21100	CD2,KLRK1
GO:BP	positive regulation of translation	GO:0045727	0.026963	1.56923	142	1	1	21100	NPM1
GO:BP	regulation of NK T cell activation	GO:0051133	0.026963	1.56923	11	13	1	21100	IL23A
GO:BP	negative regulation of metabolic process	GO:0009892	0.026963	1.56923	3570	22	9	21100	NPM1,LPIN1,HNRNPA1,IL23A,RUNX3,TRAF5,NOP53,PPP1R16B,TRIB2
GO:BP	positive regulation of tissue remodeling	GO:0034105	0.026963	1.56923	11	13	1	21100	IL23A
GO:BP	negative regulation of cytokine production	GO:0001818	0.026963	1.56923	278	57	4	21100	IL23A,TRIB2,GPR18,NLRC3
GO:BP	negative regulation of proteolysis	GO:0045861	0.0270037	1.56858	339	47	4	21100	NOP53,PEBP1,BIN1,RPL5
GO:BP	microtubule organizing center organization	GO:0031023	0.0272886	1.56402	145	1	1	21100	NPM1
GO:BP	nitric oxide metabolic process	GO:0046209	0.0272886	1.56402	75	35	2	21100	RORA,KLRK1
GO:BP	positive regulation of lymphocyte proliferation	GO:0050671	0.02731	1.56368	141	58	3	21100	IL23A,PRKCQ,CD81
GO:BP	endocytic recycling	GO:0032456	0.0273219	1.56349	73	2	1	21100	ARL4C
GO:BP	positive regulation of phospholipase activity	GO:0010518	0.0275173	1.56039	55	48	2	21100	ITK,TXK
GO:BP	intracellular transport	GO:0046907	0.0275984	1.55912	1766	2	2	21100	NPM1,ARL4C
GO:BP	response to UV	GO:0009411	0.0276012	1.55907	148	1	1	21100	NPM1
GO:BP	positive regulation of myeloid cell differentiation	GO:0045639	0.0276301	1.55862	99	27	2	21100	IL23A,ETS1
GO:BP	negative regulation of apoptotic process	GO:0043066	0.0276301	1.55862	869	30	5	21100	NPM1,BCL11B,PRKCQ,IL7R,IL2RB
GO:BP	protein transport	GO:0015031	0.0276301	1.55862	1778	2	2	21100	NPM1,ARL4C
GO:BP	epithelial cell proliferation	GO:0050673	0.0276301	1.55862	402	21	3	21100	BCL11B,RUNX3,PPP1R16B
GO:BP	reactive nitrogen species metabolic process	GO:2001057	0.0276301	1.55862	76	35	2	21100	RORA,KLRK1
GO:BP	positive regulation of chromosome organization	GO:2001252	0.0276301	1.55862	103	26	2	21100	HNRNPA1,PRKCQ
GO:BP	phosphatidylinositol 3-kinase signaling	GO:0014065	0.0276301	1.55862	145	57	3	21100	NOP53,PPP1R16B,NLRC3
GO:BP	membrane raft localization	GO:0051665	0.0278444	1.55526	8	19	1	21100	CD2
GO:BP	cellular zinc ion homeostasis	GO:0006882	0.0278444	1.55526	38	4	1	21100	LCK
GO:BP	regulation of dephosphorylation	GO:0035303	0.0279269	1.55398	129	21	2	21100	LPIN1,PPP1R16B
GO:BP	phospholipid translocation	GO:0045332	0.0279408	1.55376	51	3	1	21100	ATP8B2
GO:BP	negative regulation of cell migration	GO:0030336	0.0279438	1.55371	265	61	4	21100	KLRK1,EVL,GPR18,DPP4
GO:BP	negative regulation of organelle organization	GO:0010639	0.0279891	1.55301	352	8	2	21100	NPM1,HNRNPA1
GO:BP	response to xenobiotic stimulus	GO:0009410	0.0282267	1.54934	408	7	2	21100	LCK,RORA
GO:BP	regulation of natural killer cell proliferation	GO:0032817	0.0282302	1.54929	12	13	1	21100	IL23A
GO:BP	regulation of memory T cell differentiation	GO:0043380	0.0282302	1.54929	12	13	1	21100	IL23A
GO:BP	somatic diversification of immune receptors	GO:0002200	0.0284472	1.54596	76	36	2	21100	BCL11B,TCF7
GO:BP	nucleosome organization	GO:0034728	0.0284472	1.54596	157	1	1	21100	NPM1
GO:BP	regulation of neutrophil migration	GO:1902622	0.0286377	1.54306	45	61	2	21100	IL23A,DPP4
GO:BP	cellular response to arsenic-containing substance	GO:0071243	0.0287254	1.54173	20	8	1	21100	HNRNPA1
GO:BP	zinc ion homeostasis	GO:0055069	0.0287254	1.54173	40	4	1	21100	LCK
GO:BP	cell differentiation in hindbrain	GO:0021533	0.0288471	1.5399	23	7	1	21100	RORA
GO:BP	protein-containing complex localization	GO:0031503	0.0288898	1.53925	161	1	1	21100	NPM1
GO:BP	regulation of defense response to virus by host	GO:0050691	0.0289417	1.53848	44	63	2	21100	IL23A,TRIM44
GO:BP	localization within membrane	GO:0051668	0.0289777	1.53794	877	69	8	21100	ARL4C,RFTN1,CD2,ITGB7,CD81,PRKCH,ARL5A,FYN
GO:BP	regulation of locomotion	GO:0040012	0.0290437	1.53695	997	61	8	21100	IL23A,ETS1,DOCK10,KLRK1,EVL,GPR18,CD81,DPP4
GO:BP	negative regulation of programmed cell death	GO:0043069	0.0290437	1.53695	887	30	5	21100	NPM1,BCL11B,PRKCQ,IL7R,IL2RB
GO:BP	negative regulation of cytoskeleton organization	GO:0051494	0.0293661	1.53215	165	1	1	21100	NPM1
GO:BP	negative regulation of telomere maintenance via telomerase	GO:0032211	0.0296197	1.52842	21	8	1	21100	HNRNPA1
GO:BP	negative regulation of aspartic-type peptidase activity	GO:1905246	0.0296197	1.52842	4	42	1	21100	BIN1
GO:BP	regulation of receptor signaling pathway via JAK-STAT	GO:0046425	0.0296197	1.52842	101	28	2	21100	IL23A,IL7R
GO:BP	positive regulation of cellular amide metabolic process	GO:0034250	0.0296197	1.52842	167	1	1	21100	NPM1
GO:BP	NK T cell activation	GO:0051132	0.0296371	1.52816	13	13	1	21100	IL23A
GO:BP	T-helper 17 cell lineage commitment	GO:0072540	0.0296371	1.52816	13	13	1	21100	IL23A
GO:BP	memory T cell differentiation	GO:0043379	0.0296371	1.52816	13	13	1	21100	IL23A
GO:BP	establishment of protein localization	GO:0045184	0.0296964	1.5273	1889	2	2	21100	NPM1,ARL4C
GO:BP	positive regulation by host of viral transcription	GO:0043923	0.0297166	1.527	17	10	1	21100	RRP1B
GO:BP	striatum development	GO:0021756	0.0297705	1.52621	19	9	1	21100	BCL11B
GO:BP	post-embryonic animal organ development	GO:0048569	0.0297705	1.52621	19	9	1	21100	BCL11B
GO:BP	lipid translocation	GO:0034204	0.0297705	1.52621	57	3	1	21100	ATP8B2
GO:BP	response to organic substance	GO:0010033	0.0298105	1.52563	3010	70	18	21100	NPM1,LPIN1,RORA,RFTN1,RUNX3,TRAF5,PRKCQ,IL7R,IL2RB,KLRK1,TCF7,HMGN3,TXK,CD81,TRIM44,IMPDH2,FYN,TNFRSF25
GO:BP	cellular protein metabolic process	GO:0044267	0.0298931	1.52443	4882	23	11	21100	NPM1,LCK,IL23A,ITK,RUNX3,RPL10A,TRAF5,NOP53,PPP1R16B,TRIB2,FBL
GO:BP	positive regulation of T cell activation via T cell receptor contact with antigen bound to MHC molecule on antigen presenting cell	GO:2001190	0.0299085	1.52421	3	58	1	21100	CD81
GO:BP	adaptive immune memory response	GO:0090716	0.0299085	1.52421	3	58	1	21100	CD81
GO:BP	negative regulation of protein catabolic process	GO:0042177	0.0299085	1.52421	126	69	3	21100	NOP53,RPL5,FYN
GO:BP	cellular protein localization	GO:0034613	0.0299085	1.52421	1913	2	2	21100	NPM1,ARL4C
GO:BP	regulation of adaptive immune memory response	GO:1905674	0.0299085	1.52421	3	58	1	21100	CD81
GO:BP	CD4-positive, alpha-beta T cell costimulation	GO:0035783	0.0299085	1.52421	3	58	1	21100	CD81
GO:BP	organic substance biosynthetic process	GO:1901576	0.0300301	1.52244	5774	20	11	21100	NPM1,LPIN1,RORA,HNRNPA1,BCL11B,RRP1B,IL23A,RUNX3,RPL10A,TRAF5,NOP53
GO:BP	cellular macromolecule localization	GO:0070727	0.0300655	1.52193	1922	2	2	21100	NPM1,ARL4C
GO:BP	stimulatory C-type lectin receptor signaling pathway	GO:0002223	0.0300767	1.52177	42	69	2	21100	KLRK1,FYN
GO:BP	cellular response to lectin	GO:1990858	0.0300767	1.52177	42	69	2	21100	KLRK1,FYN
GO:BP	negative regulation of antigen receptor-mediated signaling pathway	GO:0050858	0.0300767	1.52177	33	88	2	21100	PVRIG,LPXN
GO:BP	response to lectin	GO:1990840	0.0300767	1.52177	42	69	2	21100	KLRK1,FYN
GO:BP	regulation of fat cell differentiation	GO:0045598	0.0301258	1.52106	133	22	2	21100	RORA,TRIB2
GO:BP	cell cycle G2/M phase transition	GO:0044839	0.0301258	1.52106	177	1	1	21100	NPM1
GO:BP	interleukin-15-mediated signaling pathway	GO:0035723	0.0301642	1.52051	6	30	1	21100	IL2RB
GO:BP	cellular response to interleukin-17	GO:0097398	0.0301642	1.52051	10	18	1	21100	TRAF5
GO:BP	interleukin-17-mediated signaling pathway	GO:0097400	0.0301642	1.52051	10	18	1	21100	TRAF5
GO:BP	cellular response to interleukin-2	GO:0071352	0.0301642	1.52051	6	30	1	21100	IL2RB
GO:BP	regulation of innate immune response	GO:0045088	0.0301642	1.52051	245	69	4	21100	KLRK1,TXK,NLRC3,FYN
GO:BP	interleukin-2-mediated signaling pathway	GO:0038110	0.0301642	1.52051	6	30	1	21100	IL2RB
GO:BP	third ventricle development	GO:0021678	0.0301642	1.52051	4	45	1	21100	C12ORF57
GO:BP	cellular response to interleukin-15	GO:0071350	0.0301642	1.52051	6	30	1	21100	IL2RB
GO:BP	natural killer cell proliferation	GO:0001787	0.0303461	1.5179	14	13	1	21100	IL23A
GO:BP	cerebellar cortex formation	GO:0021697	0.0303461	1.5179	26	7	1	21100	RORA
GO:BP	immunological memory formation process	GO:0090715	0.0303461	1.5179	14	13	1	21100	IL23A
GO:BP	regulation of protein modification by small protein conjugation or removal	GO:1903320	0.0303977	1.51716	246	69	4	21100	NOP53,RPL5,TRIM44,FYN
GO:BP	negative regulation of extracellular matrix disassembly	GO:0010716	0.0304411	1.51654	3	61	1	21100	DPP4
GO:BP	homeostasis of number of cells	GO:0048872	0.0305431	1.51509	290	31	3	21100	ETS1,IL7R,DOCK10
GO:BP	positive regulation of proteolysis involved in cellular protein catabolic process	GO:1903052	0.0307228	1.51254	136	22	2	21100	NOP53,TRIB2
GO:BP	regulation of receptor signaling pathway via STAT	GO:1904892	0.0309621	1.50917	107	28	2	21100	IL23A,IL7R
GO:BP	negative regulation of cell motility	GO:2000146	0.03102	1.50836	281	61	4	21100	KLRK1,EVL,GPR18,DPP4
GO:BP	regulation of mRNA stability	GO:0043488	0.0310563	1.50785	188	1	1	21100	NPM1
GO:BP	positive regulation of blood vessel endothelial cell proliferation involved in sprouting angiogenesis	GO:1903589	0.0310563	1.50785	9	21	1	21100	PPP1R16B
GO:BP	cellular response to radiation	GO:0071478	0.0310563	1.50785	188	1	1	21100	NPM1
GO:BP	regulation of membrane lipid distribution	GO:0097035	0.0310563	1.50785	63	3	1	21100	ATP8B2
GO:BP	homeostatic process	GO:0042592	0.0311865	1.50603	1658	31	7	21100	LCK,LPIN1,RORA,MCUB,ETS1,IL7R,DOCK10
GO:BP	peripheral nervous system neuron development	GO:0048935	0.0317039	1.49889	13	15	1	21100	RUNX3
GO:BP	protein localization to Golgi membrane	GO:1903292	0.0317039	1.49889	3	65	1	21100	ARL5A
GO:BP	activation of Janus kinase activity	GO:0042976	0.0317039	1.49889	15	13	1	21100	IL23A
GO:BP	positive regulation of granulocyte macrophage colony-stimulating factor production	GO:0032725	0.0317039	1.49889	15	13	1	21100	IL23A
GO:BP	regulation of granulocyte chemotaxis	GO:0071622	0.0317039	1.49889	50	61	2	21100	IL23A,DPP4
GO:BP	peripheral nervous system neuron differentiation	GO:0048934	0.0317039	1.49889	13	15	1	21100	RUNX3
GO:BP	cerebellar Purkinje cell layer development	GO:0021680	0.031746	1.49831	28	7	1	21100	RORA
GO:BP	positive regulation of vascular endothelial growth factor production	GO:0010575	0.031746	1.49831	28	7	1	21100	RORA
GO:BP	toll-like receptor 3 signaling pathway	GO:0034138	0.0319686	1.49528	18	11	1	21100	RFTN1
GO:BP	response to interleukin-17	GO:0097396	0.0319686	1.49528	11	18	1	21100	TRAF5
GO:BP	regulation of proteasomal ubiquitin-dependent protein catabolic process	GO:0032434	0.032049	1.49418	141	22	2	21100	NOP53,TRIB2
GO:BP	positive regulation of cellular protein catabolic process	GO:1903364	0.0320827	1.49373	158	58	3	21100	NOP53,TRIB2,CD81
GO:BP	response to salt	GO:1902074	0.0321497	1.49282	25	8	1	21100	HNRNPA1
GO:BP	endomembrane system organization	GO:0010256	0.0322525	1.49144	550	6	2	21100	ATP8B2,LPIN1
GO:BP	positive regulation of hydrolase activity	GO:0051345	0.0322525	1.49144	573	48	5	21100	LCK,ITK,DOCK10,BIN1,TXK
GO:BP	regulation of RNA stability	GO:0043487	0.0322597	1.49134	201	1	1	21100	NPM1
GO:BP	regulation of inflammatory response to antigenic stimulus	GO:0002861	0.0322597	1.49134	45	69	2	21100	CD81,FYN
GO:BP	regulation of organelle assembly	GO:1902115	0.0322846	1.49101	203	1	1	21100	NPM1
GO:BP	regulation of mRNA catabolic process	GO:0061013	0.0322846	1.49101	203	1	1	21100	NPM1
GO:BP	negative regulation of protein kinase activity	GO:0006469	0.0322846	1.49101	203	1	1	21100	NPM1
GO:BP	response to sterol	GO:0036314	0.0322846	1.49101	29	7	1	21100	RORA
GO:BP	chromatin assembly	GO:0031497	0.0322846	1.49101	203	1	1	21100	NPM1
GO:BP	cellular response to hypoxia	GO:0071456	0.0322846	1.49101	157	20	2	21100	RORA,NOP53
GO:BP	response to glycine	GO:1905429	0.0326718	1.48583	3	69	1	21100	FYN
GO:BP	negative regulation of proteolysis involved in cellular protein catabolic process	GO:1903051	0.0326718	1.48583	67	47	2	21100	NOP53,RPL5
GO:BP	negative regulation of dendritic spine maintenance	GO:1902951	0.0326718	1.48583	3	69	1	21100	FYN
GO:BP	negative regulation of hydrogen peroxide biosynthetic process	GO:0010730	0.0326718	1.48583	3	69	1	21100	FYN
GO:BP	negative regulation of cardiac muscle contraction	GO:0055118	0.0328848	1.48301	5	42	1	21100	BIN1
GO:BP	regulation of phospholipase activity	GO:0010517	0.0328848	1.48301	66	48	2	21100	ITK,TXK
GO:BP	response to organic cyclic compound	GO:0014070	0.0328848	1.48301	901	11	3	21100	NPM1,RORA,RFTN1
GO:BP	NIK/NF-kappaB signaling	GO:0038061	0.0328848	1.48301	148	63	3	21100	IL23A,NLRC3,TRIM44
GO:BP	innate immune response activating cell surface receptor signaling pathway	GO:0002220	0.032929	1.48242	46	69	2	21100	KLRK1,FYN
GO:BP	positive regulation of T cell mediated immunity	GO:0002711	0.0332211	1.47859	55	58	2	21100	IL23A,CD81
GO:BP	regulation of DNA biosynthetic process	GO:2000278	0.0334862	1.47513	124	26	2	21100	HNRNPA1,PRKCQ
GO:BP	regulation of mononuclear cell proliferation	GO:0032944	0.0334862	1.47513	234	76	4	21100	IL23A,PRKCQ,CD81,ST6GAL1
GO:BP	ruffle assembly	GO:0097178	0.0334866	1.47513	44	73	2	21100	EVL,SH3YL1
GO:BP	positive regulation of lipase activity	GO:0060193	0.033537	1.47448	67	48	2	21100	ITK,TXK
GO:BP	regulation of DNA-binding transcription factor activity	GO:0051090	0.0336591	1.4729	435	64	5	21100	NPM1,TRAF5,PRKCQ,NLRC3,PRKCH
GO:BP	regulation of protein catabolic process	GO:0042176	0.0339298	1.46942	404	69	5	21100	NOP53,TRIB2,RPL5,CD81,FYN
GO:BP	innate immune response-activating signal transduction	GO:0002758	0.0339298	1.46942	47	69	2	21100	KLRK1,FYN
GO:BP	receptor clustering	GO:0043113	0.0340004	1.46852	56	58	2	21100	ITGB7,CD81
GO:BP	T-helper cell lineage commitment	GO:0002295	0.0340448	1.46795	17	13	1	21100	IL23A
GO:BP	cell morphogenesis involved in differentiation	GO:0000904	0.0342552	1.46527	722	88	8	21100	BCL11B,PRKCQ,DOCK10,C12ORF57,ITGB7,FYN,ST6GAL1,LPXN
GO:BP	cellular response to decreased oxygen levels	GO:0036294	0.0342821	1.46493	165	20	2	21100	RORA,NOP53
GO:BP	cellular localization	GO:0051641	0.034285	1.4649	3031	4	3	21100	NPM1,ARL4C,LCK
GO:BP	cytotoxic T cell differentiation	GO:0045065	0.034285	1.4649	4	56	1	21100	CD8A
GO:BP	subpallium development	GO:0021544	0.034285	1.4649	25	9	1	21100	BCL11B
GO:BP	corpus callosum morphogenesis	GO:0021540	0.034285	1.4649	5	45	1	21100	C12ORF57
GO:BP	regulation of vascular endothelial growth factor production	GO:0010574	0.034285	1.4649	32	7	1	21100	RORA
GO:BP	glutamine transport	GO:0006868	0.034285	1.4649	9	25	1	21100	SLC38A1
GO:BP	negative regulation of phosphatase activity	GO:0010923	0.0343971	1.46348	38	6	1	21100	LPIN1
GO:BP	cellular response to organic substance	GO:0071310	0.0343971	1.46348	2391	70	15	21100	NPM1,LPIN1,RORA,TRAF5,PRKCQ,IL7R,IL2RB,KLRK1,TCF7,HMGN3,TXK,TRIM44,IMPDH2,FYN,TNFRSF25
GO:BP	negative regulation of kinase activity	GO:0033673	0.0343971	1.46348	226	1	1	21100	NPM1
GO:BP	regulation of phospholipid metabolic process	GO:1903725	0.0343971	1.46348	38	6	1	21100	LPIN1
GO:BP	phosphatidic acid biosynthetic process	GO:0006654	0.0343971	1.46348	38	6	1	21100	LPIN1
GO:BP	innate immune response	GO:0045087	0.0343971	1.46348	907	85	9	21100	LCK,IL23A,CD2,KLRK1,TXK,NLRC3,FYN,KLRG1,GZMM
GO:BP	triglyceride biosynthetic process	GO:0019432	0.0343971	1.46348	38	6	1	21100	LPIN1
GO:BP	activated T cell proliferation	GO:0050798	0.0344488	1.46283	48	69	2	21100	IL23A,FYN
GO:BP	establishment of localization in cell	GO:0051649	0.0345216	1.46191	2196	2	2	21100	NPM1,ARL4C
GO:BP	negative regulation of telomere maintenance via telomere lengthening	GO:1904357	0.0348187	1.45819	29	8	1	21100	HNRNPA1
GO:BP	positive regulation of intrinsic apoptotic signaling pathway	GO:2001244	0.0348187	1.45819	58	4	1	21100	LCK
GO:BP	regulation of T-helper 17 cell differentiation	GO:2000319	0.0348222	1.45814	18	13	1	21100	IL23A
GO:BP	granulocyte macrophage colony-stimulating factor production	GO:0032604	0.0348222	1.45814	18	13	1	21100	IL23A
GO:BP	positive regulation of T-helper 1 type immune response	GO:0002827	0.0348222	1.45814	18	13	1	21100	IL23A
GO:BP	regulation of granulocyte macrophage colony-stimulating factor production	GO:0032645	0.0348222	1.45814	18	13	1	21100	IL23A
GO:BP	substrate adhesion-dependent cell spreading	GO:0034446	0.0348222	1.45814	110	88	3	21100	ITGB7,ST6GAL1,LPXN
GO:BP	protein-DNA complex assembly	GO:0065004	0.0348222	1.45814	233	1	1	21100	NPM1
GO:BP	negative regulation of protein neddylation	GO:2000435	0.0349204	1.45692	5	47	1	21100	RPL5
GO:BP	monocarboxylic acid metabolic process	GO:0032787	0.0349549	1.45649	597	6	2	21100	LDHB,LPIN1
GO:BP	nitrogen compound transport	GO:0071705	0.0351593	1.45396	2233	2	2	21100	NPM1,ARL4C
GO:BP	cell fate commitment	GO:0045165	0.035299	1.45224	266	13	2	21100	BCL11B,IL23A
GO:BP	positive regulation of DNA replication	GO:0045740	0.035299	1.45224	40	6	1	21100	LPIN1
GO:BP	response to interleukin-2	GO:0070669	0.035299	1.45224	8	30	1	21100	IL2RB
GO:BP	regulation of triglyceride metabolic process	GO:0090207	0.035299	1.45224	40	6	1	21100	LPIN1
GO:BP	protein initiator methionine removal	GO:0070084	0.035299	1.45224	3	80	1	21100	METAP2
GO:BP	response to interleukin-15	GO:0070672	0.035299	1.45224	8	30	1	21100	IL2RB
GO:BP	pattern recognition receptor signaling pathway	GO:0002221	0.0357092	1.44722	173	20	2	21100	RFTN1,NOP53
GO:BP	negative regulation of tumor necrosis factor production	GO:0032720	0.0357092	1.44722	60	57	2	21100	GPR18,NLRC3
GO:BP	negative regulation of granulocyte chemotaxis	GO:0071623	0.0357092	1.44722	4	61	1	21100	DPP4
GO:BP	negative regulation of neutrophil chemotaxis	GO:0090024	0.0357092	1.44722	4	61	1	21100	DPP4
GO:BP	cerebellar cortex morphogenesis	GO:0021696	0.0357534	1.44668	35	7	1	21100	RORA
GO:BP	phosphatidic acid metabolic process	GO:0046473	0.0358545	1.44546	41	6	1	21100	LPIN1
GO:BP	regulation of cellular catabolic process	GO:0031329	0.0359377	1.44445	871	22	4	21100	NPM1,TRAF5,NOP53,TRIB2
GO:BP	positive regulation of RNA polymerase II regulatory region sequence-specific DNA binding	GO:1905636	0.0359674	1.44409	4	62	1	21100	IL32
GO:BP	response to arsenic-containing substance	GO:0046685	0.0359674	1.44409	31	8	1	21100	HNRNPA1
GO:BP	defense response to virus	GO:0051607	0.0359674	1.44409	295	63	4	21100	IL23A,NOP53,ZMYND11,TRIM44
GO:BP	positive regulation of cell cycle process	GO:0090068	0.0360756	1.44279	248	1	1	21100	NPM1
GO:BP	defense response to symbiont	GO:0140546	0.0362429	1.44078	296	63	4	21100	IL23A,NOP53,ZMYND11,TRIM44
GO:BP	negative regulation of intracellular signal transduction	GO:1902532	0.0362839	1.44029	508	57	5	21100	RORA,NOP53,PEBP1,ZMYND11,NLRC3
GO:BP	vascular endothelial growth factor production	GO:0010573	0.0362839	1.44029	36	7	1	21100	RORA
GO:BP	negative regulation of T cell mediated cytotoxicity	GO:0001915	0.0362839	1.44029	9	28	1	21100	IL7R
GO:BP	phosphatidylinositol-mediated signaling	GO:0048015	0.036606	1.43645	176	57	3	21100	NOP53,PPP1R16B,NLRC3
GO:BP	regulation of microtubule-based process	GO:0032886	0.0369438	1.43246	256	1	1	21100	NPM1
GO:BP	nuclear membrane organization	GO:0071763	0.0369986	1.43181	43	6	1	21100	LPIN1
GO:BP	negative regulation of cell population proliferation	GO:0008285	0.0370251	1.4315	713	27	4	21100	NPM1,BCL11B,RUNX3,ETS1
GO:BP	regulation of protein deubiquitination	GO:0090085	0.0370251	1.4315	13	20	1	21100	NOP53
GO:BP	negative regulation of tumor necrosis factor superfamily cytokine production	GO:1903556	0.0370251	1.4315	62	57	2	21100	GPR18,NLRC3
GO:BP	CD4-positive, alpha-beta T cell lineage commitment	GO:0043373	0.0370251	1.4315	20	13	1	21100	IL23A
GO:BP	inflammatory response	GO:0006954	0.0370251	1.4315	778	84	8	21100	RORA,IL23A,PRKCQ,ETS1,NLRC3,CD81,FYN,KLRG1
GO:BP	L-methionine salvage from S-adenosylmethionine	GO:0019284	0.0371678	1.42983	3	87	1	21100	ENOPH1
GO:BP	regulation of T cell proliferation	GO:0042129	0.0373437	1.42778	175	58	3	21100	IL23A,PRKCQ,CD81
GO:BP	triglyceride homeostasis	GO:0070328	0.037557	1.42531	38	7	1	21100	RORA
GO:BP	regulation of protein stability	GO:0031647	0.037557	1.42531	301	63	4	21100	NOP53,RPL5,CD81,TRIM44
GO:BP	acylglycerol homeostasis	GO:0055090	0.037557	1.42531	38	7	1	21100	RORA
GO:BP	negative regulation of ruffle assembly	GO:1900028	0.037557	1.42531	7	38	1	21100	EVL
GO:BP	cellular response to oxygen levels	GO:0071453	0.037557	1.42531	181	20	2	21100	RORA,NOP53
GO:BP	negative regulation of transferase activity	GO:0051348	0.037557	1.42531	265	1	1	21100	NPM1
GO:BP	positive regulation of cytokine-mediated signaling pathway	GO:0001961	0.0376223	1.42455	57	63	2	21100	TXK,TRIM44
GO:BP	mRNA catabolic process	GO:0006402	0.0377326	1.42328	267	1	1	21100	NPM1
GO:BP	inositol lipid-mediated signaling	GO:0048017	0.0378758	1.42164	180	57	3	21100	NOP53,PPP1R16B,NLRC3
GO:BP	regulation of CD8-positive, alpha-beta T cell activation	GO:2001185	0.0378758	1.42164	18	15	1	21100	RUNX3
GO:BP	protein-DNA complex subunit organization	GO:0071824	0.0378758	1.42164	269	1	1	21100	NPM1
GO:BP	positive regulation of T-helper cell differentiation	GO:0045624	0.0381641	1.41835	21	13	1	21100	IL23A
[truncated: 221 more rows]

## Sheet: Brown pathways
G:profiler functional enrichment analysis of the brown module
[truncated: 432 more rows]

[truncated: 1 more sheets: Pink pathways]
